# Supplementary material for: Cell‐type‐specific role of lamin‐B1 in thymus development and its inflammation‐driven reduction in thymus aging
Source: Aging Cell. 2019 Apr 9;18(4):e12952. doi: 10.1111/acel.12952 (PMC6612680; doi:10.1111/acel.12952)
Supplement: Supplementary file 2 [file ACEL-18-e12952-s002.xlsx]

## Sheet: Sheet1
List of genes that are downregulated in the TAM-mediated Lmnb1-depleted cTECs compared to control cTECs
Symbol	chrName	chrStart	chrEnd	strand	logFC	logCPM	PValue	FDR	Downregulation	Upregulation
Tspan32	chr7	150190951	150205549	+	1.08909	0.968332	2.73091e-07	2.13204e-06	TRUE	FALSE
Bcl6b	chr11	70037630	70043300	-	1.25039	0.902471	0.00979324	0.0408572	TRUE	FALSE
Lck	chr4	129225588	129250885	-	1.17894	5.46118	1.26756e-90	1.05329e-88	TRUE	FALSE
Sept1	chr7	134357961	134362012	-	1.23087	5.90208	5.13914e-208	1.69683e-205	TRUE	FALSE
Sez6	chr11	77744302	77792550	+	1.43201	4.69871	7.59147e-14	9.64706e-13	TRUE	FALSE
Cd52	chr4	133638363	133650997	-	1.15661	6.31284	7.72132e-26	1.70161e-24	TRUE	FALSE
Aire	chr10	77492767	77506355	-	1.45784	9.70165	4.19473e-51	1.81561e-49	TRUE	FALSE
Tcf7	chr11	52065873	52096681	-	1.19627	6.6989	0	0	TRUE	FALSE
Car4	chr11	84771288	84779546	+	1.0122	3.95522	0.00591115	0.0257046	TRUE	FALSE
Il4	chr11	53416484	53432171	-	4.93586	-0.0202325	0.00787373	0.0335391	TRUE	FALSE
Sema6b	chr17	56262508	56279766	-	1.30021	3.00243	1.28548e-05	8.35272e-05	TRUE	FALSE
Cnn1	chr9	21903725	21914074	+	1.0434	2.57513	7.70505e-05	0.000452006	TRUE	FALSE
Col1a1	chr11	94797538	94814356	+	1.30584	5.83753	2.76263e-102	2.68421e-100	TRUE	FALSE
Acap1	chr11	69695069	69709041	-	1.29988	3.9536	2.71227e-51	1.17668e-49	TRUE	FALSE
Folh1	chr7	93867862	93924374	-	1.25703	-0.273782	0.00215329	0.0101669	TRUE	FALSE
Folr1	chr7	109006845	109019302	-	1.61828	1.25359	0.000218574	0.00120958	TRUE	FALSE
Cpa3	chr3	20115516	20142080	-	2.26058	-2.22861	0.0010833	0.00539193	TRUE	FALSE
Kcnh6	chr11	105869438	105895863	+	1.76127	5.90202	3.96993e-24	8.18332e-23	TRUE	FALSE
Cd3g	chr9	44777655	44788514	-	1.16755	3.36781	1.43052e-79	1.01856e-77	TRUE	FALSE
Ncan	chr8	72616984	72644772	-	1.6024	2.57439	0.00143859	0.00700975	TRUE	FALSE
Bmp8b	chr4	122782408	122809342	+	1.15624	0.187846	5.05115e-05	0.000303769	TRUE	FALSE
Scin	chr12	40786356	40860815	-	1.22857	5.53998	5.62152e-169	1.24844e-166	TRUE	FALSE
Dennd1c	chr17	57205479	57217933	-	1.22319	2.47656	1.09751e-29	2.75189e-28	TRUE	FALSE
Lcp2	chr11	33946920	33992295	+	1.19122	2.92398	1.89374e-42	6.81343e-41	TRUE	FALSE
Hck	chr2	152934204	152977177	+	1.03013	5.39513	6.28777e-22	1.18006e-20	TRUE	FALSE
Inmt	chr6	55120620	55125037	-	1.33481	4.62314	2.53764e-225	9.66117e-223	TRUE	FALSE
Fam5b	chr1	160175402	160286391	-	1.3848	3.64156	2.98406e-22	5.68036e-21	TRUE	FALSE
Cacna1e	chr1	156239649	156573049	-	1.23066	3.68141	3.06327e-17	4.67256e-16	TRUE	FALSE
Cacna1b	chr2	24459407	24618672	-	1.09853	6.47154	2.86793e-10	2.89274e-09	TRUE	FALSE
Ctse	chr1	133534883	133572080	+	1.61399	2.45229	9.51027e-13	1.12967e-11	TRUE	FALSE
Ly9	chr1	173518755	173537541	-	1.2828	3.48129	2.78834e-15	3.86308e-14	TRUE	FALSE
Grap	chr11	61466767	61486286	+	1.24372	6.35632	7.23839e-33	2.02447e-31	TRUE	FALSE
Cadm3	chr1	175264385	175297826	-	1.26021	4.15967	1.57171e-07	1.25569e-06	TRUE	FALSE
Il27ra	chr8	86554186	86566488	-	1.2507	2.19945	1.28268e-12	1.51063e-11	TRUE	FALSE
Myl10	chr5	137169016	137176964	+	1.19829	0.351076	6.76386e-05	0.000400126	TRUE	FALSE
Atp4a	chr7	31497228	31510554	+	1.12639	4.64971	0.000351639	0.00189017	TRUE	FALSE
Insrr	chr3	87600873	87620023	+	1.59737	3.01285	2.6838e-05	0.000167614	TRUE	FALSE
Sh2d1a	chrX	39855630	39876874	+	1.35713	1.56133	2.60588e-40	8.94436e-39	TRUE	FALSE
Cd247	chr1	167718812	167807407	+	1.24123	3.33842	6.00578e-73	3.83691e-71	TRUE	FALSE
Tnfsf14	chr17	57328915	57333612	-	1.41959	0.658754	0.00396303	0.0177974	TRUE	FALSE
Itgae	chr11	72904085	72960948	+	1.2656	1.34312	0.000292526	0.00158913	TRUE	FALSE
Cbfa2t3	chr8	125152639	125223009	-	1.34477	5.40892	9.44773e-57	4.61381e-55	TRUE	FALSE
Neurl1a	chr19	47253310	47333930	+	1.11288	4.5091	1.35606e-06	9.82611e-06	TRUE	FALSE
Snai3	chr8	124978106	124984592	-	1.3214	0.102	2.70635e-07	2.11419e-06	TRUE	FALSE
Trpm5	chr7	150255058	150280547	-	1.09922	7.25961	8.75515e-69	5.26014e-67	TRUE	FALSE
Lpo	chr11	87619930	87641791	-	1.196	7.20046	8.84387e-56	4.23575e-54	TRUE	FALSE
Nav1	chr1	137331157	137481932	-	1.05539	5.84833	3.69957e-231	1.55091e-228	TRUE	FALSE
Fxyd5	chr7	31817741	31827500	-	1.40183	2.72323	7.91648e-27	1.801e-25	TRUE	FALSE
Tnfrsf13b	chr11	60940257	60962874	+	1.465	1.43542	1.05818e-17	1.64503e-16	TRUE	FALSE
Prox1	chr1	191945660	191994559	-	1.0813	3.03232	6.03923e-06	4.08195e-05	TRUE	FALSE
Mcoln2	chr3	145812797	145858477	+	1.03024	1.04746	0.0121415	0.0496926	TRUE	FALSE
Adam19	chr11	45868004	45960845	+	1.0461	5.84874	4.3907e-175	1.02386e-172	TRUE	FALSE
Cdh23	chr10	59765496	60159238	-	1.9313	3.66099	7.37216e-06	4.92666e-05	TRUE	FALSE
2210415F13Rik	chr11	58192545	58204230	+	1.11834	7.17422	0.00022171	0.00122584	TRUE	FALSE
Clip3	chr7	31076691	31093386	+	1.74102	2.5706	2.30984e-07	1.81662e-06	TRUE	FALSE
Nol3	chr8	107800347	107805839	+	1.24145	3.4356	1.625e-56	7.88411e-55	TRUE	FALSE
Slamf6	chr1	173847646	173879083	+	1.02988	1.67957	1.73292e-13	2.16083e-12	TRUE	FALSE
Slamf1	chr1	173697258	173731315	+	1.12053	2.40538	9.47521e-13	1.12622e-11	TRUE	FALSE
Cybb	chrX	9012378	9064897	-	1.70394	5.64878	2.78056e-09	2.60072e-08	TRUE	FALSE
Cd48	chr1	173612140	173635389	+	1.11422	-0.745759	2.07499e-05	0.000131484	TRUE	FALSE
Cd83	chr13	43880476	43898499	+	1.00238	7.29254	0.00022	0.0002217	TRUE	FALSE
Prrt1	chr17	34766478	34770071	+	1.34609	2.58212	4.64845e-62	2.50989e-60	TRUE	FALSE
Lpl	chr8	71404390	71431347	+	1.1073	6.10536	4.90792e-193	1.3768e-190	TRUE	FALSE
Ttbk1	chr17	46579397	46624624	-	1.22138	3.30023	1.16271e-45	4.47687e-44	TRUE	FALSE
Rxrg	chr1	169528515	169569754	+	1.39886	2.31673	2.1875e-28	5.24184e-27	TRUE	FALSE
Ncf1	chr5	134695923	134705495	-	1.08988	7.2914	8.50654e-07	6.3022e-06	TRUE	FALSE
Il17rb	chr14	30809327	30822082	-	1.1103	4.085	1.52608e-18	2.46806e-17	TRUE	FALSE
Fli1	chr9	32229793	32348974	-	1.20862	1.97988	5.91215e-19	9.74303e-18	TRUE	FALSE
Pom121l2	chr13	22073063	22080603	+	1.26528	1.69755	5.04577e-32	1.35926e-30	TRUE	FALSE
Cyth4	chr15	78427477	78452449	+	1.02178	1.72242	1.00689e-06	7.39943e-06	TRUE	FALSE
Abi3	chr11	95691386	95703790	-	1.24725	1.3765	1.38089e-18	2.2381e-17	TRUE	FALSE
Trpv2	chr11	62387988	62414017	+	1.27841	3.11388	3.97526e-32	1.07632e-30	TRUE	FALSE
Ikzf1	chr11	11585006	11672929	+	1.11824	5.94066	1.4379e-129	2.04764e-127	TRUE	FALSE
Lsp1	chr7	149646714	149680772	+	1.34045	5.86484	2.83262e-93	2.44641e-91	TRUE	FALSE
E2f2	chr4	135728309	135751972	+	1.18989	4.66558	2.63419e-123	3.44848e-121	TRUE	FALSE
Rps6kl1	chr12	86476546	86492214	-	1.54523	2.77351	2.31781e-05	0.000146003	TRUE	FALSE
D10Bwg1379e	chr10	18307817	18463564	-	1.0975	3.43882	6.59403e-59	3.38875e-57	TRUE	FALSE
Myb	chr10	20844736	20880790	-	1.10179	6.16197	1.23404e-200	3.74324e-198	TRUE	FALSE
Usp44	chr10	93294300	93311269	+	2.77658	-2.01095	0.00135368	0.00661936	TRUE	FALSE
Tbata	chr10	60634702	60651589	+	1.10381	9.69502	7.51755e-193	2.09313e-190	TRUE	FALSE
Dock2	chr11	34126815	34597394	-	1.24583	4.78905	2.77367e-77	1.91286e-75	TRUE	FALSE
4930404N11Rik	chr10	80825812	80828561	-	1.03438	1.99417	2.81929e-26	6.2949e-25	TRUE	FALSE
Il9r	chr11	32087541	32100279	-	1.09304	4.79098	1.32951e-05	8.62078e-05	TRUE	FALSE
Nsg2	chr11	31900463	31959202	+	1.33576	4.7832	4.1335e-117	4.95887e-115	TRUE	FALSE
Stc2	chr11	31257307	31270074	-	1.18121	4.83477	1.51683e-114	1.73067e-112	TRUE	FALSE
Prss57	chr10	79244219	79253706	-	1.13894	-0.537712	0.000541334	0.00282596	TRUE	FALSE
Ltc4s	chr11	50049971	50052118	-	1.15969	3.8324	1.55182e-09	1.48268e-08	TRUE	FALSE
Il13	chr11	53444826	53448204	-	1.37257	6.39622	1.94969e-07	1.54182e-06	TRUE	FALSE
Itk	chr11	46138652	46203017	-	1.23031	3.33601	6.14923e-91	5.15568e-89	TRUE	FALSE
Nefh	chr11	4838757	4848067	-	1.03027	3.86861	0.000826535	0.00419508	TRUE	FALSE
Myo1g	chr11	6406551	6420968	-	1.35064	2.88545	1.80314e-43	6.60209e-42	TRUE	FALSE
Pgam2	chr11	5701643	5703736	-	1.19947	3.4937	1.34815e-67	7.92115e-66	TRUE	FALSE
Nrcam	chr12	45429872	45702951	+	1.00084	4.48337	5.58804e-61	2.94477e-59	TRUE	FALSE
Ace	chr11	105829259	105851278	+	1.0408	4.00207	9.2848e-14	1.17628e-12	TRUE	FALSE
Pecam1	chr11	106515531	106611942	-	1.10628	5.15186	4.32603e-58	2.19002e-56	TRUE	FALSE
Grin2c	chr11	115110483	115128557	-	1.36793	6.6658	7.46219e-32	1.99723e-30	TRUE	FALSE
P2rx1	chr11	72812605	72828702	+	1.23521	2.6957	8.34247e-20	1.42975e-18	TRUE	FALSE
Nos2	chr11	78734289	78773756	+	1.35035	8.07405	3.70498e-30	9.42924e-29	TRUE	FALSE
Vmo1	chr11	70327018	70328118	-	1.17779	4.99531	0.0106115	0.0439322	TRUE	FALSE
Slc6a4	chr11	76812105	76845842	+	1.41502	6.26459	4.12979e-35	1.21997e-33	TRUE	FALSE
A230052G05Rik	chr8	73387026	73389327	+	1.59058	0.179789	3.91514e-05	0.000239308	TRUE	FALSE
Pik3r5	chr11	68245623	68311351	+	1.26196	6.53082	1.79759e-81	1.32546e-79	TRUE	FALSE
Coch	chr12	52694361	52706760	+	1.07787	4.94383	3.39291e-16	4.92757e-15	TRUE	FALSE
Amn	chr12	112509322	112514637	+	1.41949	3.35248	1.989e-89	1.62384e-87	TRUE	FALSE
Gpr132	chr12	114089087	114099127	-	1.10652	4.63149	1.14602e-46	4.51989e-45	TRUE	FALSE
Ryr2	chr13	11645370	12199212	-	1.23905	2.11002	0.0046965	0.0207737	TRUE	FALSE
Irf4	chr13	30841095	30858796	+	1.14002	5.5127	3.86006e-11	4.13017e-10	TRUE	FALSE
Barx1	chr13	48758367	48761876	+	1.15448	2.68478	0.000114045	0.000655427	TRUE	FALSE
Nxnl2	chr13	51266394	51270556	+	1.1497	2.96824	5.49811e-09	5.00939e-08	TRUE	FALSE
Sema4d	chr13	51796615	51889116	-	1.0643	5.3685	5.44264e-122	6.95428e-120	TRUE	FALSE
F12	chr13	55519319	55528154	-	2.23733	-0.287571	0.00888472	0.0374014	TRUE	FALSE
Slc6a19	chr13	73817193	73842313	-	1.20689	2.97665	1.63741e-16	2.4262e-15	TRUE	FALSE
Nkd2	chr13	73955982	73985079	-	1.08692	4.91456	9.80807e-82	7.2607e-80	TRUE	FALSE
Pcsk1	chr13	75227274	75269946	+	1.10343	2.24506	0.000119432	0.000684485	TRUE	FALSE
Fezf2	chr14	13174406	13178379	-	1.28478	8.10831	1.48278e-229	5.94864e-227	TRUE	FALSE
Chat	chr14	33221389	33279095	-	1.22025	3.28878	1.9035e-07	1.50657e-06	TRUE	FALSE
Tdh	chr14	64111184	64127929	-	1.00139	5.22766	3.11864e-10	3.13544e-09	TRUE	FALSE
Lrrc63	chr14	75484110	75530690	-	1.55846	0.0790022	0.0109788	0.0453721	TRUE	FALSE
Lcp1	chr14	75530908	75630649	+	1.08611	8.36749	1.66229e-254	8.05454e-252	TRUE	FALSE
Tnfsf11	chr14	78677252	78707850	-	1.15295	0.234538	0.00447577	0.0198917	TRUE	FALSE
Stmn4	chr14	66963133	66980517	+	1.85251	-0.8702	0.000670154	0.00344685	TRUE	FALSE
Nefm	chr14	68700647	68742903	-	1.09617	5.23873	4.35171e-104	4.35287e-102	TRUE	FALSE
Fyb	chr15	6529871	6613321	+	1.17313	5.62561	8.07732e-98	7.4411e-96	TRUE	FALSE
Zfpm2	chr15	40486588	40936138	+	1.19814	0.409428	0.00140074	0.00683606	TRUE	FALSE
Osr2	chr15	35225853	35233059	+	1.04234	4.57268	4.70802e-106	4.87934e-104	TRUE	FALSE
Sla	chr15	66612381	66663391	-	1.20131	3.92051	2.30936e-134	3.46033e-132	TRUE	FALSE
Parvg	chr15	84154456	84173408	+	1.24894	2.62462	1.27677e-26	2.88706e-25	TRUE	FALSE
Endou	chr15	97541450	97561836	-	1.28539	4.25339	6.38047e-71	3.96099e-69	TRUE	FALSE
Nckap1l	chr15	103284256	103329240	+	1.11396	4.02683	1.83016e-60	9.61739e-59	TRUE	FALSE
Pde1b	chr15	103333465	103360483	+	1.13251	3.96786	1.49827e-41	5.2836e-40	TRUE	FALSE
Cd96	chr16	46035770	46120364	-	1.1254	1.69111	1.41423e-13	1.77123e-12	TRUE	FALSE
B3gnt5	chr16	19760301	19772846	+	1.51185	1.08588	4.17141e-06	2.87734e-05	TRUE	FALSE
Hcls1	chr16	36935069	36963298	+	1.12689	3.13474	2.01136e-52	9.07422e-51	TRUE	FALSE
Samsn1	chr16	75859038	76022515	-	1.13839	3.34557	0.000237595	0.00130651	TRUE	FALSE
Cd86	chr16	36603955	36666167	-	1.43228	3.45709	0.00963816	0.0402732	TRUE	FALSE
Fam3b	chr16	97692657	97726543	-	1.16315	1.3731	0.00890501	0.0374784	TRUE	FALSE
Ripply3	chr16	94550027	94558542	+	1.02022	3.52073	2.06246e-23	4.11499e-22	TRUE	FALSE
Wnt10b	chr15	98602184	98608581	-	1.08198	4.76659	0.00240229	0.0112403	TRUE	FALSE
Soat2	chr15	101980957	101993905	+	1.09502	5.59439	3.45876e-10	3.46247e-09	TRUE	FALSE
Gzma	chr13	113884033	113891187	-	1.07026	1.03671	8.42812e-10	8.2167e-09	TRUE	FALSE
Slc38a1	chr15	96401849	96473344	-	1.18777	6.2778	7.04563e-67	4.07554e-65	TRUE	FALSE
Cd4	chr6	124814710	124838239	-	1.31211	5.00235	4.65943e-116	5.48402e-114	TRUE	FALSE
Prph	chr15	98885605	98889409	+	1.60186	4.84356	1.80513e-10	1.84519e-09	TRUE	FALSE
Iqcf3	chr9	106445720	106463956	-	5.91183	-2.60272	6.97732e-05	0.000412035	TRUE	FALSE
Satb1	chr17	51875512	51972615	-	1.14988	6.08056	0	0	TRUE	FALSE
Tcte1	chr17	45660383	45679628	+	1.16484	3.81346	8.51108e-31	2.20673e-29	TRUE	FALSE
Prph2	chr17	47047408	47061882	+	1.1685	1.03987	0.000214912	0.00119179	TRUE	FALSE
Cpne5	chr17	29293495	29374742	-	1.29992	2.98835	2.76772e-06	1.948e-05	TRUE	FALSE
Tff3	chr17	31262251	31266591	-	5.339	4.118	0.00195719	0.0093165	TRUE	FALSE
Myo1f	chr17	33692664	33744709	+	1.02291	0.367726	5.82317e-07	4.37941e-06	TRUE	FALSE
Ltb	chr17	35331384	35333265	+	1.0398	4.261	2.23643e-29	5.55165e-28	TRUE	FALSE
Tnf	chr17	35336326	35338952	-	1.40936	4.15851	1.34146e-05	8.69225e-05	TRUE	FALSE
Psors1c2	chr17	35670146	35671592	+	1.49046	4.5793	6.22559e-16	8.95324e-15	TRUE	FALSE
Pcdh12	chr18	38426746	38444055	-	1.15758	2.84174	0.000597502	0.00309536	TRUE	FALSE
Lmnb1	chr18	56867467	56913078	+	1.1692	4.96072	1.33958e-127	1.83076e-125	TRUE	FALSE
Camk2a	chr18	61085272	61147806	+	1.01397	4.17059	7.74441e-12	8.67179e-11	TRUE	FALSE
Cdx1	chr18	61178516	61195853	-	1.30687	7.20177	7.84854e-11	8.23016e-10	TRUE	FALSE
Cd5	chr19	10792633	10813464	-	1.14431	2.63376	9.70084e-40	3.26071e-38	TRUE	FALSE
Cd6	chr19	10863831	10904548	-	1.16962	3.34092	1.31589e-79	9.38733e-78	TRUE	FALSE
Ms4a4d	chr19	11611291	11632957	+	1.33255	-0.349751	0.000589929	0.00306081	TRUE	FALSE
Apba1	chr19	23833366	24024087	+	1.35494	5.60288	2.7362e-221	1.03119e-218	TRUE	FALSE
Fermt3	chr19	7073448	7093959	-	1.09914	3.3629	3.45718e-38	1.111e-36	TRUE	FALSE
Dntt	chr19	41103765	41134013	+	1.12488	4.93884	1.26903e-185	3.28803e-183	TRUE	FALSE
Dnase1l3	chr14	8797047	8827087	-	1.39446	6.67604	2.76142e-101	2.62159e-99	TRUE	FALSE
Cdh9	chr15	16707856	16786522	+	1.79497	3.59162	4.36713e-08	3.66646e-07	TRUE	FALSE
Agap2	chr10	126515963	126530225	+	1.09455	2.49402	5.69031e-24	1.16014e-22	TRUE	FALSE
Avil	chr10	126437765	126458050	+	1.1484	7.55647	7.20935e-96	6.35888e-94	TRUE	FALSE
Cd163l1	chr7	147404166	147417044	+	1.46098	1.65626	2.16327e-06	1.53853e-05	TRUE	FALSE
Msx3	chr7	147232056	147235039	-	1.2138	3.70864	7.68327e-54	3.57435e-52	TRUE	FALSE
Dach2	chrX	110411119	110949995	+	1.23357	1.14888	4.38388e-16	6.33717e-15	TRUE	FALSE
Gng13	chr17	25854116	25856351	+	1.10993	3.56563	1.84197e-06	1.31834e-05	TRUE	FALSE
Hk3	chr13	55107346	55122746	-	1.24831	1.21552	0.00210227	0.00995375	TRUE	FALSE
Snca	chr6	60681567	60779849	-	1.17649	2.38077	0.000653413	0.00336585	TRUE	FALSE
Sntg1	chr1	8351556	9289959	-	1.3178	2.002	3.5051e-28	8.32963e-27	TRUE	FALSE
Pth2r	chr1	65328630	65435818	+	1.58968	0.203335	1.01584e-07	8.28072e-07	TRUE	FALSE
Adam23	chr1	63492465	63643089	+	1.48815	5.0147	6.21321e-47	2.45827e-45	TRUE	FALSE
Nrp2	chr1	62749859	62865269	+	1.12701	6.2866	1.1759e-96	1.05211e-94	TRUE	FALSE
Cps1	chr1	67169600	67277833	+	1.00297	3.62977	4.15317e-24	8.54687e-23	TRUE	FALSE
Il18rap	chr1	40572207	40608550	+	2.3514	0.158875	0.00262685	0.0122128	TRUE	FALSE
Npas2	chr1	39250576	39420079	+	1.04801	5.73031	2.17182e-101	2.07239e-99	TRUE	FALSE
Zap70	chr1	36818695	36839663	+	1.13004	2.8178	1.94627e-39	6.49511e-38	TRUE	FALSE
Col9a1	chr1	24184449	24259577	+	1.13313	3.13997	1.46826e-13	1.83766e-12	TRUE	FALSE
Wnt10a	chr1	74838090	74850753	+	1.09404	5.02937	3.41345e-40	1.16733e-38	TRUE	FALSE
Vil1	chr1	74455950	74482133	+	1.28342	5.86775	7.71115e-08	6.35246e-07	TRUE	FALSE
Pdcd1	chr1	95934884	95949130	-	1.7867	-0.109546	1.16499e-06	8.49106e-06	TRUE	FALSE
Inpp5d	chr1	89516887	89617082	+	1.07301	5.6562	6.57569e-39	2.16158e-37	TRUE	FALSE
Rgs1	chr1	146091102	146096372	-	1.12487	2.00181	0.00204776	0.00971291	TRUE	FALSE
Ptprc	chr1	139959438	140071882	-	1.1144	4.92702	5.40899e-187	1.42119e-184	TRUE	FALSE
Tbx19	chr1	167067986	167090904	-	1.90029	-0.241964	8.61282e-05	0.0005021	TRUE	FALSE
Sell	chr1	165992207	166010916	+	1.02594	1.55255	1.05209e-17	1.63625e-16	TRUE	FALSE
Sele	chr1	165978365	165987808	+	1.05507	1.08238	0.00324133	0.0148058	TRUE	FALSE
Olah	chr2	3259254	3283863	-	1.22118	1.70279	5.80217e-08	4.82565e-07	TRUE	FALSE
Fcgr2b	chr1	172890689	172906678	-	1.04704	0.789074	0.00189611	0.00904885	TRUE	FALSE
Lmx1a	chr1	169619370	169778872	+	1.5418	0.899986	6.571e-16	9.42938e-15	TRUE	FALSE
Cubn	chr2	13197965	13413551	-	1.06055	1.94073	6.76982e-06	4.54693e-05	TRUE	FALSE
Il2ra	chr2	11564419	11614818	+	1.08966	4.59129	6.51824e-28	1.53242e-26	TRUE	FALSE
Apbb1ip	chr2	22629614	22731173	+	1.21048	2.55239	2.60916e-19	4.35951e-18	TRUE	FALSE
Gfi1b	chr2	28464970	28477502	-	1.43529	2.7158	6.85862e-05	0.000405218	TRUE	FALSE
Itga4	chr2	79095583	79173280	+	1.24517	2.63098	1.35252e-36	4.14989e-35	TRUE	FALSE
Prg2	chr2	84820618	84823789	+	1.65706	5.54312	0.004585	0.0203094	TRUE	FALSE
Smtnl1	chr2	84651333	84662809	-	1.38687	5.46603	2.19629e-06	1.56113e-05	TRUE	FALSE
Hoxd8	chr2	74542672	74545990	+	1.44695	0.560865	2.21047e-05	0.000139666	TRUE	FALSE
Tspan18	chr2	93041917	93174662	-	1.07006	4.42163	4.67622e-68	2.7606e-66	TRUE	FALSE
Slc28a2	chr2	122251126	122286873	+	1.24914	3.66848	2.76539e-19	4.61641e-18	TRUE	FALSE
Itpka	chr2	119568073	119576999	+	1.49826	1.28186	4.21414e-05	0.000256532	TRUE	FALSE
Nkx2-2	chr2	147003282	147019979	-	1.65771	0.261594	1.17296e-18	1.90938e-17	TRUE	FALSE
Mylk2	chr2	152737088	152748804	+	1.31409	2.43579	3.76365e-20	6.56791e-19	TRUE	FALSE
BC020535	chr2	152891691	152907471	+	1.06622	2.27565	0.000551754	0.00287714	TRUE	FALSE
Dok5	chr2	170557307	170705269	+	1.01802	1.14423	1.3017e-14	1.72711e-13	TRUE	FALSE
Sla2	chr2	156698193	156712928	-	1.06419	2.13798	1.27088e-32	3.52539e-31	TRUE	FALSE
Il12a	chr3	68494566	68502469	+	1.50875	4.38361	2.417e-05	0.00015202	TRUE	FALSE
Cd2	chr3	101079822	101091862	-	1.30517	1.35098	1.42793e-22	2.75613e-21	TRUE	FALSE
Lef1	chr3	130813389	130927274	+	1.23328	2.93452	5.67977e-64	3.13944e-62	TRUE	FALSE
Ccdc109b	chr3	129617878	129673124	-	1.22237	3.88297	2.38899e-45	9.12314e-44	TRUE	FALSE
Sh2d2a	chr3	87650677	87659644	+	1.22717	2.26632	7.79101e-18	1.21931e-16	TRUE	FALSE
Ddah1	chr3	145421639	145557241	+	1.16095	3.83286	2.60928e-65	1.47952e-63	TRUE	FALSE
Col24a1	chr3	144955436	145214975	+	2.10285	1.08358	0.00768451	0.0327742	TRUE	FALSE
Clca3	chr3	144667501	144695740	-	1.15695	5.67129	0.000870665	0.00440349	TRUE	FALSE
1700003M02Rik	chr4	34635808	34677455	-	1.72964	2.72092	9.08765e-07	6.70875e-06	TRUE	FALSE
Col15a1	chr4	47221033	47326039	+	1.09006	5.38709	5.59645e-57	2.75467e-55	TRUE	FALSE
Sit1	chr4	43494953	43496606	-	1.28602	1.14876	2.71133e-15	3.75919e-14	TRUE	FALSE
Ttc39a	chr4	109079228	109117350	+	1.06042	6.06031	4.81699e-253	2.24652e-250	TRUE	FALSE
Laptm5	chr4	130469040	130492056	+	1.26192	8.36655	3.04456e-185	7.83397e-183	TRUE	FALSE
Tnfrsf8	chr4	144857040	144905067	-	1.11806	6.33649	3.63727e-17	5.52101e-16	TRUE	FALSE
Kcnq4	chr4	120368743	120421217	-	1.0563	3.53909	1.61304e-18	2.60192e-17	TRUE	FALSE
Gnat3	chr5	17468439	17525652	+	1.41962	4.90897	3.66578e-07	2.82349e-06	TRUE	FALSE
Rspo1	chr4	124663674	124686343	+	1.17197	2.84605	3.66564e-56	1.76244e-54	TRUE	FALSE
Kcnab2	chr4	151764851	151851980	-	1.29055	2.7694	1.11636e-38	3.64086e-37	TRUE	FALSE
Tnfrsf9	chr4	150288671	150320211	+	1.70498	5.05155	2.46092e-31	6.48883e-30	TRUE	FALSE
Nos3	chr5	23870628	23890292	+	1.6809	2.46412	9.19628e-09	8.22419e-08	TRUE	FALSE
Ablim2	chr5	36100529	36227622	+	1.10356	3.13659	0.000229866	0.00126737	TRUE	FALSE
Rhoh	chr5	66254808	66287939	+	1.1029	2.7046	1.99107e-45	7.627e-44	TRUE	FALSE
Slc10a4	chr5	73398143	73405922	+	1.53502	2.35811	3.33343e-35	9.86282e-34	TRUE	FALSE
Stap1	chr5	86500771	86533018	+	1.10722	1.86607	1.50502e-12	1.76413e-11	TRUE	FALSE
Gfi1	chr5	108145674	108155056	-	1.09516	2.48157	4.16089e-39	1.37505e-37	TRUE	FALSE
Abcg3	chr5	105364076	105411737	-	1.13805	0.906219	4.24232e-16	6.13967e-15	TRUE	FALSE
Tesc	chr5	118477752	118511887	+	1.21519	3.28267	1.56686e-37	4.93745e-36	TRUE	FALSE
Cxcl3	chr5	91215129	91217112	+	1.08493	2.43755	0.000859923	0.00435388	TRUE	FALSE
Ccr9	chr9	123587557	123691089	+	1.19438	3.90142	1.13755e-96	1.02024e-94	TRUE	FALSE
Dtx1	chr5	121130211	121161936	-	1.36888	3.74421	6.32964e-53	2.88703e-51	TRUE	FALSE
Dync1i1	chr6	5675639	5978039	+	1.39879	4.35541	1.6709e-173	3.84822e-171	TRUE	FALSE
Irf5	chr6	29476625	29491869	+	1.20682	5.95106	9.67661e-135	1.46168e-132	TRUE	FALSE
Sspo	chr6	48398228	48451249	+	1.19745	9.12211	5.18737e-136	8.09795e-134	TRUE	FALSE
Gpnmb	chr6	48986517	49020928	+	1.25221	4.0289	1.73055e-59	8.94276e-58	TRUE	FALSE
Slc6a13	chr6	121250245	121287751	+	1.66148	1.8231	0.00345962	0.0157259	TRUE	FALSE
Plbd1	chr6	136560591	136610449	-	1.02491	2.51434	2.41972e-05	0.00015214	TRUE	FALSE
Lrmp	chr6	145064173	145123454	+	1.15454	6.86399	9.95282e-103	9.69555e-101	TRUE	FALSE
St8sia1	chr6	142770065	142912972	-	1.0639	1.99929	1.77418e-24	3.69595e-23	TRUE	FALSE
Cd27	chr6	125182640	125187028	-	1.321	3.34278	3.75627e-78	2.6098e-76	TRUE	FALSE
Scnn1a	chr6	125271358	125294958	+	1.07476	7.89388	2.86978e-303	1.98281e-300	TRUE	FALSE
Clec2i	chr6	128837606	128848185	+	1.17469	3.30709	2.28134e-15	3.17363e-14	TRUE	FALSE
Dmpk	chr7	19669198	19679170	+	1.06661	7.85725	0	0	TRUE	FALSE
Ceacam18	chr7	50890109	50904657	+	1.53452	3.95072	0.000716383	0.00367146	TRUE	FALSE
Apba2	chr7	71646592	71898756	+	1.0513	6.57529	6.3823e-290	4.03599e-287	TRUE	FALSE
Rasgrp4	chr7	29919873	29938980	+	1.59918	1.06614	2.02352e-12	2.35489e-11	TRUE	FALSE
Hapln3	chr7	86260026	86275895	-	1.59866	1.29464	3.52133e-07	2.71953e-06	TRUE	FALSE
Acan	chr7	86198369	86259985	+	1.44589	2.88773	0.00152528	0.00739835	TRUE	FALSE
Sytl2	chr7	97497209	97558948	+	1.05345	3.92499	9.28462e-75	6.17485e-73	TRUE	FALSE
Coro1a	chr7	133843287	133851301	-	1.26252	5.48109	5.32716e-221	1.98756e-218	TRUE	FALSE
Slco2b1	chr7	106806314	106859850	-	1.14512	6.24106	4.80779e-266	2.45724e-263	TRUE	FALSE
Lat	chr7	133507346	133513057	-	1.39813	4.14481	3.40033e-178	8.23807e-176	TRUE	FALSE
Il21r	chr7	132746943	132777084	+	1.40304	3.94899	6.65274e-45	2.51738e-43	TRUE	FALSE
Trat1	chr16	48732023	48772251	-	1.0784	2.22351	9.73375e-30	2.44392e-28	TRUE	FALSE
Cd37	chr7	52489002	52494485	-	1.25502	2.66955	2.56776e-37	8.05746e-36	TRUE	FALSE
Itgal	chr7	134439774	134478651	+	1.17023	5.35667	5.00017e-111	5.45486e-109	TRUE	FALSE
2010110P09Rik	chr7	129363010	129366338	+	1.39242	0.997274	2.13507e-06	1.51964e-05	TRUE	FALSE
Cdr2	chr7	128100550	128125826	-	1.00672	3.88469	8.90831e-06	5.89621e-05	TRUE	FALSE
Anks4b	chr7	127317372	127327230	+	1.38356	4.55949	0.00323018	0.0147639	TRUE	FALSE
Zp2	chr7	127270286	127288804	-	1.7038	4.85198	0.00296485	0.0136549	TRUE	FALSE
Sash3	chrX	45499613	45514742	+	1.2314	3.52674	1.20278e-41	4.25361e-40	TRUE	FALSE
Was	chrX	7658579	7667624	-	1.12445	1.92417	2.59233e-32	7.07017e-31	TRUE	FALSE
Btk	chrX	131076875	131118109	-	2.83538	-0.00734592	0.000509273	0.0026698	TRUE	FALSE
Il2rg	chrX	98459717	98463594	-	1.32219	5.8209	8.32882e-56	3.99419e-54	TRUE	FALSE
Arhgap4	chrX	71136781	71167209	-	1.16238	5.30035	2.23438e-80	1.60936e-78	TRUE	FALSE
Cd209a	chr8	3743395	3748984	-	2.75204	-0.25123	3.38039e-07	2.61719e-06	TRUE	FALSE
Ptpn7	chr1	137029302	137041897	+	1.30543	2.83612	2.96937e-55	1.40771e-53	TRUE	FALSE
Anxa10	chr8	64535839	64601915	-	1.18676	4.56004	0.00105132	0.00524884	TRUE	FALSE
Mt4	chr8	96661104	96662931	+	1.38778	2.91058	0.00570703	0.0248749	TRUE	FALSE
Mt3	chr8	96676507	96678048	+	1.25367	3.86744	4.96188e-09	4.53967e-08	TRUE	FALSE
Hsd17b2	chr8	120225846	120282929	+	1.03073	0.990406	6.65858e-06	4.47624e-05	TRUE	FALSE
Thy1	chr9	43851467	43856662	+	1.18353	5.60603	1.58407e-259	7.88024e-257	TRUE	FALSE
Kcnj5	chr9	32122368	32151822	-	1.06502	2.99676	0.0101678	0.0422922	TRUE	FALSE
Apoa4	chr9	46048779	46051542	+	2.03795	6.81559	6.28211e-07	4.70842e-06	TRUE	FALSE
Il10ra	chr9	45061922	45077232	-	1.24349	3.90233	1.22649e-07	9.92203e-07	TRUE	FALSE
Cd3e	chr9	44806826	44817673	-	1.22705	3.3772	3.84724e-103	3.75761e-101	TRUE	FALSE
Cd3d	chr9	44789876	44795135	+	1.24358	2.96302	2.14759e-56	1.03791e-54	TRUE	FALSE
Robo4	chr9	37209482	37221608	+	1.31445	3.30407	2.21969e-12	2.57274e-11	TRUE	FALSE
Lipc	chr9	70645936	70800033	-	2.07635	3.80035	2.34225e-08	2.0229e-07	TRUE	FALSE
Pstpip1	chr9	55937769	55976695	+	1.05171	4.15817	3.63268e-68	2.14794e-66	TRUE	FALSE
Cyp11a1	chr9	57862820	57874827	+	1.74955	3.0583	0.0019302	0.00919975	TRUE	FALSE
Hcn4	chr9	58671319	58708762	+	1.60718	3.72565	2.48353e-52	1.11371e-50	TRUE	FALSE
Ooep	chr9	78223916	78226532	-	1.24072	4.56606	1.1121e-37	3.51631e-36	TRUE	FALSE
Hcrtr2	chr9	76073710	76171385	-	1.60871	-1.5239	0.00758004	0.032362	TRUE	FALSE
Ngp	chr9	110322254	110325514	+	1.56691	2.79397	2.81911e-10	2.8458e-09	TRUE	FALSE
Ptgs2	chr1	151947254	151955140	+	1.1873	7.72709	1.66502e-18	2.68344e-17	TRUE	FALSE
Stac	chr9	111463941	111592852	-	1.22745	4.31842	5.76297e-123	7.51806e-121	TRUE	FALSE
Arpp21	chr9	111967595	112138442	-	1.26287	3.70669	6.95778e-84	5.33049e-82	TRUE	FALSE
Scn5a	chr9	119392528	119488134	-	1.36607	3.92335	3.21382e-24	6.64676e-23	TRUE	FALSE
Prr5l	chr2	101554442	101723184	-	1.08776	4.57861	1.73728e-118	2.14628e-116	TRUE	FALSE
P2ry2	chr7	108145086	108160505	-	1.31378	3.27311	1.84364e-74	1.21746e-72	TRUE	FALSE
Rag2	chr2	101464875	101472685	+	1.14472	1.19187	1.53001e-18	2.47334e-17	TRUE	FALSE
Slc16a1	chr3	104442591	104462385	+	1.18443	3.93565	1.39366e-50	5.96301e-49	TRUE	FALSE
Emr4	chr17	55889249	55992927	+	5.08306	-0.341936	0.00788931	0.0335901	TRUE	FALSE
Camkv	chr9	107838251	107852022	+	1.18669	2.45754	5.12085e-08	4.27808e-07	TRUE	FALSE
Rasgrp2	chr19	6399340	6415216	+	1.05066	2.80291	1.88517e-22	3.62182e-21	TRUE	FALSE
BC016579	chr16	45626961	45654231	-	1.11353	2.47897	0.000329916	0.00177955	TRUE	FALSE
AA467197	chr2	122462722	122466927	+	1.32546	5.37362	3.00851e-152	5.72692e-150	TRUE	FALSE
Slitrk5	chr14	112074337	112082356	+	1.46886	2.32402	2.04691e-63	1.11816e-61	TRUE	FALSE
Rac2	chr15	78389599	78403213	-	1.2162	6.89472	1.23728e-120	1.55956e-118	TRUE	FALSE
Wnt6	chr1	74818466	74831893	+	1.32038	3.86854	1.28834e-58	6.56666e-57	TRUE	FALSE
Galnt9	chr5	110973364	111050401	+	1.44084	2.60369	9.29324e-57	4.54431e-55	TRUE	FALSE
Snap91	chr9	86659981	86775489	-	1.29765	6.04215	0	0	TRUE	FALSE
Strc	chr2	121189464	121212904	-	1.11201	3.5783	1.43459e-31	3.81501e-30	TRUE	FALSE
Myo5c	chr9	75079821	75153258	+	1.26237	5.69954	3.93485e-304	2.82325e-301	TRUE	FALSE
1300017J02Rik	chr9	103152852	103207412	-	1.11051	2.13984	8.69305e-07	6.43655e-06	TRUE	FALSE
Dnahc8	chr17	30761299	31012209	+	1.28828	3.66	2.18599e-41	7.65816e-40	TRUE	FALSE
Cdkl4	chr17	80922890	80963174	-	1.29638	1.29544	0.00034713	0.00186755	TRUE	FALSE
Ano7	chr1	95270473	95300079	+	1.50499	4.71931	7.60818e-24	1.54609e-22	TRUE	FALSE
Vav1	chr17	57418523	57468659	+	1.09994	5.96121	6.61463e-81	4.8014e-79	TRUE	FALSE
Ankmy1	chr1	94766706	94799483	-	1.36796	3.22846	1.33465e-65	7.61403e-64	TRUE	FALSE
Zdhhc14	chr17	5492600	5753891	+	1.05515	3.17019	4.09318e-27	9.40952e-26	TRUE	FALSE
Ramp1	chr1	93076399	93121773	+	1.09046	2.95014	1.76845e-41	6.23048e-40	TRUE	FALSE
Myo15b	chr11	115722926	115753917	+	1.06323	6.36662	5.42515e-38	1.73298e-36	TRUE	FALSE
Gpsm3	chr17	34726751	34728699	+	1.07573	3.95362	1.25713e-41	4.44133e-40	TRUE	FALSE
5830405N20Rik	chr10	129759908	129801091	+	1.37955	0.773197	2.04269e-17	3.14279e-16	TRUE	FALSE
F630110N24Rik	chr10	80820236	80828970	+	1.06986	6.77572	0	0	TRUE	FALSE
Gipc3	chr10	80800507	80806011	-	1.19065	0.4361	4.48026e-08	3.75721e-07	TRUE	FALSE
Tbxa2r	chr10	80791477	80797916	+	1.42526	1.62596	7.5498e-33	2.10683e-31	TRUE	FALSE
Ly6g6f	chr17	35217425	35222555	-	1.24061	2.62689	1.09803e-05	7.19356e-05	TRUE	FALSE
Tbr1	chr2	61640987	61652171	+	1.05579	0.359714	0.00792772	0.0337459	TRUE	FALSE
Ubd	chr17	37330837	37333040	+	1.31864	9.25232	0	0	TRUE	FALSE
Kcnh4	chr11	100601690	100621256	-	1.28485	1.63789	0.00680713	0.0292867	TRUE	FALSE
Ptprh	chr7	4500214	4555643	-	1.70679	2.22655	0.00822843	0.0349025	TRUE	FALSE
Pcdh17	chr14	84843370	84936867	+	1.04068	6.07735	2.2957e-164	4.86663e-162	TRUE	FALSE
Hmha1	chr10	79479398	79494217	+	1.2407	5.69573	0	0	TRUE	FALSE
Krt20	chr11	99289717	99299464	-	2.26866	5.95795	2.52372e-05	0.000158172	TRUE	FALSE
Krt222	chr11	99094075	99105399	-	1.11022	3.69573	7.3818e-09	6.66058e-08	TRUE	FALSE
Cerk	chr15	85969558	86016571	-	1.04964	4.94859	6.50867e-97	5.86567e-95	TRUE	FALSE
Ptprq	chr10	106954416	107157083	-	1.35142	6.57844	0.00463183	0.0204977	TRUE	FALSE
Odf3l2	chr10	79102271	79108483	-	1.54365	0.519033	4.76828e-07	3.61962e-06	TRUE	FALSE
Slc2a6	chr2	26876883	26883518	-	1.41607	5.20599	5.30291e-05	0.000317936	TRUE	FALSE
Card11	chr5	141348953	141476550	-	1.34258	1.73399	3.22454e-24	6.66523e-23	TRUE	FALSE
Micall2	chr5	140182647	140212290	-	1.09298	6.70521	2.89281e-104	2.90919e-102	TRUE	FALSE
4933433C11Rik	chr2	25067727	25070157	-	2.00128	-1.91961	0.0024938	0.011629	TRUE	FALSE
Ptcra	chr17	46893176	46900542	-	1.20658	-0.0399638	6.28484e-09	5.69282e-08	TRUE	FALSE
C1qc	chr4	136445719	136448980	-	1.02604	2.07144	0.0101077	0.0420606	TRUE	FALSE
Trim67	chr8	127316919	127358613	+	1.33366	1.78335	0.000683507	0.00351359	TRUE	FALSE
Tmem71	chr15	66357774	66392608	-	1.2934	0.564489	8.44243e-11	8.83058e-10	TRUE	FALSE
Wnt8b	chr19	44567962	44588763	+	1.0699	2.84506	0.000370196	0.00198277	TRUE	FALSE
Clca4	chr3	144485587	144512321	-	1.31055	4.97144	0.000962762	0.00483454	TRUE	FALSE
2210407C18Rik	chr11	58421706	58429577	-	1.15832	6.34062	1.95547e-07	1.54606e-06	TRUE	FALSE
Ppp1r14a	chr7	30074339	30078409	+	1.0643	1.0299	3.34538e-07	2.59223e-06	TRUE	FALSE
Zfyve28	chr5	34537523	34631098	-	1.37521	3.55532	3.22969e-42	1.15532e-40	TRUE	FALSE
Traf3ip3	chr1	195001700	195027897	-	1.27839	2.70987	6.40892e-46	2.48562e-44	TRUE	FALSE
Map4k1	chr7	29767073	29788298	+	1.3913	2.24839	2.11939e-33	5.99958e-32	TRUE	FALSE
Nov	chr15	54577257	54585594	+	1.03727	4.46834	1.72601e-08	1.50691e-07	TRUE	FALSE
Htra4	chr8	26135400	26149434	-	1.09621	4.08121	1.49233e-12	1.75036e-11	TRUE	FALSE
Erv3	chr2	131679414	131685483	-	2.83098	4.76466	9.7023e-07	7.14131e-06	TRUE	FALSE
Gch1	chr14	47773570	47809088	-	1.02309	4.67844	2.9134e-108	3.07929e-106	TRUE	FALSE
Gdf7	chr12	8304740	8308760	-	1.37044	3.65791	2.10747e-131	3.04766e-129	TRUE	FALSE
Darc	chr1	175262017	175263634	-	1.18493	1.46548	7.56798e-07	5.63034e-06	TRUE	FALSE
Fam101a	chr5	125483817	125492917	+	1.35593	3.59009	8.35129e-102	8.00994e-100	TRUE	FALSE
Slamf7	chr1	173562534	173579149	-	1.78057	3.66077	5.03596e-06	3.44629e-05	TRUE	FALSE
Serpinf2	chr11	75245234	75253093	-	1.91761	-0.998595	0.00114628	0.00568267	TRUE	FALSE
Sema7a	chr9	57787920	57810671	+	1.26524	5.72957	5.76948e-57	2.83609e-55	TRUE	FALSE
2410017I17Rik	chr17	36281963	36299518	+	1.15704	-0.284049	3.49715e-06	2.43566e-05	TRUE	FALSE
Kcnh2	chr5	23825407	23857422	-	1.4139	4.83363	4.71215e-195	1.34206e-192	TRUE	FALSE
Foxf2	chr13	31717685	31723272	+	1.69123	1.12605	9.27858e-10	9.01286e-09	TRUE	FALSE
Tm6sf1	chr7	89003887	89029320	+	1.11347	1.92619	4.84586e-26	1.07108e-24	TRUE	FALSE
F13a1	chr13	36959047	37142113	-	1.30804	3.10765	2.3766e-44	8.85822e-43	TRUE	FALSE
Rlbp1	chr7	86519757	86531913	-	5.33886	1.91202	0.00197065	0.00937581	TRUE	FALSE
Gimap3	chr6	48715088	48716518	-	1.22762	-0.0996449	0.008776	0.0369604	TRUE	FALSE
Ajap1	chr4	152747330	152856939	-	1.28177	4.60571	3.90497e-90	3.21622e-88	TRUE	FALSE
Hs3st6	chr17	24889933	24895628	+	1.17594	4.4141	5.2977e-176	1.25896e-173	TRUE	FALSE
Tspan10	chr11	120303945	120308635	+	1.49347	1.2921	1.05882e-10	1.1004e-09	TRUE	FALSE
4932438H23Rik	chr16	91054180	91095367	-	1.16684	0.248666	0.000954165	0.00479654	TRUE	FALSE
Tph1	chr7	53902500	53927907	-	1.41739	3.78901	3.1494e-50	1.34137e-48	TRUE	FALSE
Plcb2	chr2	118533253	118554174	-	1.20458	6.36168	5.11519e-59	2.63238e-57	TRUE	FALSE
Abcc8	chr7	53359893	53435403	-	1.16303	5.57195	2.12054e-75	1.43329e-73	TRUE	FALSE
Rgl3	chr9	21775971	21793897	-	1.35385	5.14205	1.04092e-140	1.72607e-138	TRUE	FALSE
Hmx3	chr7	138686381	138688439	+	1.18757	3.68408	4.85371e-08	4.06127e-07	TRUE	FALSE
Kcns1	chr2	163989355	163996849	-	1.48635	0.619967	0.00284168	0.0131249	TRUE	FALSE
Tbc1d10c	chr19	4184358	4191047	-	1.19592	3.76951	1.12034e-69	6.79671e-68	TRUE	FALSE
Arhgap9	chr10	126759172	126766999	+	1.3607	2.12051	1.55763e-37	4.91252e-36	TRUE	FALSE
2210010C17Rik	chr7	20522654	20536092	-	1.88679	1.79291	7.06618e-10	6.9324e-09	TRUE	FALSE
Cd79b	chr11	106172655	106176076	-	1.00464	3.49039	4.28777e-06	2.95215e-05	TRUE	FALSE
Il25	chr14	55551608	55554671	+	1.36253	1.85991	1.14581e-05	7.48691e-05	TRUE	FALSE
Foxa3	chr7	19598631	19608887	-	1.59268	1.80134	5.03399e-24	1.02801e-22	TRUE	FALSE
Pif1	chr9	65434967	65443774	+	1.09603	2.06614	1.21557e-12	1.43476e-11	TRUE	FALSE
Nkx6-2	chr7	146765276	146768696	-	1.71882	6.52405	0	0	TRUE	FALSE
Ak7	chr12	106944192	107020657	+	1.14514	2.74411	4.52483e-06	3.10848e-05	TRUE	FALSE
Tssk1	chr16	17894296	17895744	+	1.05761	-1.40391	0.010323	0.042842	TRUE	FALSE
Kif21b	chr1	138027966	138074575	+	1.02578	5.60913	4.47477e-200	1.33563e-197	TRUE	FALSE
Myrip	chr9	120213054	120383959	+	1.90105	1.39503	0.00947289	0.0396537	TRUE	FALSE
BC057022	chr5	115018025	115063229	+	1.17119	2.62423	1.62361e-07	1.29548e-06	TRUE	FALSE
Rptn	chr3	93197621	93203364	+	1.066	6.77199	0.000454736	0.00240144	TRUE	FALSE
Bend6	chr1	33908897	33964661	-	1.4034	0.153684	2.2894e-07	1.80092e-06	TRUE	FALSE
Cmklr1	chr5	114062363	114100435	-	1.05603	0.722777	0.00357903	0.0162233	TRUE	FALSE
Stab1	chr14	31952199	31981827	-	1.01526	2.97179	5.28431e-11	5.61383e-10	TRUE	FALSE
Ubash3a	chr17	31344818	31379147	+	1.16242	0.990067	4.79187e-18	7.58848e-17	TRUE	FALSE
Slc5a10	chr11	61486283	61534328	-	1.80628	1.96509	4.51414e-05	0.000273769	TRUE	FALSE
Dlgap3	chr4	126846448	126914266	+	1.31826	4.11895	2.12185e-40	7.28971e-39	TRUE	FALSE
Flt3	chr5	148142317	148212065	-	1.09346	2.78623	0.010659	0.0441237	TRUE	FALSE
Gng2	chr14	20691781	20796849	-	1.02885	3.45298	3.4451e-06	2.40166e-05	TRUE	FALSE
Klhl6	chr16	19946586	19983122	-	1.42759	2.00308	4.74018e-40	1.61218e-38	TRUE	FALSE
D830039M14Rik	chr10	60937993	60939685	-	1.51058	0.0259777	0.000319213	0.00172531	TRUE	FALSE
Gm11292	chr13	22118568	22123479	+	1.22821	-1.10074	0.000254857	0.00139547	TRUE	FALSE
Pyhin1	chr1	175560990	175578059	+	1.28726	0.791669	4.22363e-12	4.8235e-11	TRUE	FALSE
E130012A19Rik	chr11	97488707	97491030	-	1.00632	3.61147	0.000435367	0.00230765	TRUE	FALSE
Gimap5	chr6	48696196	48704209	+	1.04047	1.30253	3.89948e-06	2.69625e-05	TRUE	FALSE
Npsr1	chr9	23902440	24120842	+	1.27471	2.94705	3.32366e-15	4.58363e-14	TRUE	FALSE
Gm14492	chr7	149676979	149692676	-	1.1294	1.48973	1.47595e-07	1.18349e-06	TRUE	FALSE
Fam19a2	chr10	122701132	123178032	+	1.63174	3.01781	1.83946e-41	6.47454e-40	TRUE	FALSE
S1pr4	chr10	80961223	80962452	-	1.37838	0.325166	7.63852e-10	7.47425e-09	TRUE	FALSE
1700001O22Rik	chr2	30650289	30659181	-	1.48385	0.823134	2.56489e-08	2.20397e-07	TRUE	FALSE
BC024139	chr15	75949947	75957026	-	1.05569	1.11386	5.97866e-06	4.04394e-05	TRUE	FALSE
5430405G05Rik	chr2	151527744	151537893	+	1.16527	2.99281	3.47688e-24	7.17095e-23	TRUE	FALSE
Tram1l1	chr3	124023955	124026178	+	1.40285	-0.533666	0.00208236	0.00986451	TRUE	FALSE
Serpinb3a	chr1	108942164	108948914	-	1.00401	3.09106	1.0306e-18	1.68205e-17	TRUE	FALSE
Csrnp3	chr2	65683824	65869603	+	1.28096	3.32141	2.90175e-16	4.23238e-15	TRUE	FALSE
BC030476	chr15	34383067	34403647	+	1.44894	3.6057	9.59987e-57	4.68198e-55	TRUE	FALSE
Gm3345	chr6	48688345	48690620	-	1.15257	0.35861	0.000276475	0.00150742	TRUE	FALSE
Lrrc3b	chr14	16190033	16271501	-	1.29855	3.28555	3.00591e-79	2.1281e-77	TRUE	FALSE
Tlr9	chr9	106124929	106129207	+	1.51862	4.23427	0.00182825	0.00874287	TRUE	FALSE
Tnfrsf26	chr7	150793568	150813858	-	1.1799	0.31949	1.67437e-05	0.000107264	TRUE	FALSE
Cxcr4	chr1	130484776	130488870	-	1.16085	3.82004	9.34998e-80	6.72153e-78	TRUE	FALSE
Pigz	chr16	31933937	31946132	+	1.03253	4.94926	2.09814e-16	3.09292e-15	TRUE	FALSE
Sh3tc2	chr18	62112729	62184019	+	1.0226	7.02313	6.7764e-72	4.2492e-70	TRUE	FALSE
Slc16a5	chr11	115323788	115335712	+	1.28866	2.57426	7.68553e-37	2.37964e-35	TRUE	FALSE
Ptprcap	chr19	4154606	4156751	+	1.26332	2.68097	4.64519e-54	2.1664e-52	TRUE	FALSE
Gm9804	chr12	50502264	50502824	+	1.011	-1.13639	0.000579282	0.00301101	TRUE	FALSE
Igfals	chr17	25014600	25018955	+	1.01835	5.58884	6.9027e-11	7.26692e-10	TRUE	FALSE
Nxph1	chr6	8898431	9199032	+	1.26282	2.20937	0.00198143	0.00942106	TRUE	FALSE
C230012O17Rik	chr4	24887937	24894596	-	1.28567	-0.448324	2.38934e-05	0.000150407	TRUE	FALSE
1600029I14Rik	chr9	99356662	99375369	+	1.77735	1.59099	0.0107454	0.0444566	TRUE	FALSE
She	chr3	89635292	89662756	+	1.35856	2.41269	7.5856e-05	0.000445208	TRUE	FALSE
Sh2d7	chr9	54381953	54392827	+	1.21469	5.51734	4.59273e-38	1.46959e-36	TRUE	FALSE
Scn4b	chr9	44946520	44962235	+	1.13045	6.15651	4.42738e-226	1.72068e-223	TRUE	FALSE
Fam43a	chr16	30599809	30602883	+	1.11982	6.06238	3.82551e-197	1.10643e-194	TRUE	FALSE
Bdh1	chr16	31422366	31458987	+	1.07357	5.19807	1.2388e-75	8.43425e-74	TRUE	FALSE
5330437I02Rik	chr18	65857922	65911255	+	1.12214	0.418476	9.82437e-05	0.000569349	TRUE	FALSE
Gchfr	chr2	118993509	118998126	+	1.40337	3.71454	1.74831e-88	1.40884e-86	TRUE	FALSE
Myct1	chr10	4739754	4752813	-	1.15299	0.992243	0.00272635	0.0126361	TRUE	FALSE
Gm9817	chr13	45174061	45176591	+	5.21329	-2.16787	0.00450108	0.0199828	TRUE	FALSE
Gpr68	chr12	102114892	102146408	-	1.07453	5.00818	7.95646e-75	5.30099e-73	TRUE	FALSE
Nccrp1	chr7	29328615	29332273	-	1.59137	2.95664	0.00315475	0.0144528	TRUE	FALSE
Mafa	chr15	75577273	75578352	-	1.12465	5.49702	1.27465e-252	5.87125e-250	TRUE	FALSE
Gal3st3	chr19	5298331	5308738	+	1.08824	3.56223	5.06467e-74	3.29778e-72	TRUE	FALSE
Fcgbp	chr7	28856255	28905881	+	1.09085	13.1919	2.70684e-288	1.6832e-285	TRUE	FALSE
Cd300lf	chr11	114977528	114995306	-	1.5218	2.77664	8.78521e-07	6.50221e-06	TRUE	FALSE
Ccdc88b	chr19	6919113	6932701	-	1.19831	6.22095	1.81575e-73	1.17207e-71	TRUE	FALSE
Gimap6	chr6	48651581	48658224	-	1.02186	3.43801	9.54462e-26	2.096e-24	TRUE	FALSE
Ccr4	chr9	114399434	114405662	-	1.40961	4.89253	5.54012e-12	6.27255e-11	TRUE	FALSE
Kcna3	chr3	106839080	106841047	+	1.55792	2.13727	3.5526e-47	1.41914e-45	TRUE	FALSE
D930020E02Rik	chr14	69907401	69912356	-	2.02141	0.585963	0.000104765	0.000604979	TRUE	FALSE
Nat8l	chr5	34338633	34348565	+	1.12099	4.58647	1.59565e-116	1.89598e-114	TRUE	FALSE
Selplg	chr5	114267807	114280510	-	1.46915	3.33701	1.75449e-71	1.09465e-69	TRUE	FALSE
A630023P12Rik	chr5	110943942	110954999	+	1.27799	0.29245	2.06191e-13	2.55751e-12	TRUE	FALSE
Bcl11b	chr12	109148613	109241812	-	1.1265	5.22828	5.19334e-179	1.26643e-176	TRUE	FALSE
Ppyr1	chr14	34957178	34965675	-	1.1595	-0.93899	0.00373016	0.0168449	TRUE	FALSE
Prss50	chr9	110760471	110767132	+	1.3162	-0.03583	2.44634e-05	0.000153607	TRUE	FALSE
Arhgap30	chr1	173319085	173340429	+	1.23321	4.65919	3.77725e-96	3.34749e-94	TRUE	FALSE
Gm6206	chrX	100358233	100360766	-	5.45617	-3.39472	0.00121065	0.005974	TRUE	FALSE
Krt31	chr11	99907960	99911865	-	1.83473	-1.32651	0.001607	0.00776045	TRUE	FALSE
Elfn1	chr5	140383897	140450665	+	1.40804	2.09966	1.31818e-27	3.06616e-26	TRUE	FALSE
Themis	chr10	28388166	28603624	+	1.17345	3.62939	1.67492e-72	1.06278e-70	TRUE	FALSE
Tmie	chr9	110768215	110782617	-	1.17106	5.77564	7.93194e-162	1.6533e-159	TRUE	FALSE
Arhgap15	chr2	43604344	44251473	+	1.06013	0.772711	4.0653e-12	4.64694e-11	TRUE	FALSE
Nlrc3	chr16	3946933	3976632	-	1.05939	0.949607	6.21559e-12	7.01675e-11	TRUE	FALSE
Lpar4	chrX	104115964	104129239	+	1.51395	-1.46811	0.00544223	0.0238247	TRUE	FALSE
Glt1d1	chr5	128112632	128189124	+	1.13038	0.457303	2.49183e-05	0.000156278	TRUE	FALSE
Hmx2	chr7	138697576	138700096	+	1.11086	2.16797	0.00214349	0.0101258	TRUE	FALSE
Tmc8	chr11	117643390	117654424	+	1.14462	4.27569	5.71903e-62	3.0746e-60	TRUE	FALSE
Kcnk12	chr17	88145177	88197334	-	1.19228	0.724649	0.000238307	0.00131023	TRUE	FALSE
A930002I21Rik	chr3	106893880	106901319	+	1.20052	-0.669913	1.82877e-05	0.000116775	TRUE	FALSE
Gpr18	chr14	122310657	122314996	-	1.55918	0.345106	0.0119238	0.0488927	TRUE	FALSE
Rltpr	chr8	108210174	108222078	+	1.36549	4.48229	1.03398e-179	2.538e-177	TRUE	FALSE
Tmem151b	chr17	45681776	45686348	-	1.47021	4.42768	2.60716e-141	4.36202e-139	TRUE	FALSE
Prokr2	chr2	132163469	132211183	-	1.16716	6.80722	0	0	TRUE	FALSE
Fam78a	chr2	31905575	31940377	-	1.23917	3.07794	1.59984e-60	8.41892e-59	TRUE	FALSE
Zfp831	chr2	174469035	174536333	+	1.76469	-0.845139	1.18094e-06	8.60227e-06	TRUE	FALSE
Scg2	chr1	79431244	79436665	-	1.03907	4.59864	1.24165e-12	1.46415e-11	TRUE	FALSE
Phospho1	chr11	95685813	95693454	+	1.19309	0.61886	1.81432e-11	1.98803e-10	TRUE	FALSE
P2ry10	chrX	104283831	104300313	+	1.2144	2.01279	7.52701e-29	1.83072e-27	TRUE	FALSE
9130014G24Rik	chr10	10055507	10192124	-	1.0017	6.28158	4.49914e-06	3.0914e-05	TRUE	FALSE
Rgs13	chr1	145985797	146024502	-	1.04757	4.79281	3.48075e-14	4.51711e-13	TRUE	FALSE
Gm15440	chr13	51780898	51796410	-	1.41973	0.678738	5.94807e-07	4.46884e-06	TRUE	FALSE
Adnp	chr2	168006486	168032612	-	1.07061	3.57368	3.66141e-28	8.67641e-27	TRUE	FALSE
Fhad1	chr4	141446353	141570997	-	1.17817	5.59134	7.85882e-10	7.68376e-09	TRUE	FALSE
Hspb3	chr13	114453104	114453884	-	1.3785	0.655467	1.22821e-09	1.18135e-08	TRUE	FALSE
Spn	chr7	134275746	134281337	-	1.16639	3.23722	4.14633e-40	1.41278e-38	TRUE	FALSE
Wdfy4	chr14	33772733	33998694	-	1.12968	3.94397	7.56583e-12	8.47691e-11	TRUE	FALSE
Pcdhb1	chr18	37424652	37427108	+	1.23217	0.00692883	1.51822e-07	1.21555e-06	TRUE	FALSE
Rinl	chr7	29573988	29583982	+	1.20795	2.73333	4.38598e-31	1.15078e-29	TRUE	FALSE
Samd7	chr3	30645215	30666096	+	1.62107	-0.391839	9.61884e-06	6.34398e-05	TRUE	FALSE
Lax1	chr1	135575606	135586685	-	1.26105	1.14255	3.66007e-11	3.92406e-10	TRUE	FALSE
Rgs14	chr13	55471093	55486048	+	1.25377	3.30551	1.21402e-40	4.19788e-39	TRUE	FALSE
Rasal3	chr17	32527604	32540528	-	1.31355	3.53185	3.08185e-52	1.3787e-50	TRUE	FALSE
Pld4	chr12	113998866	114007197	+	1.11111	4.53089	8.69986e-06	5.76437e-05	TRUE	FALSE
Cd177	chr7	25529004	25545330	-	1.67872	4.82889	4.67447e-07	3.55348e-06	TRUE	FALSE
9930013L23Rik	chr7	91081367	91235012	-	1.06061	4.70009	4.11333e-42	1.4686e-40	TRUE	FALSE
Lrrc33	chr16	32142871	32165680	-	1.00565	3.21953	1.98666e-25	4.29446e-24	TRUE	FALSE
Tmem171	chr13	99456190	99464789	-	3.98163	1.16177	1.08945e-05	7.14238e-05	TRUE	FALSE
Sh2d6	chr6	72463638	72471628	-	1.27108	5.54281	5.39245e-33	1.51386e-31	TRUE	FALSE
Gm9888	chr9	114689218	114691375	+	1.64341	1.85067	2.66445e-22	5.08494e-21	TRUE	FALSE
Gpr25	chr1	138155491	138157450	-	1.61041	1.035	5.16918e-34	1.48241e-32	TRUE	FALSE
Prkcb	chr7	129432265	129777916	+	1.35719	3.2999	2.93219e-87	2.33263e-85	TRUE	FALSE
Rnf157	chr11	116197667	116274346	-	1.04324	4.6214	1.74905e-35	5.22892e-34	TRUE	FALSE
Hrh1	chr6	114347930	114433290	+	1.8773	0.462028	0.000867317	0.00438774	TRUE	FALSE
Cd8b1	chr6	71272830	71287471	+	1.20904	4.27213	4.82235e-150	8.90702e-148	TRUE	FALSE
Nrgn	chr9	37352078	37360330	-	1.07197	3.96246	1.16083e-20	2.07129e-19	TRUE	FALSE
Gm9903	chr5	33972574	33974741	+	1.53567	0.28526	1.26808e-08	1.12035e-07	TRUE	FALSE
Gm4759	chr7	113565064	113584587	-	1.34954	-2.01085	0.00942748	0.0394769	TRUE	FALSE
Lipg	chr18	75098976	75120917	-	1.15323	3.67195	3.18468e-16	4.63599e-15	TRUE	FALSE
Cd8a	chr6	71323421	71329165	+	1.19149	5.26456	2.28419e-307	1.67104e-304	TRUE	FALSE
4831426I19Rik	chr12	106168159	106248019	-	1.1371	2.89505	8.39111e-24	1.70333e-22	TRUE	FALSE
Kcnn4	chr7	25155282	25170228	+	1.09122	3.60779	7.56113e-35	2.22306e-33	TRUE	FALSE
Tmprss11e	chr5	87134211	87174840	-	4.93572	-0.213348	0.00795698	0.0338551	TRUE	FALSE
Adam12	chr7	141074882	141423829	-	1.20813	4.51226	3.5109e-21	6.40233e-20	TRUE	FALSE
5830411N06Rik	chr7	147433200	147485690	+	1.49324	1.50028	0.000509003	0.00266876	TRUE	FALSE
Defb42	chr14	63665828	63676986	+	1.11056	1.66435	6.8587e-06	4.60414e-05	TRUE	FALSE
Txk	chr5	73087217	73144012	-	1.3047	0.938958	2.10419e-16	3.1006e-15	TRUE	FALSE
Afp	chr5	90919740	90937933	+	2.46127	1.9281	0.00165585	0.00797362	TRUE	FALSE
Lrtm2	chr6	119265151	119280784	-	2.17202	1.09317	7.0365e-05	0.000415202	TRUE	FALSE
Foxd2	chr4	114578885	114581503	-	2.77427	0.0747796	0.000901715	0.00454942	TRUE	FALSE
Alk	chr17	72218782	72953049	-	1.13366	-2.47693e-05	0.00870862	0.0367555	TRUE	FALSE
Ces2a	chr8	107257903	107265530	+	1.2919	3.60796	0.0027575	0.0127677	TRUE	FALSE
Fmnl1	chr11	103032421	103060215	+	1.26182	4.24058	2.42634e-96	2.1554e-94	TRUE	FALSE
Abhd16b	chr2	181227911	181229685	+	1.201	0.969217	0.00226382	0.0106497	TRUE	FALSE
Gm14137	chr2	119000245	119003311	+	1.32103	4.71782	2.36926e-129	3.34837e-127	TRUE	FALSE
Clca1	chr3	144392641	144423941	-	1.01834	4.45651	1.87609e-14	2.4699e-13	TRUE	FALSE
Rgs9bp	chr7	36364017	36370601	-	1.14889	2.50068	8.75805e-24	1.77396e-22	TRUE	FALSE
S100a8	chr3	90472993	90473956	+	1.04024	4.74621	0.000325893	0.00175913	TRUE	FALSE
S100a9	chr3	90496554	90499643	-	1.1995	3.96201	7.35275e-07	5.47895e-06	TRUE	FALSE
Ms4a4b	chr19	11518043	11538039	+	1.14858	0.11244	0.000647044	0.00333536	TRUE	FALSE
Synpr	chr14	14117294	14447973	+	1.28072	1.45749	4.63164e-07	3.52235e-06	TRUE	FALSE
Foxb2	chr19	16946844	16948130	-	2.08977	1.01623	0.000529117	0.00276722	TRUE	FALSE
Skap1	chr11	96325907	96620791	+	1.2107	2.43306	2.09613e-51	9.1363e-50	TRUE	FALSE
A830018L16Rik	chr1	11404186	11965982	+	1.13481	3.18553	1.34721e-28	3.25125e-27	TRUE	FALSE
Gpr111	chr17	42845885	42879128	-	1.2914	6.49781e-05	0.00408897	0.0183211	TRUE	FALSE
Chsy3	chr18	59335055	59570100	+	1.1794	1.41973	1.84466e-07	1.46062e-06	TRUE	FALSE
Mmel1	chr4	154243694	154269637	+	1.09852	1.9255	2.19847e-13	2.72147e-12	TRUE	FALSE
Qrfpr	chr3	36078346	36121197	-	1.14668	2.62885	0.00926152	0.0388486	TRUE	FALSE
Btn3a3	chr17	34605987	34612882	-	3.05502	3.50973	8.91162e-05	0.000518628	TRUE	FALSE
Capn11	chr17	45767153	45796274	-	1.03849	1.43639	6.30127e-13	7.56923e-12	TRUE	FALSE
0610039K10Rik	chr2	163470586	163471536	+	1.46975	-0.495471	0.000216304	0.00119862	TRUE	FALSE
Kcp	chr6	29423162	29457952	-	1.35771	2.56187	8.37269e-12	9.36126e-11	TRUE	FALSE
Gm10060	chr8	19784746	19785311	+	1.07448	-0.367944	3.52845e-05	0.000217203	TRUE	FALSE
Ddn	chr15	98634213	98638356	-	1.63212	1.36566	1.39318e-14	1.8452e-13	TRUE	FALSE
Fxyd2	chr9	45207957	45218361	+	1.32074	7.1585	0	0	TRUE	FALSE
Tsks	chr7	52198592	52213405	+	1.65469	-0.221447	4.00017e-05	0.000244066	TRUE	FALSE
Nptx2	chr5	145306756	145318347	+	1.0211	6.27629	9.85356e-07	7.24692e-06	TRUE	FALSE
Alox5ap	chr5	150076634	150099621	+	1.19886	5.28654	6.33242e-35	1.86474e-33	TRUE	FALSE
Cend1	chr7	148612345	148615390	-	1.67621	1.93882	1.77956e-29	4.43522e-28	TRUE	FALSE
Chst8	chr7	35459487	35597730	-	1.41317	4.94245	1.37603e-132	2.01332e-130	TRUE	FALSE
Dppa5a	chr9	78214859	78215984	-	1.27034	1.51361	6.47318e-11	6.83136e-10	TRUE	FALSE
Gmfg	chr7	29222466	29233252	+	1.26134	3.16124	8.65128e-65	4.86113e-63	TRUE	FALSE
Gm4980	chr7	106774004	106774684	-	1.04239	1.87871	3.37847e-21	6.16988e-20	TRUE	FALSE
Ctnna3	chr10	62892846	64466415	+	1.31093	1.80146	1.82996e-23	3.6609e-22	TRUE	FALSE
Hist1h4h	chr13	23622919	23623388	+	1.02733	1.8525	1.29461e-17	2.00839e-16	TRUE	FALSE
Tdrd5	chr1	158185426	158233795	-	1.11761	1.66051	2.76516e-27	6.39604e-26	TRUE	FALSE
Cyp4f39	chr17	32605404	32630265	+	1.10844	3.33952	2.83201e-18	4.52515e-17	TRUE	FALSE
Rag1	chr2	101478439	101489658	-	1.18389	6.39823	0	0	TRUE	FALSE
Tmem151a	chr19	5070859	5085531	-	1.33019	2.5046	5.59213e-25	1.18355e-23	TRUE	FALSE
Hist1h4d	chr13	23673467	23673859	+	1.25621	-1.0669	0.00230701	0.0108338	TRUE	FALSE
Gm7582	chr1	85024529	85038533	-	1.72692	-1.83304	0.000160367	0.000903959	TRUE	FALSE
Dsg1b	chr18	20535230	20568697	+	1.70674	4.55885	0.00816782	0.034673	TRUE	FALSE
Gm1082	chr7	31300141	31307212	+	1.08356	-1.29244	0.00333898	0.0152183	TRUE	FALSE
Opcml	chr9	27598360	28732995	+	1.18087	3.36722	1.06643e-66	6.15919e-65	TRUE	FALSE
Otof	chr5	30669351	30764305	-	1.47338	4.06252	5.8737e-88	4.71285e-86	TRUE	FALSE
Tlr12	chr4	128292690	128295863	-	1.27197	3.79504	1.55808e-14	2.05632e-13	TRUE	FALSE
Tubb4	chr17	57219489	57227205	-	2.08944	2.57293	1.13637e-06	8.30034e-06	TRUE	FALSE
Btnl3	chr17	34514077	34522721	+	2.24907	4.3314	7.19417e-05	0.000423701	TRUE	FALSE
A930013B10Rik	chr11	88927402	88930412	+	1.2931	1.24497	5.02592e-20	8.73391e-19	TRUE	FALSE
Csn2	chr5	88121647	88128446	-	1.34811	8.32375	1.05973e-09	1.02511e-08	TRUE	FALSE
Gm8995	chr7	113654053	113655185	-	1.43119	-1.49603	0.0109104	0.0451095	TRUE	FALSE
Cyp26b1	chr6	84521938	84543740	-	1.46878	5.40351	5.48958e-205	1.72115e-202	TRUE	FALSE
Wscd2	chr5	113919467	114039679	+	1.49715	3.576	4.22655e-101	4.00235e-99	TRUE	FALSE
Jakmip1	chr5	37419574	37539240	+	1.32599	2.52645	2.86683e-40	9.81298e-39	TRUE	FALSE
Olfr98	chr17	37399656	37400694	-	1.04953	-0.562195	0.000259654	0.00142007	TRUE	FALSE
Slc24a3	chr2	144993490	145467902	+	1.14145	4.39427	8.50837e-71	5.25575e-69	TRUE	FALSE
Zar1	chr5	72968353	72972323	-	1.565	2.56886	1.10293e-42	3.98742e-41	TRUE	FALSE
Ipcef1	chr10	3294063	3460745	+	1.20057	4.98359	2.88038e-13	3.52698e-12	TRUE	FALSE
Gimap8	chr6	48597233	48610874	+	1.16988	4.06505	1.35057e-29	3.3796e-28	TRUE	FALSE
U12	chr15	82980074	82980224	+	5.21644	-3.6231	0.00450108	0.0199828	TRUE	FALSE
Gm13051	chr4	146064699	146094022	+	3.10514	-1.12348	5.42176e-05	0.00032454	TRUE	FALSE
Gm12866	chr4	118727395	118741716	-	5.3368	-2.68659	0.00233012	0.0109272	TRUE	FALSE
Insl5	chr4	102690477	102699447	-	1.19753	-1.42961	0.00126075	0.00620317	TRUE	FALSE
Chrna10	chr7	109259780	109265227	-	1.28864	3.88572	0.000116012	0.000665909	TRUE	FALSE
1700001J11Rik	chr9	39858208	39860496	+	1.81388	-1.68666	0.00107468	0.00535333	TRUE	FALSE
Fxyd6	chr9	45178268	45204241	+	1.10032	5.24929	1.08567e-38	3.54387e-37	TRUE	FALSE
Tnfsf18	chr1	163424786	163435421	+	2.06889	-0.282619	0.00384831	0.0173322	TRUE	FALSE
Slc22a7	chr17	46569134	46575426	-	1.04885	4.12174	7.24055e-62	3.88139e-60	TRUE	FALSE
Nipal1	chr5	73039035	73062317	+	1.16446	0.126982	0.00340828	0.0155134	TRUE	FALSE
Cnga1	chr5	72994935	73033991	-	1.1418	-0.785915	5.14101e-05	0.000308726	TRUE	FALSE
Foxd3	chr4	99322990	99325362	+	1.74672	5.8713	0	0	TRUE	FALSE
Hmx1	chr5	35731507	35742379	+	1.89775	3.86931	4.01464e-252	1.82666e-249	TRUE	FALSE
A430093F15Rik	chr19	10815437	10860533	+	1.50078	1.09667	0.000186994	0.00104599	TRUE	FALSE
Cbln4	chr2	171861733	171868966	-	1.22195	3.31658	1.31874e-19	2.23951e-18	TRUE	FALSE
Gpr113	chr5	30519971	30532262	-	1.13358	1.81506	0.0015911	0.00768865	TRUE	FALSE
Ccdc87	chr19	4839366	4842528	+	1.48622	2.85383	0.0027032	0.0125381	TRUE	FALSE
Cst7	chr2	150396151	150404680	+	5.4522	0.0808667	0.00100346	0.00502537	TRUE	FALSE
Insm1	chr2	146047657	146050752	+	1.13522	7.59468	3.56417e-13	4.33581e-12	TRUE	FALSE
Il2rb	chr15	78310983	78325496	-	1.40266	2.66853	2.31642e-06	1.6418e-05	TRUE	FALSE
Mgam	chr6	40578830	40719122	+	1.02189	4.59925	0.00871736	0.0367852	TRUE	FALSE
Flnc	chr6	29383153	29411888	+	1.24747	3.47123	1.35573e-16	2.01603e-15	TRUE	FALSE
Hist1h2ac	chr13	23773336	23775817	-	1.16854	0.684181	5.17434e-07	3.91432e-06	TRUE	FALSE
Hist1h3c	chr13	23836842	23837471	-	1.75981	-2.58236	0.00992806	0.0413688	TRUE	FALSE
E130309D14Rik	chr11	74433107	74455018	+	1.09998	1.64824	1.49828e-06	1.08125e-05	TRUE	FALSE
Scn2b	chr9	44925959	44938153	+	1.00463	3.47403	2.29131e-23	4.5594e-22	TRUE	FALSE
Kcnj11	chr7	53352533	53355607	-	1.5713	3.98329	4.50533e-102	4.34351e-100	TRUE	FALSE
Mn1	chr5	111846382	111886053	+	1.06295	4.88015	3.30528e-37	1.03197e-35	TRUE	FALSE
Rnf186	chr4	138523027	138524280	+	1.09684	3.00718	0.00119083	0.00588944	TRUE	FALSE
Runx3	chr4	134676567	134733905	+	1.08271	5.70454	1.52355e-08	1.33561e-07	TRUE	FALSE
Rbm44	chr1	93041680	93067372	+	1.49536	-0.361254	0.00045672	0.0024109	TRUE	FALSE
Ces1a	chr8	95544113	95572091	-	2.83228	2.14818	4.09491e-05	0.000249642	TRUE	FALSE
Treml2	chr17	48438864	48451859	+	1.0853	0.829091	4.67087e-11	4.97677e-10	TRUE	FALSE
Gm10313	chr8	47340031	47341032	-	1.32721	-1.77459	0.00204317	0.0096924	TRUE	FALSE
Egr4	chr6	85461125	85463583	-	1.06444	-0.0219022	0.00306498	0.0140779	TRUE	FALSE
Apol7e	chr15	77529312	77549716	+	1.19167	-0.105746	0.000119304	0.00068386	TRUE	FALSE
Tmem28	chrX	97016360	97044129	+	1.01405	3.0375	2.34003e-11	2.54538e-10	TRUE	FALSE
A530040E14Rik	chr1	85102521	85110610	+	1.17951	0.250602	0.00506575	0.0222732	TRUE	FALSE
Gm525	chr11	88935155	88954354	+	1.45539	-0.174565	5.1586e-09	4.71272e-08	TRUE	FALSE
Gm10419	chr5	108798877	108807258	+	1.14535	1.26471	7.52316e-22	1.40908e-20	TRUE	FALSE
Trim40	chr17	37018543	37027068	-	2.64526	2.30532	0.00155702	0.00754153	TRUE	FALSE
Gm10499	chr17	36278703	36282868	-	1.13222	1.53017	1.9938e-08	1.73158e-07	TRUE	FALSE
Gm10521	chr1	173825795	173828368	+	1.38006	-0.956396	2.08775e-07	1.6475e-06	TRUE	FALSE
Pappa2	chr1	160641862	160887870	-	1.23066	4.34893	0.00275678	0.012766	TRUE	FALSE
Gm10543	chr1	125941400	125942989	+	1.23902	0.583522	0.00275984	0.0127754	TRUE	FALSE
Gm10562	chr4	155213601	155214287	-	3.30172	-3.05196	0.0027554	0.0127612	TRUE	FALSE
Gm12526	chr4	57770611	57776773	-	1.61672	-1.12982	1.83489e-06	1.31376e-05	TRUE	FALSE
Gm10684	chr9	44915259	44943689	-	2.70052	-2.86955	0.000418285	0.00222247	TRUE	FALSE
Cass4	chr2	172219294	172259257	+	1.46965	2.47222	6.41708e-25	1.35419e-23	TRUE	FALSE
Mgst2	chr3	51464282	51486597	+	1.08972	1.55935	1.26753e-17	1.96802e-16	TRUE	FALSE
Tox2	chr2	163028861	163149906	+	1.15007	1.95192	0.00608455	0.0263786	TRUE	FALSE
Fam83c	chr2	155653284	155660590	-	1.17722	2.13395	0.00189671	0.00905057	TRUE	FALSE
Hist1h2bb	chr13	23838603	23839071	+	1.69703	-1.75186	0.000175189	0.000983344	TRUE	FALSE
Pde11a	chr2	75827198	76176831	-	1.38702	1.208	0.00557139	0.0243463	TRUE	FALSE
Carns1	chr19	4164324	4175479	-	1.00087	2.71336	1.77972e-16	2.6308e-15	TRUE	FALSE
Aldh3b2	chr19	3972328	3981645	+	1.23807	5.37061	1.91005e-114	2.16608e-112	TRUE	FALSE
A930003A15Rik	chr16	19876663	19883990	-	1.47227	0.582002	4.62412e-12	5.27118e-11	TRUE	FALSE
Bin2	chr15	100475214	100499933	-	1.15125	1.5827	2.98977e-19	4.98206e-18	TRUE	FALSE
BC028471	chr5	150170211	150196171	+	1.02832	0.0250287	3.20645e-07	2.48975e-06	TRUE	FALSE
Trbv1	chr6	40841295	40841884	+	1.21862	-0.813975	5.50011e-05	0.00032886	TRUE	FALSE
Trbv2	chr6	40997555	40997994	+	1.86546	-0.969267	2.13352e-11	2.3255e-10	TRUE	FALSE
Trbv4	chr6	41009442	41009880	+	1.04173	-0.678518	6.93001e-06	4.64867e-05	TRUE	FALSE
Trbv12-1	chr6	41063566	41064066	+	1.1828	-0.167765	7.97491e-11	8.35328e-10	TRUE	FALSE
Trbv13-1	chr6	41066035	41066467	+	1.08605	-0.0483281	3.54314e-09	3.28433e-08	TRUE	FALSE
Trbv12-2	chr6	41068863	41069363	+	1.59075	-0.340597	2.42784e-08	2.09391e-07	TRUE	FALSE
Trbv13-3	chr6	41080146	41080584	+	1.01395	-1.32456	0.000447639	0.00236731	TRUE	FALSE
Trbv14	chr6	41085166	41085608	+	1.42717	-1.22742	2.44408e-05	0.000153505	TRUE	FALSE
Trbv15	chr6	41091210	41091657	+	1.69424	-0.94997	2.63083e-07	2.05736e-06	TRUE	FALSE
Trbv16	chr6	41101790	41102224	+	1.05121	-0.130983	9.45317e-07	6.96481e-06	TRUE	FALSE
Trbv19	chr6	41128588	41129047	+	1.3178	-1.24303	9.21944e-06	6.09673e-05	TRUE	FALSE
Trbv20	chr6	41138272	41138976	+	1.54983	-1.66385	3.86271e-06	2.67414e-05	TRUE	FALSE
Trbv23	chr6	41166072	41166525	+	1.79816	-2.09339	1.88027e-05	0.000119899	TRUE	FALSE
Trbv26	chr6	41177524	41177992	+	1.67302	-2.15172	4.83841e-05	0.000291681	TRUE	FALSE
Trbv29	chr6	41221402	41221880	+	1.44342	-0.336079	1.82412e-12	2.12814e-11	TRUE	FALSE
Trbc1	chr6	41488217	41489346	+	1.39925	2.49681	2.7729e-15	3.84312e-14	TRUE	FALSE
Trbc2	chr6	41496729	41498180	+	1.13119	2.96664	5.13275e-53	2.34398e-51	TRUE	FALSE
Trbv31	chr6	41507690	41508370	-	1.28394	-1.24298	6.16754e-05	0.000366769	TRUE	FALSE
Igkv4-58	chr6	69450248	69450539	-	1.83179	-2.39419	7.61212e-05	0.000446694	TRUE	FALSE
Igkv8-30	chr6	70067055	70067611	-	1.8868	1.31564	4.26499e-49	1.77004e-47	TRUE	FALSE
Ighg	chr12	114544600	114546144	-	1.29604	6.94222	1.62468e-147	2.87283e-145	TRUE	FALSE
AI324046	chr12	114597876	114599443	-	1.67387	1.35748	9.44004e-05	0.000548098	TRUE	FALSE
Ighm	chr12	114659078	114660941	-	1.20224	5.2469	9.92274e-99	9.27863e-97	TRUE	FALSE
Gm16930	chr12	115629923	115630380	-	2.71183	-0.841702	0.00157463	0.00761694	TRUE	FALSE
AB069917	chr12	116396614	116397046	-	1.1134	3.5411	0.000449459	0.00237593	TRUE	FALSE
Gm16792	chr12	116446306	116446738	-	1.25784	1.10697	0.00772143	0.0329091	TRUE	FALSE
Gm17004	chr13	19305972	19308487	+	1.14581	-1.26797	0.00148461	0.00721423	TRUE	FALSE
Tcrg-C	chr13	19434055	19444212	+	1.73326	-2.06602	0.000956315	0.0048054	TRUE	FALSE
Tcra-V2.6	chr14	53698255	53698720	+	5.21487	-3.99735	0.00450108	0.0199828	TRUE	FALSE
Trav6-5	chr14	54110790	54111295	+	5.08399	-4.05179	0.00872679	0.0367903	TRUE	FALSE
Trav10	chr14	54125465	54125961	+	4.9395	-3.79818	0.00872679	0.0367903	TRUE	FALSE
Trav3-3	chr14	54285604	54286180	+	1.67342	-1.15213	3.08834e-05	0.000191405	TRUE	FALSE
Gm17015	chr14	54580668	54581274	+	2.83397	-3.29275	0.000818993	0.00416019	TRUE	FALSE
Trac	chr14	54840196	54842772	+	1.221	1.93291	2.31967e-24	4.82154e-23	TRUE	FALSE
Gm10935	chr7	28884679	28887506	-	1.31383	0.227581	0.00165777	0.00798185	TRUE	FALSE
Aadacl3	chr4	144043674	144053659	-	2.57594	-0.411133	0.00281059	0.0129894	TRUE	FALSE
Naip2	chr13	100914018	100972047	-	1.13143	4.5375	2.81341e-27	6.50362e-26	TRUE	FALSE
Gm14025	chr2	128863881	128873908	-	1.26922	0.634648	7.44869e-09	6.71444e-08	TRUE	FALSE
Gm14085	chr2	122310677	122353776	+	1.51632	0.947059	5.81047e-07	4.37074e-06	TRUE	FALSE
Tgm7	chr2	120919301	120935531	-	1.35022	1.79634	9.37494e-11	9.77856e-10	TRUE	FALSE
Gm11110	chr17	57231458	57245365	-	1.38731	-0.103627	0.00563231	0.0245779	TRUE	FALSE
Neu2	chr1	89406464	89494420	+	1.34644	2.93078	1.40873e-85	1.10188e-83	TRUE	FALSE
Kcnj13	chr1	89282938	89291304	-	1.63802	-0.347812	3.94648e-07	3.02783e-06	TRUE	FALSE
Pglyrp2	chr17	32550045	32561112	-	1.51304	6.56188	1.13822e-32	3.16445e-31	TRUE	FALSE
Gpr45	chr1	43009719	43011992	+	1.38198	1.58468	2.87176e-37	8.98118e-36	TRUE	FALSE
Gm4984	chrX	12229009	12229947	+	1.83592	-2.12319	0.00145447	0.00708345	TRUE	FALSE
Bambi-ps1	chr2	122292671	122293262	-	1.09461	0.721799	3.42155e-09	3.17558e-08	TRUE	FALSE
Gm8522	chrX	72516349	72518277	-	5.21251	-2.97111	0.00450108	0.0199828	TRUE	FALSE
Gm15753	chr5	138161582	138162968	-	1.06218	0.38084	0.000617425	0.0031937	TRUE	FALSE
Gm16464	chr7	111649569	111650663	-	1.01882	-1.11589	0.00818582	0.0347376	TRUE	FALSE
Gm15994	chr7	120467772	120468173	+	5.33836	-3.36014	0.00233012	0.0109272	TRUE	FALSE
Gm715	chrX	57801194	57802024	+	1.37097	-0.299323	2.92215e-09	2.72905e-08	TRUE	FALSE
Gm16425	chr8	19535904	19538583	+	1.0377	-1.86891	0.00678355	0.0292122	TRUE	FALSE
Gm12182	chr11	48548056	48549063	-	3.22156	-1.1986	0.00435934	0.0194344	TRUE	FALSE
H2-M6-ps	chr17	37106140	37108341	-	4.93548	-2.02499	0.00803773	0.0341752	TRUE	FALSE
Gm8080	chr1	108916714	108921902	-	1.0244	-0.785384	5.35348e-05	0.000320762	TRUE	FALSE
Gm14110	chr2	147149298	147150823	-	1.32671	0.498683	8.0738e-13	9.6333e-12	TRUE	FALSE
Gm16743	chr3	57424827	57429740	-	1.453	-1.43912	0.000267976	0.00146322	TRUE	FALSE
A430104N18Rik	chr11	87569079	87570772	+	1.79855	1.08739	3.29356e-12	3.7845e-11	TRUE	FALSE
AI847159	chr2	128984402	129006403	-	2.522	-0.17383	1.12993e-05	7.39207e-05	TRUE	FALSE
Gm16786	chr10	20864900	20874180	+	1.65166	-1.29293	5.20088e-05	0.00031212	TRUE	FALSE
Gm11549	chr3	36413979	36420735	-	1.58646	0.945219	1.25834e-10	1.29943e-09	TRUE	FALSE
BB031773	chr4	102676711	102684570	-	1.41033	-0.257728	4.33412e-13	5.24678e-12	TRUE	FALSE
Gm16086	chr12	108317570	108337883	-	3.58628	-3.46674	0.00059528	0.00308642	TRUE	FALSE
Gm15327	chr13	112599349	112601247	+	1.16427	-0.946111	0.00643975	0.0278151	TRUE	FALSE
C030034L19Rik	chr3	9403064	9437233	+	1.26337	-1.17342	3.43941e-06	2.39814e-05	TRUE	FALSE
9130206I24Rik	chr4	114581862	114594572	+	1.72538	0.154947	4.30748e-07	3.28924e-06	TRUE	FALSE
2010110K18Rik	chr18	34911463	34918339	+	1.57809	-1.30976	0.00138425	0.00676088	TRUE	FALSE
Gm13919	chr2	101879786	101906882	+	1.5235	-1.32476	6.70128e-07	5.0065e-06	TRUE	FALSE
Gm16954	chr18	5162878	5165729	-	1.29945	-1.53341	0.00332521	0.0151612	TRUE	FALSE
Gm11194	chr11	78207987	78219159	+	1.11113	4.77006	1.481e-69	8.97017e-68	TRUE	FALSE
Gm13012	chr4	137438285	137439852	-	1.51242	-0.290034	5.27757e-06	3.59975e-05	TRUE	FALSE
A730020E08Rik	chr6	61125607	61130804	-	1.03211	2.22108	1.45487e-10	1.49659e-09	TRUE	FALSE
Gm11648	chr11	103206067	103211438	+	1.08604	-0.16139	0.0013122	0.00643508	TRUE	FALSE
Gm15340	chr16	96122005	96123335	+	1.54244	-0.610691	2.73132e-11	2.95979e-10	TRUE	FALSE
4933427I22Rik	chr4	139482026	139499434	-	1.0423	4.43581	0.00392988	0.0176698	TRUE	FALSE
Gm13589	chr2	38279522	38311371	+	1.6294	0.766796	0.00145841	0.00709984	TRUE	FALSE
Gm15600	chr9	24100583	24104701	-	1.32979	-0.204484	1.5277e-07	1.22262e-06	TRUE	FALSE
B230206L02Rik	chr11	93994799	94017090	+	1.23866	-0.278985	0.0100555	0.0418718	TRUE	FALSE
Wipf3	chr6	54379597	54453762	+	1.19776	4.45729	1.40384e-132	2.04599e-130	TRUE	FALSE
9530046B11Rik	chr5	117565227	117568732	+	1.4709	-2.37705	0.0113547	0.0467752	TRUE	FALSE
Gm16183	chr8	87135101	87141083	-	1.16003	-0.945386	0.0120983	0.0495379	TRUE	FALSE
Gm12688	chr4	99320298	99321674	-	1.46604	3.81865	6.14865e-79	4.32842e-77	TRUE	FALSE
Gm13391	chr2	6393046	6399665	+	1.77364	3.63531	9.71251e-10	9.41475e-09	TRUE	FALSE
Gm14342	chr2	180564195	180624365	-	5.08081	-3.10847	0.00872679	0.0367903	TRUE	FALSE
5830418P13Rik	chr9	103325908	103363585	+	1.85059	-0.74539	2.20487e-12	2.55636e-11	TRUE	FALSE
Gm16933	chr8	26147524	26152231	+	1.76176	-1.61309	0.0121719	0.049779	TRUE	FALSE
D030055H07Rik	chr9	106051018	106062532	+	1.01742	-0.0528768	0.00286122	0.0132072	TRUE	FALSE
4930551O13Rik	chr2	4958326	4962179	+	1.42537	-2.27661	0.0063761	0.027553	TRUE	FALSE
A630071L07Rik	chr2	33661336	33669111	+	1.23233	0.231239	3.45526e-08	2.93123e-07	TRUE	FALSE
Gm16266	chr7	19578902	19586571	-	1.20641	-1.654	0.00525901	0.023084	TRUE	FALSE
Gm16257	chr15	97590839	97597392	+	5.33758	-3.79803	0.00233012	0.0109272	TRUE	FALSE
4930405A21Rik	chr2	156540276	156546645	-	1.03317	-0.0678623	0.00602651	0.0261574	TRUE	FALSE
4932443L11Rik	chr8	4178118	4206287	-	1.5371	-1.85749	0.00211694	0.0100131	TRUE	FALSE
Gm14154	chr2	151773009	151776377	-	1.51804	-2.10819	0.00434271	0.0193719	TRUE	FALSE
9130024F11Rik	chr1	57028313	57099359	+	2.22793	-0.703007	0.00065916	0.00339358	TRUE	FALSE
2900079G21Rik	chr9	112136781	112251429	+	1.27183	-0.435274	7.25216e-05	0.000426712	TRUE	FALSE
Gm12339	chr11	75608270	75638743	+	2.35291	-2.79815	0.00117663	0.00582307	TRUE	FALSE
AI662270	chr11	83037078	83040106	+	1.10396	1.57721	4.06472e-24	8.36946e-23	TRUE	FALSE
Gm12925	chr4	123343124	123348460	+	1.59092	-1.75284	0.00377095	0.0170106	TRUE	FALSE
Gm11723	chr11	117644640	117646369	-	1.07422	1.9656	0.000401975	0.00214008	TRUE	FALSE
Gm4755	chr12	8771707	8777987	-	1.14802	0.238623	9.83675e-05	0.00056989	TRUE	FALSE
Gm13028	chr4	139479264	139489085	+	2.71155	1.64556	0.000880848	0.00445197	TRUE	FALSE
Gm1667	chr4	139466403	139468048	+	1.22255	-0.273272	0.000226119	0.00124856	TRUE	FALSE
SCARNA4	chr11	116025224	116025350	-	1.70768	-2.94475	0.0096683	0.0403766	TRUE	FALSE
Gm16240	chr10	75755910	75757605	+	2.10402	-3.05169	0.00836581	0.0354168	TRUE	FALSE
Gm15688	chr3	141120940	141128297	-	1.80217	-1.22081	5.93103e-06	4.01536e-05	TRUE	FALSE
Skint1	chr4	111678874	111702143	+	1.22227	5.80033	3.3515e-07	2.59644e-06	TRUE	FALSE
Gm15756	chr6	90546679	90549942	-	2.10281	-3.07976	0.00976256	0.0407429	TRUE	FALSE
Gm16565	chr1	167711206	167719498	+	1.27476	0.482965	3.38779e-05	0.000209165	TRUE	FALSE
Gm14199	chr2	152815753	152817367	-	3.22175	2.4741	0.00421254	0.0188318	TRUE	FALSE
Gimap1	chr6	48668606	48702599	+	1.12619	3.83622	2.31896e-39	7.70439e-38	TRUE	FALSE
Gm15894	chr8	113278892	113282870	+	1.2466	-1.42107	0.00051082	0.00267753	TRUE	FALSE
Gm16339	chr12	103366016	103368116	-	1.48781	-0.0611064	0.0117801	0.0483766	TRUE	FALSE
BC035044	chr6	128798062	128841144	-	1.66097	-0.697473	1.58932e-06	1.14386e-05	TRUE	FALSE
1700025N21Rik	chr10	82601895	82604783	-	2.2065	-2.10836	0.000101294	0.000586116	TRUE	FALSE
Gm17056	chr12	40925243	40927692	+	5.65435	-3.29278	0.000330348	0.00178111	TRUE	FALSE
Nav1	chr1	137503024	137584682	-	1.39496	2.08714	5.54341e-40	1.88022e-38	TRUE	FALSE
Gm17628	chr14	16270137	16284937	+	1.47432	-0.970583	2.57524e-06	1.81733e-05	TRUE	FALSE
Gm6189	chr1	80379679	80381763	-	3.45262	-1.03267	0.00080122	0.0040788	TRUE	FALSE
Gm17552	chr19	4169566	4174284	+	1.03463	0.902672	3.76924e-07	2.8984e-06	TRUE	FALSE
Gm17351	chr10	66383650	66386347	+	1.20422	0.0748974	0.00394779	0.0177375	TRUE	FALSE
Gm2895	chr15	66800885	66844601	+	1.43976	-1.6756	0.00104875	0.00523812	TRUE	FALSE
Serpina3e-ps	chr12	105427727	105431136	-	2.12878	-1.82155	0.001036	0.00517792	TRUE	FALSE
Gm17244	chr4	122792642	122793929	-	1.39838	-0.497409	7.32708e-11	7.705e-10	TRUE	FALSE
Gm17179	chr3	94196893	94206770	-	1.21569	-1.51398	0.00209389	0.00991535	TRUE	FALSE
C2cd4b	chr9	67607244	67608736	+	1.10892	2.90845	0.000251934	0.00137987	TRUE	FALSE
Gm17115	chr17	32925339	32926536	+	3.45147	-2.24475	0.00083249	0.00422186	TRUE	FALSE
Gbp11	chr5	105755499	105772948	-	1.48733	1.08516	6.7209e-08	5.57113e-07	TRUE	FALSE
RP24-276N7.2	chr5	35733322	35734561	+	2.23992	-0.636955	2.27096e-16	3.33713e-15	TRUE	FALSE
Gm6623	chr17	36316059	36316602	+	1.89561	-1.08605	1.69022e-07	1.34576e-06	TRUE	FALSE
Vhl-ps1	chr17	37301318	37301914	-	1.30638	1.13192	8.21889e-06	5.46755e-05	TRUE	FALSE
RP23-108F2.2	chr17	36304927	36308750	+	2.1458	-0.476827	9.30621e-10	9.03734e-09	TRUE	FALSE
Art2a-ps	chr7	108700967	108709379	-	3.15375	3.05947	6.1482e-05	0.000365736	TRUE	FALSE
2410004A20Rik	chr9	72949643	72952250	+	1.66166	2.63713	0.00347218	0.0157743	TRUE	FALSE
List of genes that are upregulated in the TAM-mediated Lmnb1-depleted cTECs compared to control cTECs
Symbol	chrName	chrStart	chrEnd	strand	logFC	logCPM	PValue	FDR	Downregulation	Upregulation
H19	chr7	149761434	149764048	-	-1.71341	4.00907	2.03097e-10	2.06755e-09	FALSE	TRUE
Ngfr	chr11	95430132	95449049	-	-1.42661	6.09859	0	0	FALSE	TRUE
Wnt3	chr11	103635464	103679271	+	-1.90601	1.92916	1.7644e-08	1.53844e-07	FALSE	TRUE
Ccnd2	chr6	127075797	127101066	-	-1.40207	8.53646	0	0	FALSE	TRUE
Alox12	chr11	70054959	70068855	-	-1.10686	3.39179	1.82769e-32	5.01038e-31	FALSE	TRUE
Fap	chr2	62339000	62412132	-	-1.24859	2.66698	1.62542e-22	3.12923e-21	FALSE	TRUE
Egfl6	chrX	162960939	163023652	-	-1.79315	0.200957	3.31977e-13	4.04377e-12	FALSE	TRUE
Pparg	chr6	115311239	115440419	+	-1.49961	1.7599	0.000250364	0.00137207	FALSE	TRUE
Slc26a3	chr12	32075736	32158782	+	-3.45377	-0.781886	0.0010789	0.00537363	FALSE	TRUE
Fndc5	chr4	128814243	128821837	+	-1.90393	2.06957	4.49097e-25	9.56929e-24	FALSE	TRUE
Dsg4	chr18	20594676	20630322	+	-3.60015	1.94099	0.000500963	0.00263178	FALSE	TRUE
Pon1	chr6	5118090	5143946	-	-2.69867	-1.29358	1.77502e-05	0.000113494	FALSE	TRUE
Has1	chr17	17980292	17992152	-	-2.86328	1.38471	9.05164e-05	0.000526366	FALSE	TRUE
Hlf	chr11	90197849	90252231	-	-1.57099	3.64193	1.9243e-140	3.1768e-138	FALSE	TRUE
Emid2	chr5	137217629	137359079	-	-3.24485	1.09887	2.00625e-05	0.000127497	FALSE	TRUE
Pgf	chr12	86507589	86518246	-	-1.48701	3.84911	3.99734e-159	8.10547e-157	FALSE	TRUE
Nes	chr3	87775000	87784373	+	-1.3725	4.05061	3.24891e-90	2.68179e-88	FALSE	TRUE
Slc1a6	chr10	78243241	78277570	+	-3.44237	-0.991111	7.16087e-05	0.000422006	FALSE	TRUE
Cyp2a5	chr7	27620324	27628567	+	-1.99636	7.73783	5.47012e-292	3.58053e-289	FALSE	TRUE
Atp6v1b1	chr6	83693011	83708803	+	-1.30039	3.4081	4.15366e-50	1.75906e-48	FALSE	TRUE
Upk1a	chr7	31388111	31397753	-	-2.17102	2.80939	5.7409e-22	1.08069e-20	FALSE	TRUE
Fbln1	chr15	85036379	85116965	+	-1.32295	6.158	0	0	FALSE	TRUE
Dio2	chr12	91962994	91976878	-	-2.35169	3.45362	1.01414e-167	2.19986e-165	FALSE	TRUE
Cpt1c	chr7	52214743	52230184	-	-1.01907	4.67512	1.51027e-105	1.55658e-103	FALSE	TRUE
Twist2	chr1	93698038	93744605	+	-1.32274	-1.56157	0.00358625	0.016254	FALSE	TRUE
Hmgcll1	chr9	75862662	75984157	+	-1.25732	0.980741	1.99433e-12	2.32453e-11	FALSE	TRUE
Fhl2	chr1	43179919	43220806	-	-1.12993	3.00611	5.51717e-25	1.16891e-23	FALSE	TRUE
Myod1	chr7	53631844	53634462	+	-5.19893	-0.29906	0.00798141	0.0339474	FALSE	TRUE
Kcnq1	chr7	150293159	150612955	+	-1.22136	4.90091	8.91496e-38	2.82597e-36	FALSE	TRUE
Kif19a	chr11	114626702	114652053	+	-1.29391	4.44188	3.92894e-163	8.28186e-161	FALSE	TRUE
Slc5a1	chr5	33446868	33505521	+	-1.11672	2.85246	0.00960463	0.0401556	FALSE	TRUE
Ehf	chr2	103103590	103143435	-	-1.08042	7.15317	1.38049e-160	2.84565e-158	FALSE	TRUE
Etv5	chr16	22381382	22439792	-	-1.09983	5.16624	1.87425e-169	4.21255e-167	FALSE	TRUE
4931406B18Rik	chr7	50747414	50761310	-	-2.63063	-0.666768	0.00713747	0.0306161	FALSE	TRUE
Stc1	chr14	69647295	69659861	+	-1.25748	3.51965	9.47424e-49	3.90159e-47	FALSE	TRUE
Pcolce2	chr9	95538020	95598515	+	-2.69808	3.9779	5.58034e-304	3.92835e-301	FALSE	TRUE
Steap1	chr5	5736317	5749326	-	-1.30747	-0.0335269	0.000812517	0.00413042	FALSE	TRUE
Arnt2	chr7	91394791	91558469	-	-1.07919	6.13644	2.47584e-21	4.54818e-20	FALSE	TRUE
Fcrls	chr3	87054680	87067660	-	-1.61363	0.923697	0.000363197	0.00194837	FALSE	TRUE
Aldoc	chr11	78136470	78141283	+	-1.33423	4.44465	6.9699e-128	9.59583e-126	FALSE	TRUE
Rarb	chr14	17263356	17651381	-	-1.7013	2.54517	1.31729e-82	9.90888e-81	FALSE	TRUE
Wfdc2	chr2	164387913	164394010	+	-1.1384	7.81566	0	0	FALSE	TRUE
Etv4	chr11	101631056	101646685	-	-1.99193	3.46749	1.27971e-188	3.45986e-186	FALSE	TRUE
Wnt9b	chr11	103588678	103611135	-	-2.01216	1.67721	0.000125931	0.0007193	FALSE	TRUE
Sema6a	chr18	47395252	47528524	-	-1.50337	3.85841	6.47596e-40	2.19055e-38	FALSE	TRUE
Trdn	chr10	32803289	33196515	+	-2.13971	2.1291	3.88642e-15	5.34078e-14	FALSE	TRUE
Plagl1	chr10	12810497	12851500	+	-1.0135	6.77748	2.09771e-56	1.01512e-54	FALSE	TRUE
Rev3l	chr10	39451924	39595017	+	-1.15145	6.72277	0	0	FALSE	TRUE
Lin7a	chr10	106708899	106862199	+	-1.01962	1.30578	1.72716e-08	1.50737e-07	FALSE	TRUE
Arg1	chr10	24635014	24647276	-	-1.17263	3.71726	8.50566e-40	2.86672e-38	FALSE	TRUE
Ctgf	chr10	24315248	24318489	+	-1.38408	3.29958	3.23709e-79	2.28742e-77	FALSE	TRUE
Moxd1	chr10	23943323	24022596	+	-1.66846	5.34795	0	0	FALSE	TRUE
Mybpc1	chr10	87981024	88067897	-	-1.25344	2.62917	7.96191e-18	1.24345e-16	FALSE	TRUE
Lgr5	chr10	114887367	115024836	-	-1.62148	1.76434	1.87381e-49	7.86408e-48	FALSE	TRUE
Best3	chr10	116423370	116462096	+	-2.91301	-2.02517	0.00196637	0.00935781	FALSE	TRUE
Phlda1	chr10	110943342	110945705	+	-1.33685	5.14681	2.39534e-235	1.02724e-232	FALSE	TRUE
Acsl6	chr11	54117300	54178258	+	-1.11339	2.59597	9.93752e-11	1.03538e-09	FALSE	TRUE
Trib2	chr12	15798533	15823683	-	-1.06918	5.92933	8.61832e-198	2.53189e-195	FALSE	TRUE
Mboat2	chr12	25516464	25645166	+	-1.21198	1.86574	1.82703e-24	3.80394e-23	FALSE	TRUE
Gas2l2	chr11	83235404	83242957	-	-1.07101	0.771713	0.00173775	0.00834111	FALSE	TRUE
Accn1	chr11	80693671	81781959	-	-1.52095	0.864922	6.1503e-06	4.15101e-05	FALSE	TRUE
Cacng4	chr11	107593671	107655871	-	-1.77881	3.4534	1.92595e-148	3.45468e-146	FALSE	TRUE
Asgr1	chr11	69867587	69871396	+	-1.56947	2.3525	5.94663e-42	2.11304e-40	FALSE	TRUE
Meg3	chr12	110779211	110809936	+	-1.32574	2.21048	0.00186172	0.00889042	FALSE	TRUE
Gng4	chr13	13876326	13920164	+	-1.78916	1.93679	0.000503561	0.00264432	FALSE	TRUE
Aoah	chr13	20885988	21116121	+	-1.165	0.340831	8.34563e-07	6.18545e-06	FALSE	TRUE
Gcnt2	chr13	40955501	41056260	+	-1.09168	4.41334	1.28231e-64	7.18361e-63	FALSE	TRUE
Fbp2	chr13	62938244	62959760	-	-1.14199	2.33923	1.58889e-17	2.45573e-16	FALSE	TRUE
Ror2	chr13	53204681	53381493	-	-1.34961	3.42774	1.17822e-74	7.82193e-73	FALSE	TRUE
Acox2	chr14	9058025	9091867	-	-1.00299	2.01286	0.00180146	0.00861921	FALSE	TRUE
Peli2	chr14	48740544	48880558	+	-1.11078	3.35047	2.36617e-46	9.2733e-45	FALSE	TRUE
Ogdhl	chr14	33135205	33161006	+	-1.13233	2.64546	7.47207e-33	2.08826e-31	FALSE	TRUE
Atp8a2	chr14	60266368	60816016	-	-1.1156	3.4712	1.41429e-74	9.37249e-73	FALSE	TRUE
Cacna2d3	chr14	29718133	30535050	-	-1.15679	0.989813	0.00381186	0.0171785	FALSE	TRUE
Adam7	chr14	69115393	69151746	-	-1.78212	0.41618	0.00675265	0.0290858	FALSE	TRUE
Nkx3-1	chr14	69808695	69812719	+	-3.6756	2.51518	3.8339e-17	5.81239e-16	FALSE	TRUE
Cldn10	chr14	119187093	119274711	+	-2.18101	2.11724	1.21073e-54	5.67492e-53	FALSE	TRUE
Adcy8	chr15	64530604	64753858	-	-1.5701	3.21433	1.04906e-50	4.49374e-49	FALSE	TRUE
Adamts20	chr15	94100594	94295849	-	-1.22557	1.43667	1.12811e-10	1.16916e-09	FALSE	TRUE
Slc38a4	chr15	96825254	96886387	-	-1.59783	3.87229	1.10298e-148	1.98803e-146	FALSE	TRUE
Glycam1	chr15	103393193	103395509	-	-3.39537	-0.79459	2.37641e-08	2.05098e-07	FALSE	TRUE
Rhpn1	chr15	75534710	75544840	+	-1.0884	2.83014	8.74061e-35	2.56781e-33	FALSE	TRUE
Lypd2	chr15	74549460	74564743	-	-1.05089	4.14422	0.000542769	0.00283266	FALSE	TRUE
Mapk8ip2	chr15	89284344	89294899	+	-1.38774	2.49539	0.00213234	0.0100795	FALSE	TRUE
Fetub	chr16	22918455	22939839	+	-1.7945	3.4534	3.1916e-22	6.06616e-21	FALSE	TRUE
Grik1	chr16	87896441	88289947	-	-3.25906	-1.94492	0.00022955	0.00126582	FALSE	TRUE
4930415O20Rik	chr15	98401452	98420010	+	-1.82262	0.0848986	2.55777e-05	0.000160145	FALSE	TRUE
Faim2	chr15	99327436	99358448	-	-1.25312	2.29472	1.64106e-07	1.30857e-06	FALSE	TRUE
Igfbp6	chr15	101974793	101979942	+	-1.37462	4.88627	3.99924e-24	8.23919e-23	FALSE	TRUE
Cxcl13	chr5	96385945	96390086	+	-1.07999	3.73159	4.38162e-07	3.34448e-06	FALSE	TRUE
Cldn6	chr17	23816332	23819413	+	-1.5691	1.92387	4.03093e-10	4.01693e-09	FALSE	TRUE
Spats1	chr17	45582830	45611887	-	-1.99419	-1.16095	0.00278604	0.0128887	FALSE	TRUE
Slc5a7	chr17	54412919	54438359	-	-2.09854	0.223709	3.82393e-13	4.64575e-12	FALSE	TRUE
Prss41	chr17	23973752	23981139	-	-1.39807	1.19094	1.88982e-19	3.17896e-18	FALSE	TRUE
Spry4	chr18	38745922	38760922	-	-1.29954	2.21732	8.54063e-29	2.07455e-27	FALSE	TRUE
Ppp2r2b	chr18	42797086	43219125	-	-1.06251	1.2551	2.74708e-09	2.57069e-08	FALSE	TRUE
Megf10	chr18	57292744	57457121	+	-1.85688	0.642918	1.36531e-23	2.74312e-22	FALSE	TRUE
Pcsk5	chr19	17507883	17912122	-	-1.17459	4.62019	6.95418e-45	2.62612e-43	FALSE	TRUE
Trpm6	chr19	18824473	18967000	+	-1.0223	2.34887	1.66486e-09	1.58751e-08	FALSE	TRUE
Ms4a10	chr19	11036787	11049160	-	-1.82769	3.03364	3.82732e-08	3.23436e-07	FALSE	TRUE
Ankrd1	chr19	36186455	36194334	-	-2.11425	1.22279	0.000369773	0.00198108	FALSE	TRUE
Il33	chr19	29999604	30035194	+	-1.79397	7.22749	0	0	FALSE	TRUE
Tll2	chr19	41158471	41281264	-	-2.22745	-1.11548	1.31458e-07	1.05888e-06	FALSE	TRUE
Slit1	chr19	41674747	41818155	-	-1.47297	4.06027	1.23588e-06	8.9902e-06	FALSE	TRUE
Tlx1	chr19	45223726	45231433	+	-1.28483	2.91282	3.56875e-05	0.000219538	FALSE	TRUE
Drd4	chr7	148477929	148482362	+	-1.33218	1.51684	1.45616e-10	1.49751e-09	FALSE	TRUE
Rps6ka6	chrX	108501801	108651568	-	-1.6049	3.75107	1.39314e-70	8.54903e-69	FALSE	TRUE
Gdap1	chr1	17135443	17154352	+	-2.1094	2.20475	3.24974e-18	5.17931e-17	FALSE	TRUE
Gsta3	chr1	21230670	21255442	+	-1.03182	3.57859	8.11946e-49	3.35107e-47	FALSE	TRUE
Il1rl1	chr1	40486415	40522260	+	-2.88102	2.56194	2.64133e-06	1.86115e-05	FALSE	TRUE
Plcd4	chr1	74589462	74614368	+	-1.01013	3.24737	6.32293e-36	1.92108e-34	FALSE	TRUE
4933407L21Rik	chr1	87825058	87837199	+	-2.22855	-0.853071	1.49495e-05	9.62829e-05	FALSE	TRUE
2810459M11Rik	chr1	87942438	87952031	+	-1.49733	0.393728	2.95749e-09	2.76067e-08	FALSE	TRUE
Nppc	chr1	88562866	88567147	-	-1.23795	2.44794	4.60806e-07	3.50513e-06	FALSE	TRUE
Serpine2	chr1	79790772	79855271	-	-1.92044	5.97618	0	0	FALSE	TRUE
Rab17	chr1	92854710	92866238	-	-1.09188	2.45716	9.25634e-15	1.23961e-13	FALSE	TRUE
Tcfcp2l1	chr1	120524522	120581744	+	-1.04646	6.44298	1.60726e-212	5.65724e-210	FALSE	TRUE
Lrrn2	chr1	134776850	134836582	+	-2.94248	0.337435	7.84571e-23	1.52938e-21	FALSE	TRUE
Ucma	chr2	4897168	4906794	+	-1.28437	4.33866	7.36054e-46	2.85173e-44	FALSE	TRUE
Fmo3	chr1	164883933	164914659	-	-1.68335	3.89651	2.2707e-23	4.5208e-22	FALSE	TRUE
Nek6	chr2	38367163	38443561	+	-1.34016	3.41977	4.59499e-47	1.82771e-45	FALSE	TRUE
Ak1	chr2	32477278	32502325	+	-1.05256	4.15825	3.44198e-32	9.34646e-31	FALSE	TRUE
Grb14	chr2	64750533	64863044	-	-1.27715	2.48197	1.64187e-09	1.56631e-08	FALSE	TRUE
1700019N19Rik	chr19	58860293	58868951	-	-5.83207	-2.70815	0.000320092	0.00172906	FALSE	TRUE
4921530D09Rik	chr2	25464155	25473198	-	-1.9525	-0.894443	1.00939e-06	7.41493e-06	FALSE	TRUE
Frzb	chr2	80252127	80287782	-	-2.44905	0.59626	6.41253e-05	0.000379945	FALSE	TRUE
Dhrs9	chr2	69218502	69242590	+	-1.01425	2.78336	2.98632e-23	5.90459e-22	FALSE	TRUE
Elf5	chr2	103251845	103291146	+	-1.72139	2.09911	5.92483e-13	7.12852e-12	FALSE	TRUE
Fgf7	chr2	125860394	125916921	+	-1.96286	1.32466	1.42233e-38	4.61856e-37	FALSE	TRUE
Mdk	chr2	91769962	91772454	-	-1.1735	7.03407	0	0	FALSE	TRUE
Ell3	chr2	121264746	121270014	-	-1.95177	0.0360231	0.000119944	0.000687103	FALSE	TRUE
Gfra4	chr2	130865368	130868824	-	-1.36888	5.03412	2.04285e-118	2.49897e-116	FALSE	TRUE
Slc27a2	chr2	126378143	126413979	+	-1.33832	3.60062	1.0074e-39	3.3831e-38	FALSE	TRUE
Car3	chr3	14863538	14872351	+	-3.39485	3.16278	2.18181e-60	1.1417e-58	FALSE	TRUE
Chrna4	chr2	180753085	180778251	-	-1.90774	3.23713	7.66143e-73	4.87795e-71	FALSE	TRUE
Trpc4	chr3	53959979	54122389	+	-2.11274	-1.66583	0.000703551	0.00361066	FALSE	TRUE
Mme	chr3	63099794	63186153	+	-1.70256	2.1936	3.47222e-17	5.27693e-16	FALSE	TRUE
Vmn2r1	chr3	63885564	63909380	+	-1.57449	-1.37731	0.000442775	0.00234458	FALSE	TRUE
Olfml3	chr3	103537623	103541924	-	-1.10661	2.43768	9.20556e-16	1.30991e-14	FALSE	TRUE
Ngf	chr3	102273851	102324936	+	-1.18405	0.231185	0.000269533	0.00147108	FALSE	TRUE
Hmgcs2	chr3	98084358	98114661	+	-1.30229	4.40012	4.60534e-108	4.84015e-106	FALSE	TRUE
Crct1	chr3	92818127	92819609	-	-7.1164	2.75569	1.92786e-09	1.82652e-08	FALSE	TRUE
Npr1	chr3	90254513	90269788	-	-1.43454	5.36465	0	0	FALSE	TRUE
Lrat	chr3	82696501	82707895	-	-1.70255	3.9512	2.17515e-09	2.05195e-08	FALSE	TRUE
Efna3	chr3	89117821	89126887	-	-1.38272	3.71579	1.11016e-53	5.15177e-52	FALSE	TRUE
Ppp3r2	chr4	49691619	49694896	-	-1.1629	-1.63304	0.00742961	0.0317743	FALSE	TRUE
Astn2	chr4	65041837	66065645	-	-1.14937	2.64186	1.85084e-53	8.51478e-52	FALSE	TRUE
Aqp3	chr4	41039755	41045216	-	-1.60144	7.38355	0	0	FALSE	TRUE
1110017D15Rik	chr4	41452042	41464366	-	-1.23117	1.93602	0.00983099	0.0409963	FALSE	TRUE
Cntfr	chr4	41604529	41644121	-	-1.25023	3.69042	1.53063e-61	8.14661e-60	FALSE	TRUE
Col9a2	chr4	120711990	120727927	+	-1.3917	3.91036	2.01311e-32	5.51056e-31	FALSE	TRUE
Tcfap2c	chr2	172375093	172384122	+	-2.25055	3.97684	5.59865e-105	5.72289e-103	FALSE	TRUE
Alpl	chr4	137297648	137352299	-	-1.12548	4.28778	1.43547e-12	1.68525e-11	FALSE	TRUE
Sema3c	chr5	17080099	17236086	+	-1.34092	4.42942	2.0639e-143	3.5323e-141	FALSE	TRUE
Bai2	chr4	129662114	129699877	+	-1.52965	5.59532	2.68137e-131	3.86262e-129	FALSE	TRUE
Smpdl3b	chr4	132288881	132313167	-	-1.53641	3.6919	7.06852e-19	1.16128e-17	FALSE	TRUE
Cdk14	chr5	4803391	5420312	-	-1.2997	3.52614	3.66959e-47	1.46431e-45	FALSE	TRUE
Uts2	chr4	150371206	150375919	+	-2.77806	-1.36043	0.0035784	0.0162224	FALSE	TRUE
Abcb1b	chr5	8798147	8866314	+	-1.46506	2.9265	3.7647e-30	9.57471e-29	FALSE	TRUE
Angptl7	chr4	147869292	147874569	-	-1.7416	3.56365	6.80692e-51	2.92251e-49	FALSE	TRUE
Prom1	chr5	44384864	44493271	-	-1.72607	3.67446	5.83747e-40	1.97816e-38	FALSE	TRUE
Ppp2r2c	chr5	37259752	37346317	+	-1.82392	3.19621	2.27516e-97	2.07546e-95	FALSE	TRUE
Spp1	chr5	104864137	104870069	+	-4.02555	5.14092	1.73342e-13	2.16083e-12	FALSE	TRUE
Dmp1	chr5	104631632	104643121	+	-3.26609	0.181084	9.42007e-45	3.54297e-43	FALSE	TRUE
Cxcl15	chr5	91223560	91232093	+	-2.46176	0.759023	3.03014e-20	5.31023e-19	FALSE	TRUE
Cxcl1	chr5	91320267	91322141	+	-1.00148	3.8827	1.2077e-17	1.8759e-16	FALSE	TRUE
Wnt16	chr6	22238227	22250409	+	-2.54276	-0.913858	1.7431e-08	1.52057e-07	FALSE	TRUE
Aass	chr6	23022173	23082986	-	-1.18624	0.858266	0.00343305	0.0156128	FALSE	TRUE
Tmem213	chr6	38059353	38065806	+	-2.50271	1.21892	1.40445e-17	2.17608e-16	FALSE	TRUE
Rerg	chr6	137003346	137119018	-	-2.03649	0.305055	7.0727e-13	8.47679e-12	FALSE	TRUE
Lmo3	chr6	138311439	138530489	-	-3.0104	1.67358	9.47583e-156	1.88055e-153	FALSE	TRUE
Slc5a2	chr7	135409171	135415944	+	-2.51691	0.062456	0.00434427	0.0193765	FALSE	TRUE
Ush1c	chr7	53450720	53493873	-	-1.3512	4.27356	3.41715e-97	3.09451e-95	FALSE	TRUE
Ptpn5	chr7	54333168	54389054	-	-2.88527	3.17873	1.62352e-35	4.86143e-34	FALSE	TRUE
Gp2	chr7	126586057	126602786	-	-2.023	7.72075	0	0	FALSE	TRUE
Umod	chr7	126606380	126622769	-	-5.17375	3.41749	6.64248e-67	3.85429e-65	FALSE	TRUE
D7Ertd443e	chr7	141457945	141577344	-	-1.16879	2.03038	3.14535e-07	2.44383e-06	FALSE	TRUE
Rab39b	chrX	72817385	72823570	-	-1.03061	1.17153	3.16909e-05	0.000196247	FALSE	TRUE
Nxf7	chrX	132114094	132133316	-	-1.62701	1.23137	6.04017e-11	6.3859e-10	FALSE	TRUE
Slit2	chr5	48374394	48697521	+	-1.10695	4.60551	4.6491e-72	2.93004e-70	FALSE	TRUE
Dctd	chr8	49184446	49238587	+	-1.09079	2.77944	1.54934e-51	6.80069e-50	FALSE	TRUE
Scrg1	chr8	59934720	59956382	+	-4.17589	-1.30159	8.33402e-06	5.53754e-05	FALSE	TRUE
Hp	chr8	112099030	112103072	-	-1.21281	4.20824	2.25953e-61	1.2009e-59	FALSE	TRUE
Ces1f	chr8	95780135	95803646	-	-2.54665	3.97443	4.85258e-13	5.86301e-12	FALSE	TRUE
Cntnap4	chr8	115093943	115406617	+	-3.085	-0.920462	6.50176e-07	4.86231e-06	FALSE	TRUE
Pllp	chr8	97198795	97220142	-	-1.03713	2.42022	9.51638e-19	1.5559e-17	FALSE	TRUE
Acta1	chr8	126415669	126418651	-	-3.62508	2.04845	1.37379e-12	1.61589e-11	FALSE	TRUE
Grik4	chr9	42326218	42752576	-	-1.39312	1.83069	3.79199e-25	8.12165e-24	FALSE	TRUE
Kirrel3	chr9	34293711	34844301	+	-1.12227	4.62853	1.72621e-132	2.50603e-130	FALSE	TRUE
4833427G06Rik	chr9	50889220	50910183	-	-1.73994	1.52546	1.6504e-06	1.18553e-05	FALSE	TRUE
Gcnt3	chr9	69879303	69885895	-	-4.07766	1.37002	3.15929e-05	0.000195672	FALSE	TRUE
Crabp1	chr9	54612555	54620917	+	-2.6819	5.01974	1.63557e-52	7.38778e-51	FALSE	TRUE
Nr2e3	chr9	59790578	59808466	-	-2.23003	0.146095	8.47305e-08	6.96081e-07	FALSE	TRUE
Rasgrf1	chr9	89804613	89921814	+	-1.76743	1.26453	5.36264e-15	7.32626e-14	FALSE	TRUE
Car12	chr9	66561493	66614652	+	-2.23003	4.90319	4.41374e-140	7.22267e-138	FALSE	TRUE
Plod2	chr9	92437061	92503266	+	-1.70221	5.70126	0	0	FALSE	TRUE
Vipr1	chr9	121551834	121582072	+	-1.35014	3.93207	5.45522e-51	2.353e-49	FALSE	TRUE
Lyzl4	chr9	121486961	121551214	-	-1.73688	0.46826	6.31099e-07	4.72912e-06	FALSE	TRUE
Cck	chr9	121398943	121404807	-	-1.0082	3.90841	1.06521e-28	2.58071e-27	FALSE	TRUE
Cpne4	chr9	104449616	104936874	+	-1.04595	3.47599	2.65573e-36	8.10181e-35	FALSE	TRUE
Chrm1	chr19	8738495	8758077	+	-1.19093	1.29229	9.52082e-12	1.06068e-10	FALSE	TRUE
Sox10	chr15	78985343	78994920	-	-1.43496	3.02197	2.39988e-55	1.14063e-53	FALSE	TRUE
Gas7	chr11	67268939	67502492	+	-1.05773	7.33286	1.46679e-144	2.5336e-142	FALSE	TRUE
4833424O15Rik	chr3	117278145	117392425	+	-1.13618	2.4738	8.07809e-08	6.64284e-07	FALSE	TRUE
Acsm1	chr7	126750540	126806029	+	-1.32193	1.50489	6.45344e-15	8.74601e-14	FALSE	TRUE
Rbm46	chr3	82641155	82680405	-	-1.33223	-0.786987	0.00394544	0.017729	FALSE	TRUE
Gria2	chr3	80488858	80606713	-	-3.31863	0.937881	2.4253e-88	1.95017e-86	FALSE	TRUE
Eda2r	chrX	94529179	94572555	-	-1.03046	2.77677	7.2144e-14	9.17726e-13	FALSE	TRUE
Scn10a	chr9	119517584	119603478	-	-5.38594	0.455596	0.00396859	0.017818	FALSE	TRUE
Lrrn1	chr6	107479779	107520204	+	-1.28767	4.69557	1.61485e-75	1.09745e-73	FALSE	TRUE
Dbn1	chr13	55574787	55589529	-	-1.28394	3.34907	9.93251e-23	1.9281e-21	FALSE	TRUE
Celf5	chr10	80921972	80945454	-	-1.57034	0.977076	3.26079e-19	5.41675e-18	FALSE	TRUE
Otoa	chr7	128226836	128306611	+	-1.69187	3.45164	4.95013e-128	6.89139e-126	FALSE	TRUE
Kcne3	chr7	107327207	107333374	+	-1.27925	0.44002	4.92427e-05	0.000296521	FALSE	TRUE
Slc24a5	chr2	124893860	124914413	+	-1.27398	-0.237184	5.55507e-06	3.77522e-05	FALSE	TRUE
Brsk1	chr7	4642206	4667599	+	-1.17634	1.65678	5.88896e-15	8.01888e-14	FALSE	TRUE
Ccdc11	chr18	74442754	74519638	+	-1.37142	2.0058	0.00373364	0.0168524	FALSE	TRUE
Sstr1	chr12	59312759	59315431	+	-3.97223	-0.487005	6.31259e-05	0.000374678	FALSE	TRUE
Plk5	chr10	79819204	79828234	+	-1.79059	0.677189	1.92402e-06	1.3752e-05	FALSE	TRUE
1600014K23Rik	chrX	82495018	82515627	+	-2.40664	-2.62291	0.000494375	0.00259974	FALSE	TRUE
9930023K05Rik	chr19	56536127	56561219	+	-1.42638	4.72496	3.52652e-28	8.37521e-27	FALSE	TRUE
Tmprss11bnl	chr5	87086656	87105387	-	-1.01285	3.0659	3.64013e-28	8.63951e-27	FALSE	TRUE
Chst4	chr8	112552975	112563234	-	-5.55443	-1.69714	0.00121065	0.005974	FALSE	TRUE
Acss3	chr10	106373220	106560724	-	-1.5558	1.82199	1.18737e-46	4.67801e-45	FALSE	TRUE
Gm98	chr19	10282762	10315238	-	-1.50605	3.74382	0.00149544	0.00726497	FALSE	TRUE
Slc9a3	chr13	74258963	74303512	+	-1.29419	1.7946	0.00664719	0.0286481	FALSE	TRUE
Agr3	chr12	36652207	36676323	+	-1.46907	0.0198933	7.56478e-05	0.000444056	FALSE	TRUE
P2ry14	chr3	58918548	58934546	-	-1.02045	1.87335	8.52571e-09	7.65202e-08	FALSE	TRUE
Cdh8	chr8	101548371	101940371	-	-1.58851	3.82269	4.77096e-168	1.04096e-165	FALSE	TRUE
Greb1	chr12	16677421	16807692	-	-2.54248	2.88648	9.76865e-78	6.74942e-76	FALSE	TRUE
Cpz	chr5	35844864	35868347	-	-2.68104	1.98502	3.71778e-07	2.8606e-06	FALSE	TRUE
Ccdc113	chr8	98058000	98082788	+	-1.61531	1.84388	0.000141741	0.000804434	FALSE	TRUE
Pramel5	chr4	143860536	143870391	-	-1.10979	0.20577	3.16044e-06	2.21065e-05	FALSE	TRUE
Plch1	chr3	63500159	63703377	-	-1.14273	2.94892	1.21856e-23	2.45357e-22	FALSE	TRUE
Lrfn3	chr7	31140533	31147791	-	-1.07868	0.896293	0.00121534	0.0059944	FALSE	TRUE
4930529M08Rik	chr2	145760520	146040775	+	-1.90256	1.29887	0.0107831	0.0446079	FALSE	TRUE
Nmur2	chr11	55838489	55854512	-	-5.38582	2.07872	0.00394964	0.0177436	FALSE	TRUE
Lphn3	chr5	81449163	82254158	+	-1.42938	2.38769	2.3654e-45	9.04234e-44	FALSE	TRUE
Cldn11	chr3	31048868	31063246	+	-2.17287	2.53063	6.74926e-82	5.02625e-80	FALSE	TRUE
Esyt3	chr9	99210386	99258949	-	-1.15438	1.38066	3.2306e-05	0.000199791	FALSE	TRUE
Mat1a	chr14	41918670	41937701	+	-1.14935	3.10105	3.02397e-09	2.82061e-08	FALSE	TRUE
Ccdc129	chr6	55786889	55928729	+	-1.27625	3.53196	2.16492e-50	9.23122e-49	FALSE	TRUE
Sult6b1	chr17	79283278	79306332	-	-1.1704	-0.578231	0.000354346	0.00190444	FALSE	TRUE
Gdf5	chr2	155766759	155771103	-	-2.31456	-0.0513475	2.58779e-09	2.42894e-08	FALSE	TRUE
Dennd2a	chr6	39412377	39507866	-	-1.01929	3.90355	8.1106e-39	2.66145e-37	FALSE	TRUE
Gm129	chr3	95682426	95686174	-	-1.79695	2.16077	7.2515e-65	4.08075e-63	FALSE	TRUE
Atp6v0a4	chr6	37998483	38074586	-	-1.80776	2.66592	1.05059e-10	1.09246e-09	FALSE	TRUE
Chad	chr11	94426361	94430441	+	-1.19257	2.95016	2.61966e-29	6.49433e-28	FALSE	TRUE
Prune2	chr19	17030608	17298422	+	-1.07578	4.26157	7.37212e-13	8.813e-12	FALSE	TRUE
Runx2	chr17	44632936	44951746	-	-1.42562	2.43412	3.4314e-32	9.3245e-31	FALSE	TRUE
Lgi2	chr5	52924758	52957542	-	-1.44898	3.65658	4.04186e-156	8.06426e-154	FALSE	TRUE
March4	chr1	72473686	72583504	-	-1.66792	0.309683	0.00121028	0.005974	FALSE	TRUE
Ccdc81	chr7	97014658	97052139	-	-1.8683	1.62357	0.00416624	0.0186359	FALSE	TRUE
Col10a1	chr10	34109787	34116891	+	-3.1716	3.4198	3.6639e-05	0.000224836	FALSE	TRUE
Got1l1	chr8	28307932	28313019	-	-5.55032	-1.46723	0.00233012	0.0109272	FALSE	TRUE
Mrap	chr16	90738569	90750030	+	-1.22623	-1.44819	0.00437401	0.0194859	FALSE	TRUE
Fmo2	chr1	164804448	164828857	-	-1.65772	4.99088	7.73787e-211	2.67315e-208	FALSE	TRUE
Cuzd1	chr7	138452069	138465806	-	-3.56189	1.23804	1.38104e-32	3.81963e-31	FALSE	TRUE
Sema3d	chr5	12383166	12588943	+	-1.23245	3.18713	2.56917e-09	2.41268e-08	FALSE	TRUE
Btnl9	chr11	48979087	49000661	-	-1.20739	2.51865	0.00194524	0.0092608	FALSE	TRUE
Sec1	chr7	52933059	52949772	-	-1.11603	3.43562	3.30414e-09	3.07196e-08	FALSE	TRUE
A330021E22Rik	chr5	5579278	5664239	-	-1.05688	2.05731	5.23329e-08	4.3681e-07	FALSE	TRUE
Slc26a7	chr4	14429577	14548952	-	-1.57657	1.22765	5.23871e-12	5.94453e-11	FALSE	TRUE
Slco4c1	chr1	98715361	98768748	-	-1.3011	0.610641	0.000587697	0.00304965	FALSE	TRUE
Il17rd	chr14	27852187	27920472	+	-1.78924	3.10766	3.655e-122	4.71862e-120	FALSE	TRUE
Dlk1	chr12	110691033	110701546	+	-5.34585	4.56994	3.76427e-12	4.3121e-11	FALSE	TRUE
Kcnd3	chr3	105255248	105476920	+	-2.357	2.03134	4.48082e-30	1.13727e-28	FALSE	TRUE
Slc16a11	chr11	70026254	70029919	+	-1.37547	6.09306	2.81357e-279	1.72089e-276	FALSE	TRUE
Asgr2	chr11	69906146	69919689	+	-1.59536	0.1377	2.9158e-06	2.04682e-05	FALSE	TRUE
Igsf21	chr4	139582761	139802699	-	-1.98576	4.03165	1.51236e-201	4.62511e-199	FALSE	TRUE
Ramp3	chr11	6558524	6577478	+	-1.49887	2.77628	2.93051e-11	3.1637e-10	FALSE	TRUE
Mslnl	chr17	25872985	25885275	+	-2.29269	2.76306	5.95161e-15	8.10122e-14	FALSE	TRUE
Wnk3-ps	chrX	147632683	147754695	+	-1.02435	0.733883	1.84842e-10	1.88789e-09	FALSE	TRUE
Car8	chr4	8070514	8166188	-	-2.07315	4.42773	5.03155e-18	7.95453e-17	FALSE	TRUE
Sox15	chr11	69468816	69470229	+	-1.04218	-1.35892	0.00125519	0.00617906	FALSE	TRUE
B4galnt3	chr6	120153091	120244577	-	-1.90296	4.11775	1.99397e-63	1.09084e-61	FALSE	TRUE
Ptchd1	chrX	152007998	152058357	-	-5.55402	-0.345839	0.00109327	0.00543865	FALSE	TRUE
BC006965	chr11	112525241	112643290	-	-1.10785	1.84827	1.2502e-20	2.22755e-19	FALSE	TRUE
Trpc5	chrX	140816214	141122723	-	-1.24197	-1.32483	0.000139572	0.000792972	FALSE	TRUE
Gck	chr11	5800823	5850084	-	-1.25804	2.53979	0.000350819	0.00188603	FALSE	TRUE
Tnfrsf18	chr4	155400273	155403004	+	-1.35141	3.9149	1.93892e-122	2.52059e-120	FALSE	TRUE
Sln	chr9	53698058	53701651	+	-3.82515	0.785028	1.18237e-09	1.13961e-08	FALSE	TRUE
Svop	chr5	114476919	114541579	-	-1.43501	0.373154	0.00788821	0.0335892	FALSE	TRUE
Kank3	chr17	33947465	33959863	+	-1.08242	4.27253	8.68065e-46	3.3597e-44	FALSE	TRUE
Sgsm1	chr5	113672240	113739806	-	-1.30615	4.56181	3.32265e-56	1.59959e-54	FALSE	TRUE
Tmc7	chr7	125679357	125728250	-	-1.48387	1.38444	9.2714e-18	1.44312e-16	FALSE	TRUE
Pglyrp4	chr3	90530828	90545439	+	-1.23475	2.13232	2.44922e-05	0.000153762	FALSE	TRUE
3110082D06Rik	chr17	42452896	42644690	+	-1.61979	1.48678	1.61694e-05	0.000103817	FALSE	TRUE
Mum1l1	chrX	135744581	135772874	+	-1.02429	3.41509	8.4681e-24	1.71803e-22	FALSE	TRUE
Bex2	chrX	132601103	132602775	-	-1.29262	3.02405	8.622e-38	2.74009e-36	FALSE	TRUE
Lhfpl4	chr6	113118084	113145378	-	-3.15029	0.953719	0.00054822	0.00285911	FALSE	TRUE
Pcdhb12	chr18	37595275	37598308	+	-1.52254	1.31754	2.96094e-27	6.83618e-26	FALSE	TRUE
Pld6	chr11	59597399	59601147	-	-1.03381	0.0410182	3.9284e-05	0.00024008	FALSE	TRUE
Cilp2	chr8	72404268	72411586	-	-1.98811	0.65404	0.0011773	0.00582559	FALSE	TRUE
Pcdhb14	chr18	37607311	37610748	+	-1.49414	2.0297	3.64428e-50	1.55038e-48	FALSE	TRUE
Fam55d	chr9	48169509	48207981	+	-1.04432	4.53279	2.05472e-11	2.24223e-10	FALSE	TRUE
Bhlha9	chr11	76485972	76487178	+	-4.17621	-0.140842	8.1032e-06	5.39298e-05	FALSE	TRUE
Slc16a13	chr11	70030291	70034496	-	-1.25625	3.31918	8.82279e-32	2.35632e-30	FALSE	TRUE
D630023F18Rik	chr1	65147193	65169788	-	-1.45286	2.83865	1.31931e-57	6.5895e-56	FALSE	TRUE
Pcdhb7	chr18	37501356	37504861	+	-1.09456	1.22645	3.26136e-08	2.77621e-07	FALSE	TRUE
Lhfpl2	chr13	94827751	94965364	+	-1.36874	4.86723	3.75102e-94	3.26225e-92	FALSE	TRUE
Adra2c	chr5	35621215	35624410	+	-1.95525	2.13132	1.14488e-90	9.53472e-89	FALSE	TRUE
Pcdhb10	chr18	37571328	37574168	+	-1.6716	-1.6973	0.00150687	0.00731476	FALSE	TRUE
Pid1	chr1	84032868	84281220	-	-1.34832	0.908086	9.14604e-13	1.08779e-11	FALSE	TRUE
Pcdhb4	chr18	37467109	37470827	+	-1.13398	0.107266	0.000311103	0.00168514	FALSE	TRUE
Gm447	chr5	52765892	52766785	-	-1.05514	0.947438	1.1381e-07	9.24306e-07	FALSE	TRUE
Pcdhb8	chr18	37514726	37517264	+	-1.13481	-1.17456	0.000389246	0.00207765	FALSE	TRUE
Iqub	chr6	24394865	24465067	-	-1.53056	0.785974	0.00833511	0.0353029	FALSE	TRUE
Hepacam	chr9	37174953	37194157	+	-2.77895	1.57617	0.00347238	0.0157743	FALSE	TRUE
C87977	chr4	143796678	143803221	-	-1.26552	-0.827773	0.000949902	0.00477704	FALSE	TRUE
Hs3st2	chr7	128535373	128645282	+	-1.84088	-0.857527	0.00437396	0.0194859	FALSE	TRUE
Fam19a4	chr6	96781203	97010405	-	-2.12869	2.76468	1.95107e-17	3.00555e-16	FALSE	TRUE
Kctd4	chr14	76354810	76365024	+	-1.01734	4.62215	2.18857e-66	1.25624e-64	FALSE	TRUE
0610025J13Rik	chr4	97988089	97998482	+	-1.88852	-1.26919	0.000610084	0.00315879	FALSE	TRUE
Slitrk4	chrX	61518060	61530171	-	-1.6551	1.00482	3.1783e-05	0.000196785	FALSE	TRUE
Rhoj	chr12	76409309	76502443	+	-1.08931	2.57575	6.0383e-27	1.37707e-25	FALSE	TRUE
Ttc6	chr12	58665100	58838915	+	-1.30886	2.78208	5.53132e-14	7.10898e-13	FALSE	TRUE
Spsb4	chr9	96843901	96919262	-	-1.44243	2.77584	7.73315e-23	1.50823e-21	FALSE	TRUE
Pcdhb15	chr18	37633200	37635994	+	-1.00798	-0.267303	1.10073e-05	7.21e-05	FALSE	TRUE
Cldn14	chr16	93919276	94009082	-	-1.26342	0.516789	0.00121931	0.00601193	FALSE	TRUE
Chst9	chr18	15610433	15918666	-	-1.4824	-0.428255	1.8001e-11	1.97303e-10	FALSE	TRUE
BC048546	chr6	128489840	128531624	-	-1.03459	2.87855	1.65502e-07	1.31914e-06	FALSE	TRUE
Pcdhb13	chr18	37602171	37605863	+	-1.32737	0.129229	2.62602e-07	2.05445e-06	FALSE	TRUE
Utf1	chr7	147129688	147131011	+	-1.00845	5.87164	8.94524e-08	7.32544e-07	FALSE	TRUE
Gjb1	chrX	98571717	98580968	+	-1.72124	0.889099	0.00121999	0.00601451	FALSE	TRUE
Stbd1	chr5	93032077	93035605	+	-1.07824	1.99544	1.55382e-17	2.40253e-16	FALSE	TRUE
Hes5	chr4	154335032	154336480	+	-1.23327	-1.04632	0.0100775	0.0419493	FALSE	TRUE
Tmem229a	chr6	24901141	24906297	-	-1.58632	3.4538	4.74872e-05	0.000287062	FALSE	TRUE
Arxes1	chrX	132567906	132569485	+	-1.32758	0.139684	2.86355e-08	2.45212e-07	FALSE	TRUE
Tprg	chr16	25286903	25422430	+	-1.59509	1.17513	8.58304e-10	8.35824e-09	FALSE	TRUE
Nog	chr11	89161952	89163873	-	-4.27172	1.05121	3.79676e-128	5.30551e-126	FALSE	TRUE
Tmprss11f	chr5	86950923	87061449	-	-3.76563	-1.36881	3.43697e-06	2.39689e-05	FALSE	TRUE
Vstm2a	chr11	16157727	16327313	+	-1.04758	2.74111	5.50039e-23	1.07897e-21	FALSE	TRUE
Atp13a5	chr16	29231937	29378818	-	-1.5075	-0.724877	0.000389429	0.00207833	FALSE	TRUE
Nrsn1	chr13	25343909	25362371	-	-1.68407	-0.972146	0.010348	0.0429366	FALSE	TRUE
Frmd3	chr4	73659338	73848118	+	-1.37076	0.183431	0.00131823	0.00646086	FALSE	TRUE
Scn3b	chr9	40076801	40099203	+	-2.47925	2.81202	5.35296e-15	7.31571e-14	FALSE	TRUE
Prokr1	chr6	87528587	87540695	-	-1.32189	-1.22795	0.00102294	0.00511605	FALSE	TRUE
Prss33	chr17	23970327	23973023	-	-2.13871	2.98546	2.50411e-114	2.83116e-112	FALSE	TRUE
Cyp2g1	chr7	27593946	27606216	+	-1.26768	4.82971	9.07746e-14	1.15041e-12	FALSE	TRUE
Nckap5	chr1	127810197	128727376	-	-1.08342	3.07323	1.27347e-16	1.89522e-15	FALSE	TRUE
Nkx3-2	chr5	42152404	42155735	-	-1.19296	-0.893081	3.24024e-05	0.00020032	FALSE	TRUE
Mmp12	chr9	7344381	7369499	+	-3.51289	1.57284	5.23746e-22	9.88916e-21	FALSE	TRUE
Olfr921	chr9	38580673	38583939	+	-1.77559	-2.54299	0.00940857	0.0394066	FALSE	TRUE
Shisa3	chr5	67999122	68014791	+	-1.20263	1.56166	0.0117179	0.0481703	FALSE	TRUE
Ccdc158	chr5	93036980	93104297	-	-1.16029	0.0767396	9.76023e-05	0.000565984	FALSE	TRUE
Spink8	chr9	109714794	109729147	+	-4.11206	1.74392	5.09392e-40	1.72934e-38	FALSE	TRUE
Il31ra	chr13	113313018	113370870	-	-1.55854	1.4273	3.27506e-07	2.53985e-06	FALSE	TRUE
Ppp1r3g	chr13	36050708	36062257	+	-2.07903	-1.22997	0.00179658	0.00859803	FALSE	TRUE
Cldn8	chr16	88561073	88563428	-	-2.05065	4.22452	0	0	FALSE	TRUE
Htr5b	chr1	123406419	123425042	-	-2.48476	-0.149559	2.47573e-07	1.94217e-06	FALSE	TRUE
Emilin3	chr2	160732173	160738064	-	-1.27741	0.568249	8.77331e-09	7.86478e-08	FALSE	TRUE
Serpinb1b	chr13	33175994	33186249	+	-1.31557	1.45678	0.00193306	0.00921224	FALSE	TRUE
Pcdhb9	chr18	37560509	37563563	+	-2.03807	1.36313	9.67538e-36	2.91355e-34	FALSE	TRUE
Gm6563	chr19	23750309	23750995	+	-5.20336	-4.22856	0.00872679	0.0367903	FALSE	TRUE
Pcdh19	chrX	130117402	130223532	-	-1.0294	3.48962	3.60124e-09	3.33405e-08	FALSE	TRUE
Pcdhb11	chr18	37581072	37584686	+	-1.71472	0.636179	3.29259e-21	6.0219e-20	FALSE	TRUE
Otop1	chr5	38667211	38695448	+	-1.38831	0.119448	0.00238844	0.0111782	FALSE	TRUE
Pcdhb6	chr18	37493682	37497087	+	-1.28862	-1.04456	5.11637e-05	0.000307394	FALSE	TRUE
Cox6b2	chr7	4703396	4704696	-	-1.14049	2.2719	2.47181e-26	5.5323e-25	FALSE	TRUE
Akr1b7	chr6	34362334	34373142	+	-2.57373	0.277272	2.29072e-05	0.000144491	FALSE	TRUE
Sema5b	chr16	35541231	35664818	+	-1.15584	0.509974	0.0110461	0.0456046	FALSE	TRUE
Gm70	chr12	77518586	77540460	+	-1.41406	0.534988	5.66344e-05	0.000338085	FALSE	TRUE
A330008L17Rik	chr8	101940542	102257338	+	-1.11157	0.074987	6.013e-06	4.06496e-05	FALSE	TRUE
Lrrtm4	chr6	79968871	80760137	+	-5.20336	-1.84556	0.00872679	0.0367903	FALSE	TRUE
Cyp2f2	chr7	27904928	27918679	+	-1.4871	7.76478	0	0	FALSE	TRUE
Cntn2	chr1	134406002	134439517	-	-1.53337	5.16825	1.2833e-267	6.74367e-265	FALSE	TRUE
Myh7	chr14	55589525	55613471	-	-1.61458	2.534	0.000323269	0.00174572	FALSE	TRUE
AI854703	chr6	48576763	48583688	+	-1.28712	0.935345	4.24574e-10	4.22761e-09	FALSE	TRUE
Tnfaip6	chr2	51893529	51912206	+	-1.06237	3.21102	0.00178496	0.00854685	FALSE	TRUE
Lgals7	chr7	29648872	29651303	+	-1.30923	3.7029	4.27537e-06	2.94415e-05	FALSE	TRUE
Shisa7	chr7	4777154	4796298	-	-1.25876	1.93326	2.14747e-05	0.000135777	FALSE	TRUE
Sox14	chr9	99774644	99776663	-	-6.8241	-2.24445	9.36241e-08	7.65195e-07	FALSE	TRUE
Fam150b	chr12	31569187	31578719	+	-2.24364	0.0385934	0.00089003	0.00449517	FALSE	TRUE
Sytl5	chrX	9462748	9571669	+	-1.16698	0.419092	2.52468e-12	2.91719e-11	FALSE	TRUE
Cadm4	chr7	25267042	25289558	+	-1.34151	5.54932	1.50582e-149	2.74059e-147	FALSE	TRUE
Ntrk2	chr13	58907957	59235331	+	-1.75603	3.18299	1.92402e-159	3.92269e-157	FALSE	TRUE
Adh7	chr3	137880787	137896346	+	-2.14134	2.05969	4.39389e-28	1.03626e-26	FALSE	TRUE
4933400A11Rik	chrX	166214189	166217567	-	-1.7361	-2.30939	0.00162666	0.00784725	FALSE	TRUE
Nell1	chr7	57230234	58120625	+	-1.82988	2.40723	0.000295745	0.00160591	FALSE	TRUE
Ano5	chr7	58766399	58854079	+	-1.89564	1.68329	6.94778e-51	2.97956e-49	FALSE	TRUE
Dach1	chr14	98186066	98568984	-	-1.28193	1.85319	1.86394e-09	1.7691e-08	FALSE	TRUE
Myh8	chr11	67090626	67122136	+	-1.69738	3.16276	2.72815e-07	2.13033e-06	FALSE	TRUE
Per2	chr1	93312561	93355907	-	-1.68648	5.29915	0	0	FALSE	TRUE
BC018473	chr11	116613481	116620687	+	-2.88065	-1.0525	3.13576e-06	2.19462e-05	FALSE	TRUE
Gm5468	chr15	25343947	25344599	+	-1.25169	-2.3594	0.00447072	0.0198764	FALSE	TRUE
Mettl7a2	chr15	100183631	100214866	+	-1.67885	-0.613344	0.00562163	0.0245399	FALSE	TRUE
Gpr116	chr17	43526415	43596506	+	-1.01293	5.22083	7.69611e-82	5.71996e-80	FALSE	TRUE
Mab21l1	chr3	55586432	55589207	+	-1.45751	-1.3012	0.000621355	0.00321269	FALSE	TRUE
Slc35f3	chr8	128822458	128919382	+	-1.5423	0.966064	5.57912e-31	1.45768e-29	FALSE	TRUE
Dcpp3	chr17	24054425	24056408	+	-5.55213	1.80502	0.000988238	0.00495514	FALSE	TRUE
Serpina9	chr12	105232953	105251965	-	-1.74025	3.01322	1.79127e-18	2.88318e-17	FALSE	TRUE
Anks1b	chr10	89336417	90435730	+	-1.42027	1.21602	4.99688e-06	3.42205e-05	FALSE	TRUE
Col13a1	chr10	61300984	61441856	-	-2.18031	2.62588	4.9049e-89	3.9783e-87	FALSE	TRUE
Col25a1	chr3	129883809	130302795	+	-1.5604	0.868266	2.02959e-05	0.000128848	FALSE	TRUE
Slc10a5	chr3	10331734	10335656	-	-1.25526	2.86274	7.63041e-18	1.19568e-16	FALSE	TRUE
Grin2a	chr16	9577803	9995014	-	-3.07321	1.08288	1.01225e-34	2.96444e-33	FALSE	TRUE
Frem1	chr4	82543825	82698243	-	-1.85564	1.59285	7.46315e-54	3.47628e-52	FALSE	TRUE
Hopx	chr5	77515468	77544186	-	-1.05448	4.27156	3.26232e-14	4.24397e-13	FALSE	TRUE
Slc14a1	chr18	78296830	78338858	-	-2.67124	1.62505	2.50837e-84	1.92964e-82	FALSE	TRUE
Dbp	chr7	52960458	52965525	+	-1.10144	6.89921	2.76352e-240	1.21302e-237	FALSE	TRUE
Ntm	chr9	28802335	29770726	-	-2.73624	2.0624	0.0013287	0.00650744	FALSE	TRUE
Layn	chr9	50862745	50885199	-	-1.50507	0.91746	2.43295e-18	3.89418e-17	FALSE	TRUE
Kcnd2	chr6	21165503	21679805	+	-3.03659	-1.24549	0.00105019	0.00524393	FALSE	TRUE
Dmkn	chr7	31548775	31566085	+	-1.30678	6.36432	1.34724e-42	4.85657e-41	FALSE	TRUE
Irx1	chr13	72095680	72101171	-	-1.45874	2.36238	1.68811e-22	3.24657e-21	FALSE	TRUE
Galnt13	chr2	54288728	54970720	+	-1.13865	0.0262856	6.0732e-07	4.55826e-06	FALSE	TRUE
Mkx	chr18	6934964	7004777	-	-1.18958	4.55315	2.23952e-195	6.42742e-193	FALSE	TRUE
Blnk	chr19	41003417	41069025	-	-1.96478	6.09506	7.59067e-83	5.73296e-81	FALSE	TRUE
Dnaic1	chr4	41516808	41585191	+	-1.43239	2.70381	1.66037e-30	4.26054e-29	FALSE	TRUE
Ppp1r1b	chr11	98209718	98219110	+	-1.0489	4.37241	1.65836e-26	3.73182e-25	FALSE	TRUE
Ces1e	chr8	95725117	95753518	-	-1.10852	2.21342	1.82498e-19	3.07822e-18	FALSE	TRUE
Trank1	chr9	111214243	111298278	+	-1.59271	2.31649	1.4321e-09	1.37145e-08	FALSE	TRUE
4932435O22Rik	chr11	114274715	114310174	-	-2.56925	-0.450432	1.54263e-25	3.3521e-24	FALSE	TRUE
Kcnc3	chr7	51846034	51860124	+	-1.02065	2.79927	5.62087e-05	0.000335812	FALSE	TRUE
2010204K13Rik	chrX	6988943	7022269	-	-1.04912	0.930116	1.97613e-06	1.40974e-05	FALSE	TRUE
Klk1b8	chr7	51206034	51210311	+	-2.33003	2.51436	0.000494221	0.0025993	FALSE	TRUE
Gm12657	chr4	94260341	94267001	+	-1.26683	-0.495042	1.6138e-05	0.000103633	FALSE	TRUE
Glyat	chr19	12707798	12728401	+	-1.81049	-0.0143034	1.52748e-11	1.68063e-10	FALSE	TRUE
Gm10136	chr19	29077895	29078332	-	-1.51802	-1.25264	6.82976e-05	0.000403769	FALSE	TRUE
Slc22a8	chr19	8665744	8686324	+	-2.63018	-1.82234	0.00285388	0.0131764	FALSE	TRUE
Scgb3a1	chr11	49477112	49478620	+	-2.07533	3.10553	8.33645e-55	3.92223e-53	FALSE	TRUE
Paqr9	chr9	95460236	95462540	+	-1.45516	0.147721	0.0121719	0.049779	FALSE	TRUE
Aox3	chr1	58169974	58257542	+	-1.40279	3.73809	1.85961e-89	1.52153e-87	FALSE	TRUE
SNORA5	chr14	76372293	76372426	-	-2.58837	-2.13738	4.57215e-07	3.48066e-06	FALSE	TRUE
Cyp4a12a	chr4	114971651	115005420	+	-1.01446	1.5761	2.29014e-21	4.2112e-20	FALSE	TRUE
Adamtsl1	chr4	85699819	86074289	+	-1.06133	4.37718	4.94331e-141	8.2337e-139	FALSE	TRUE
Nrxn3	chr12	89961320	91573375	+	-1.44545	2.34124	3.5717e-05	0.000219641	FALSE	TRUE
Klk1b5	chr7	51471844	51476073	+	-3.45106	1.16237	0.00197432	0.00939204	FALSE	TRUE
Zfp648	chr1	156051227	156052804	+	-3.06516	1.04665	8.98396e-105	9.13329e-103	FALSE	TRUE
Lgi1	chr19	38339272	38383429	+	-1.45092	0.00912191	0.00244774	0.0114299	FALSE	TRUE
Capn6	chrX	140236774	140261957	-	-2.23537	1.86284	1.53614e-49	6.46149e-48	FALSE	TRUE
Trim43a	chr9	88475729	88483945	+	-2.32958	0.639598	0.000508006	0.00266503	FALSE	TRUE
Mtap7d3	chrX	54051035	54075503	-	-1.44997	-0.406405	0.00244546	0.0114207	FALSE	TRUE
Gm11808	chr4	3900239	3900742	-	-1.20913	-1.33479	0.000945675	0.00475706	FALSE	TRUE
D430041D05Rik	chr2	103983230	104250491	-	-1.11117	2.99114	1.09223e-27	2.55013e-26	FALSE	TRUE
Duox2	chr2	122104983	122124185	-	-1.11773	3.55605	4.04422e-05	0.000246633	FALSE	TRUE
Aard	chr15	51871653	51877267	+	-5.55581	-0.251887	0.00121065	0.005974	FALSE	TRUE
Actc1	chr2	113873018	113879284	-	-1.37152	2.35706	0.0114544	0.04716	FALSE	TRUE
Gm13192	chr2	4880509	4880822	-	-1.57057	0.565729	2.64126e-16	3.86604e-15	FALSE	TRUE
Snora33	chr10	23505153	23505281	-	-2.15007	-2.64401	0.00208578	0.00987944	FALSE	TRUE
Ntn5	chr7	52939784	52949924	+	-1.06579	3.67662	2.87166e-11	3.10286e-10	FALSE	TRUE
Gm10309	chr17	86897072	86904572	-	-4.17594	-2.73003	1.99236e-05	0.000126657	FALSE	TRUE
Serpina1b	chr12	104966366	104976368	-	-3.03722	0.785799	0.00099315	0.00497843	FALSE	TRUE
Zcchc16	chrX	141123450	141556954	+	-2.64592	-0.955046	4.43845e-23	8.72489e-22	FALSE	TRUE
Gm94	chr18	43936850	43952532	-	-1.56923	3.08221	0.000486389	0.00255991	FALSE	TRUE
Gm13826	chr5	115552931	115560277	-	-1.31683	1.05139	6.81482e-20	1.17496e-18	FALSE	TRUE
Tmprss11a	chr5	86839435	86898015	-	-2.25416	0.851682	2.62602e-15	3.64497e-14	FALSE	TRUE
1700022K14Rik	chr5	66152230	66155105	-	-1.70157	-2.32503	0.000178869	0.00100249	FALSE	TRUE
Gm16401	chr5	44491681	44493752	+	-5.55226	-2.05237	0.00204003	0.00967872	FALSE	TRUE
Gm4787	chr12	82477979	82480473	-	-1.20281	-0.729273	1.42278e-05	9.18496e-05	FALSE	TRUE
Gm10497	chr17	44872794	44874561	+	-2.63027	-2.56253	0.0026281	0.0122171	FALSE	TRUE
Cyp4f15	chr17	32822572	32840297	+	-1.27422	2.16521	1.061e-08	9.4455e-08	FALSE	TRUE
Mc1r	chr8	125930982	125934642	+	-1.07899	-1.0314	0.00742528	0.0317631	FALSE	TRUE
Krtdap	chr7	31572924	31576102	+	-1.23433	4.63994	5.75079e-22	1.08201e-20	FALSE	TRUE
Adh1	chr3	137923955	137953662	+	-1.25326	5.43736	1.7403e-218	6.30392e-216	FALSE	TRUE
BC030870	chr8	67610121	67653222	-	-2.05156	-1.97167	0.000644699	0.00332509	FALSE	TRUE
Gm14005	chr2	128021729	128255085	-	-1.17813	0.270863	4.20039e-07	3.21272e-06	FALSE	TRUE
Fibin	chr2	110201082	110203150	-	-1.16097	2.87343	2.31896e-26	5.19642e-25	FALSE	TRUE
Gm10800	chr2	98506704	98507458	-	-2.87175	0.856	1.31346e-52	5.94725e-51	FALSE	TRUE
Gm10801	chr2	98502394	98504240	+	-3.04712	-2.39474	1.08258e-06	7.92295e-06	FALSE	TRUE
Gm10807	chr10	57692727	57694761	-	-3.97401	-3.10823	7.83621e-05	0.000459122	FALSE	TRUE
Krt76	chr15	101714782	101723351	-	-1.82511	3.922	1.40424e-25	3.06208e-24	FALSE	TRUE
Dio3	chr12	111517278	111519307	+	-2.49339	1.44988	2.49948e-11	2.71566e-10	FALSE	TRUE
Igkv9-124	chr6	67892068	67892354	-	-4.26356	-3.50407	1.36551e-05	8.8419e-05	FALSE	TRUE
Igkv9-120	chr6	67999977	68000450	+	-6.94786	3.43527	1.54816e-08	1.35655e-07	FALSE	TRUE
Igkv12-44	chr6	69764625	69765094	-	-5.19918	-3.70774	0.00872679	0.0367903	FALSE	TRUE
Igkv8-21	chr6	70264889	70265446	-	-11.8494	0.803135	5.90171e-231	2.44659e-228	FALSE	TRUE
Igkv3-2	chr6	70648462	70649061	+	-5.70259	-2.5624	0.000558499	0.00291028	FALSE	TRUE
Ighg2c	chr12	114523536	114527141	-	-1.79056	0.882563	1.89787e-07	1.50243e-06	FALSE	TRUE
Ighg1	chr12	114567187	114568734	-	-2.35479	6.23558	0.00443704	0.0197454	FALSE	TRUE
Gm16888	chr12	115064857	115065332	-	-5.83299	-3.79792	0.000330348	0.00178111	FALSE	TRUE
Gm16932	chr12	115526363	115526793	-	-9.66669	-0.285766	1.61994e-51	7.10224e-50	FALSE	TRUE
Ighv1-9	chr12	115821780	115822213	-	-5.959	1.88251	0.000128186	0.0007314	FALSE	TRUE
Fam43b	chr4	137950007	137952373	-	-3.78848	-0.72477	9.10649e-16	1.29681e-14	FALSE	TRUE
A930039A15Rik	chr1	155752431	155764040	+	-1.15264	0.106702	1.9458e-11	2.12835e-10	FALSE	TRUE
Cyp4a12b	chr4	115084229	115111639	+	-1.61444	1.41134	4.16878e-25	8.90819e-24	FALSE	TRUE
Gm14410	chr2	176968158	176991126	-	-1.47357	-2.37676	0.00233042	0.0109272	FALSE	TRUE
Trim43b	chr9	88979462	88987673	-	-2.2491	-0.0530079	0.00789066	0.033592	FALSE	TRUE
Ccdc13	chr9	121706745	121748579	-	-1.34663	1.95344	3.40161e-07	2.63198e-06	FALSE	TRUE
B3gnt7	chr1	88199796	88203878	+	-1.02618	1.31929	3.8678e-06	2.67682e-05	FALSE	TRUE
Cml5	chr6	85767215	85770966	-	-1.16528	0.844251	1.02574e-12	1.21648e-11	FALSE	TRUE
Gm11128	chr6	85758018	85770948	-	-1.11755	-0.963596	0.000202462	0.00112643	FALSE	TRUE
Lcn14	chr2	25592529	25595617	+	-5.19705	-0.823535	0.00812118	0.0344908	FALSE	TRUE
Gm12846	chr4	98331057	98332828	+	-3.03591	-3.19755	0.00132233	0.00647967	FALSE	TRUE
Gm15427	chr1	97395142	97395805	+	-1.0681	0.822735	3.74137e-09	3.45589e-08	FALSE	TRUE
Gm13688	chr2	80442890	80443497	+	-1.92344	-1.91942	0.000255553	0.00139887	FALSE	TRUE
Gm12941	chr4	126723627	126723846	+	-1.47657	-2.41251	0.0110522	0.045625	FALSE	TRUE
Gm12205	chr11	51852352	51852973	-	-1.22897	-1.77506	0.0116154	0.0477807	FALSE	TRUE
9330179D12Rik	chr6	127099407	127162429	+	-1.16402	0.556858	2.21325e-10	2.2482e-09	FALSE	TRUE
Gm16738	chr12	91976641	91989133	+	-1.41124	-0.609453	5.5398e-11	5.86687e-10	FALSE	TRUE
A730046J19Rik	chrX	140588238	140600817	+	-3.32129	-0.792557	2.46636e-15	3.42464e-14	FALSE	TRUE
2310002F09Rik	chr7	50950579	51053315	-	-1.84179	-1.06727	0.00406173	0.0182056	FALSE	TRUE
D330022K07Rik	chr8	46808679	46904651	-	-3.25425	-2.37741	0.000411411	0.00218782	FALSE	TRUE
4833422M21Rik	chr15	96062301	96085115	-	-1.41704	-2.15219	0.0111509	0.0460019	FALSE	TRUE
9530048J24Rik	chr11	85580333	85589182	-	-4.95674	-2.94438	9.08533e-09	8.13277e-08	FALSE	TRUE
Gm12676	chr4	97420859	97424080	-	-1.98365	-2.01049	0.000315495	0.00170695	FALSE	TRUE
2810430I11Rik	chr2	27738445	27742572	-	-1.03999	0.994014	0.00863511	0.0364659	FALSE	TRUE
E130003G02Rik	chr2	25146740	25154445	+	-1.1736	0.645055	1.81417e-05	0.000115902	FALSE	TRUE
Gm15342	chr16	96257697	96260350	+	-1.87119	-2.79785	0.00600598	0.0260744	FALSE	TRUE
8430403D17Rik	chr11	85515702	85533246	-	-1.91584	-2.99692	0.00189253	0.00903345	FALSE	TRUE
4933405D12Rik	chr3	122567655	122627034	-	-2.24309	-2.99736	0.00977188	0.0407772	FALSE	TRUE
Gm13372	chr2	27880937	27885957	-	-1.66206	-1.85696	0.000459425	0.00242483	FALSE	TRUE
Gm17481	chr15	78693386	78697319	-	-5.5535	-2.21319	0.00106145	0.00529449	FALSE	TRUE
Gm15681	chr8	101669286	101671989	-	-2.63258	-0.563548	0.00702119	0.0301485	FALSE	TRUE
E030013I19Rik	chr2	12222574	12232927	+	-1.01378	0.756336	4.7537e-10	4.71704e-09	FALSE	TRUE
Gm16364	chr10	39275877	39277868	-	-1.2454	-1.11448	4.49422e-05	0.000272782	FALSE	TRUE
Nctc1	chr7	149730514	149744501	-	-5.38211	-2.99752	0.00450108	0.0199828	FALSE	TRUE
Gm11650	chr11	107655180	107657296	+	-2.93841	-1.82102	1.50678e-08	1.32153e-07	FALSE	TRUE
Gm12290	chr11	63978075	63995673	+	-3.73845	-2.82156	0.000330348	0.00178111	FALSE	TRUE
Gm16559	chr3	137944372	137969986	-	-1.71067	-1.40336	1.00733e-05	6.62266e-05	FALSE	TRUE
A830011K09Rik	chr6	138371626	138378113	+	-2.27945	-2.42968	1.37013e-05	8.86876e-05	FALSE	TRUE
Palm2	chr4	57447119	57724888	+	-1.53001	-1.16055	0.008689	0.0366851	FALSE	TRUE
Alms1-ps2	chr6	85724387	85754051	+	-2.39389	-3.70767	0.00873432	0.036814	FALSE	TRUE
Olfr287	chr15	98037402	98051487	-	-2.63094	-2.18286	0.00252694	0.0117732	FALSE	TRUE
2810442N19Rik	chr1	163935100	163946625	+	-1.13307	-1.8451	0.0110931	0.0457787	FALSE	TRUE
Gm17096	chr2	166769039	166769808	+	-1.00398	-1.25966	0.00185454	0.00885727	FALSE	TRUE
Kcnb2	chr1	15702384	15706448	+	-1.24342	0.168454	2.56541e-07	2.00914e-06	FALSE	TRUE
Gm17137	chr7	133307547	133311917	+	-1.67868	-2.66483	0.00764786	0.0326291	FALSE	TRUE
Gm17645	chr10	39584665	39586138	-	-1.09358	-1.4025	0.000292507	0.00158913	FALSE	TRUE
Cyp4f40	chr17	32796355	32813632	+	-2.77909	0.481944	0.00348297	0.0158205	FALSE	TRUE
Sox2ot	chr3	34003360	34581541	+	-1.1327	-1.03883	0.0041425	0.0185431	FALSE	TRUE
Dio3os	chr12	111513594	111516278	-	-1.76072	-0.253602	9.58164e-16	1.36135e-14	FALSE	TRUE
9430076C15Rik	chr6	53237289	53397716	+	-2.09084	-2.39372	3.05592e-06	2.14195e-05	FALSE	TRUE
Siglec15	chr18	78240353	78254134	-	-2.23979	1.93675	0.000319297	0.00172552	FALSE	TRUE
Gm2078	chr3	133618437	133903500	-	-6.0735	-2.91955	7.15582e-05	0.000421842	FALSE	TRUE
Gm8330	chr10	13686830	13727211	-	-1.10655	-2.5818	0.0117768	0.0483698	FALSE	TRUE
Gm17464	chr7	57111532	57112970	-	-1.78281	-2.02454	0.00718716	0.0308165	FALSE	TRUE
Siah3	chr14	75855789	75925948	+	-1.35312	-0.54764	6.46295e-07	4.83425e-06	FALSE	TRUE
Gm3906	chr9	43921006	43930030	+	-2.16401	-2.30936	0.00121543	0.0059944	FALSE	TRUE
Gm7221	chr7	49835153	49847917	-	-1.12913	-1.19694	0.000446359	0.00236155	FALSE	TRUE
Gm18958	chr7	91949544	91951673	+	-5.19918	-3.66475	0.00872679	0.0367903	FALSE	TRUE
Serpinb10-ps	chr1	109425580	109445848	+	-1.15772	4.09703	4.68546e-47	1.86171e-45	FALSE	TRUE
