# Supplementary material for: Cell‐type‐specific role of lamin‐B1 in thymus development and its inflammation‐driven reduction in thymus aging
Source: Aging Cell. 2019 Apr 9;18(4):e12952. doi: 10.1111/acel.12952 (PMC6612680; doi:10.1111/acel.12952)
Supplement: Supplementary file 3 [file ACEL-18-e12952-s003.xlsx]

## Sheet: Sheet1
Gene Ontology (GO) term of genes that are upregulated in the TAM-mediated Lmnb1-depleted cTECs compared to control cTECs
Category	Term	Count	%	PValue	Genes	List Total	Pop Hits	Pop Total	Fold Enrichment	Bonferroni	Benjamini	FDR
GOTERM_BP_FAT	GO:0098742~cell-cell adhesion via plasma-membrane adhesion molecules	23	4.74227	4.54457e-09	CLDN8, PCDHB9, PCDHB7, CADM4, PCDHB8, PCDHB6, CLDN6, PCDHB4, PCDHB15, LGALS7, PCDHB14, PCDHB13, UMOD, CLDN10, PCDHB12, CLDN11, PCDHB11, PCDHB10, CLDN14, PCDH19, CDH8, DSG4, KIRREL3	374	235	17911	4.68714	1.94279e-05	1.94279e-05	8.50594e-06
GOTERM_BP_FAT	GO:0006811~ion transport	62	12.7835	7.72114e-09	SLC16A13, SLC5A2, KCNC3, GRIK1, SCN3B, SLC16A11, SLC5A1, SLC9A3, PPARG, GRIK4, AQP3, SLN, SERPINE2, CTGF, NMUR2, SLC1A6, CHRNA4, ANO5, KCNQ1, SCN10A, RAMP3, TRPM6, KCND3, KCND2, SLC22A8, GRIN2A, SLC24A5, CACNG4, TRDN, SLC26A3, RASGRF1, SLC26A7, CHRM1, STC1, PLLP, SLC27A2, STEAP1, NGF, CXCL1, SLC38A4, CCK, DRD4, CLDN10, ATP6V1B1, BEST3, PER2, KCNE3, ACSL6, TMC7, TRPC4, SLCO4C1, TRPC5, KCNB2, SLC10…	374	1354	17911	2.19291	3.30073e-05	1.65038e-05	1.44514e-05
GOTERM_BP_FAT	GO:0009887~organ morphogenesis	48	9.89691	4.37305e-07	ALPL, GCNT3, NOG, WNT16, FGF7, PGF, IRX1, DUOX2, FHL2, NR2E3, ANKRD1, ATP6V1B1, AQP3, CHAD, ARG1, WNT3, CTGF, NKX3-2, NKX3-1, SEMA3C, RARB, RUNX2, ETV5, ETV4, TLX1, TWIST2, OTOP1, COL10A1, SCN10A, ACTC1, ACTA1, COL13A1, DMP1, MYH7, FRZB, SLIT2, PROM1, HES5, DIO3, FREM1, NTRK2, ATP8A2, NPPC, WNT9B, ROR2, USH1C, STC1, NGFR	374	1038	17911	2.21458	0.00186773	0.000622965	0.000818487
GOTERM_BP_FAT	GO:0007156~homophilic cell adhesion via plasma membrane adhesion molecules	16	3.29897	1.79809e-06	PCDHB9, PCDHB7, PCDHB8, CADM4, PCDHB6, PCDHB4, PCDHB15, PCDHB14, PCDHB13, PCDHB12, PCDHB11, PCDHB10, PCDH19, CDH8, DSG4, KIRREL3	374	164	17911	4.67223	0.00765738	0.00191987	0.00336538
GOTERM_BP_FAT	GO:0045595~regulation of cell differentiation	66	13.6082	7.35912e-06	MYOD1, UTS2, NOG, LMO3, NELL1, ELF5, PPARG, EFNA3, GDF5, ANKRD1, DLK1, MEGF10, WNT3, PGLYRP4, SERPINE2, CTGF, SEMA3D, SEMA3C, MKX, RARB, FAM150B, TWIST2, SOX10, UCMA, ADAMTS20, SOX14, ELL3, SLIT1, SIGLEC15, SLIT2, HES5, RAB17, NPPC, WNT9B, CNTN2, ROR2, SCGB3A1, NGFR, DBN1, ALOX12, NGF, GCNT2, TRIB2, SEMA5B, FNDC5, NKX3-2, PER2, MEG3, ADRA2C, ETV5, RUNX2, ACSL6, SPP1, TRPC5, PTPN5, C87977, FRZB, P…	374	1802	17911	1.75403	0.0309706	0.00627232	0.0137729
GOTERM_BP_FAT	GO:0007267~cell-cell signaling	52	10.7216	7.82639e-06	NOG, UTS2, KCNC3, FGF7, GRIK1, SCN3B, PPARG, LGR5, WNT3, SERPINE2, CTGF, CHRNA4, LGI1, KCNQ1, CDK14, HTR5B, SCN10A, SOX10, CNTNAP4, NRXN3, GRIN2A, SSTR1, RASGRF1, CHRM1, WNT9B, CNTN2, ROR2, NGFR, DBN1, NGF, WNT16, DRD4, BRSK1, CPZ, CDH8, SHISA7, PER2, MEG3, NKX3-1, ADRA2C, ETV5, PTPN5, FRZB, LIN7A, GRIA2, DIO2, GCK, CXCL13, NTRK2, MAPK8IP2, SYTL5, SLC5A7	374	1294	17911	1.9245	0.0329044	0.00556081	0.0146474
GOTERM_BP_FAT	GO:0007409~axonogenesis	25	5.15464	8.93602e-06	NOG, CCK, TRPC5, EFNA3, COL25A1, BRSK1, SLIT1, SLIT2, SEMA5B, SEMA6A, SLITRK4, WNT3, NTRK2, ATP8A2, SEMA3D, MEG3, CNTN2, SEMA3C, NGFR, LGI1, DBN1, ETV4, LRFN3, SPP1, NGF	374	421	17911	2.84385	0.0374812	0.00544251	0.016724
GOTERM_BP_FAT	GO:0099537~trans-synaptic signaling	30	6.18557	9.63674e-06	UTS2, KCNC3, GRIK1, DRD4, BRSK1, CDH8, SHISA7, SERPINE2, CHRNA4, LGI1, ETV5, HTR5B, CNTNAP4, NRXN3, PTPN5, GRIN2A, LIN7A, GRIA2, RASGRF1, SSTR1, CHRM1, NTRK2, CNTN2, MAPK8IP2, SYTL5, ROR2, SLC5A7, NGFR, DBN1, NGF	374	570	17911	2.52055	0.0403602	0.00513642	0.0180353
GOTERM_BP_FAT	GO:0099536~synaptic signaling	30	6.18557	9.63674e-06	UTS2, KCNC3, GRIK1, DRD4, BRSK1, CDH8, SHISA7, SERPINE2, CHRNA4, LGI1, ETV5, HTR5B, CNTNAP4, NRXN3, PTPN5, GRIN2A, LIN7A, GRIA2, RASGRF1, SSTR1, CHRM1, NTRK2, CNTN2, MAPK8IP2, SYTL5, ROR2, SLC5A7, NGFR, DBN1, NGF	374	570	17911	2.52055	0.0403602	0.00513642	0.0180353
GOTERM_BP_FAT	GO:0007268~chemical synaptic transmission	30	6.18557	9.63674e-06	UTS2, KCNC3, GRIK1, DRD4, BRSK1, CDH8, SHISA7, SERPINE2, CHRNA4, LGI1, ETV5, HTR5B, CNTNAP4, NRXN3, PTPN5, GRIN2A, LIN7A, GRIA2, RASGRF1, SSTR1, CHRM1, NTRK2, CNTN2, MAPK8IP2, SYTL5, ROR2, SLC5A7, NGFR, DBN1, NGF	374	570	17911	2.52055	0.0403602	0.00513642	0.0180353
GOTERM_BP_FAT	GO:0098916~anterograde trans-synaptic signaling	30	6.18557	9.63674e-06	UTS2, KCNC3, GRIK1, DRD4, BRSK1, CDH8, SHISA7, SERPINE2, CHRNA4, LGI1, ETV5, HTR5B, CNTNAP4, NRXN3, PTPN5, GRIN2A, LIN7A, GRIA2, RASGRF1, SSTR1, CHRM1, NTRK2, CNTN2, MAPK8IP2, SYTL5, ROR2, SLC5A7, NGFR, DBN1, NGF	374	570	17911	2.52055	0.0403602	0.00513642	0.0180353
GOTERM_BP_FAT	GO:0042127~regulation of cell proliferation	61	12.5773	1.17947e-05	MYOD1, UTS2, NOG, FGF7, PGF, NELL1, PPARG, GDF5, ARNT2, NR2E3, LGR5, IL31RA, H19, SERPINE2, CTGF, FAP, SOX15, RARB, TWIST2, PID1, SOX10, ELL3, SLIT2, MMP12, HES5, CCND2, RASGRF1, SSTR1, NPPC, ROR2, NGFR, ALOX12, NGF, CXCL1, GCNT2, CCK, CNTFR, ARG1, TNFRSF18, PER2, MEG3, NKX3-1, ETV5, RUNX2, ETV4, TLX1, NES, TRPC5, IL1RL1, NPR1, C87977, DACH1, FRZB, PRAMEL5, RERG, PLK5, FBLN1, CXCL13, CXCL15, NTRK…	374	1642	17911	1.77912	0.0491724	0.00558683	0.0220734
Gene Ontology (GO) term of genes that are downregulated in the TAM-mediated Lmnb1-depleted cTECs compared to control cTECs
Category	Term	Count	%	PValue	Genes	List Total	Pop Hits	Pop Total	Fold Enrichment	Bonferroni	Benjamini	FDR
GOTERM_BP_FAT	GO:0007159~leukocyte cell-cell adhesion	80	11.4449	3.14414e-36	CD209A, CD8A, S100A8, FERMT3, S100A9, TNFSF14, LY9, TNFSF18, APOA4, CD48, NLRC3, CXCR4, MYB, SPN, RHOH, SATB1, CCDC88B, SIT1, CD3D, GPR18, CD3E, SLA2, LEF1, WAS, THY1, CCR9, CARD11, CD83, CD86, LAX1, LCK, IL12A, SKINT1, TXK, SEMA4D, 5830411N06RIK, LCP1, ITGAL, TNF, RAG1, RAG2, APBB1IP, DOCK2, RAC2, BCL11B, CYP26B1, RASAL3, ZAP70, CD2, IL2RG, CD4, GPNMB, CD6, SELPLG, CD5, CD27, CLEC2I, IL4, PTPRC,…	508	509	17911	5.54151	1.60948e-32	1.60948e-32	5.99829e-33
GOTERM_BP_FAT	GO:0045321~leukocyte activation	96	13.7339	7.83087e-34	CD209A, IL27RA, CD8A, SNCA, TNFSF14, IL13, LY9, IGHM, TNFSF18, TLR9, BTK, CD48, NLRC3, CXCR4, PGLYRP2, MYB, SPN, RHOH, SATB1, CCDC88B, SIT1, CD3D, STAP1, GPR18, CD3E, SLA2, LEF1, WAS, PRKCB, THY1, CCR9, CARD11, IGHG, CD83, CD86, CD37, LAX1, LCK, IL12A, UBD, SKINT1, TXK, 5830411N06RIK, LCP1, LCP2, ITGAL, RAG1, RAG2, APBB1IP, DOCK2, RAC2, BCL11B, CYP26B1, TSPAN32, RASAL3, ZAP70, CD2, CD4, IL2RG, IN…	508	800	17911	4.23094	4.00862e-30	2.00431e-30	1.49395e-30
GOTERM_BP_FAT	GO:0046649~lymphocyte activation	87	12.4464	1.86892e-32	CD209A, IL27RA, CD8A, TNFSF14, IL13, LY9, IGHM, TNFSF18, TLR9, BTK, CD48, NLRC3, CXCR4, PGLYRP2, MYB, SPN, RHOH, SATB1, CCDC88B, SIT1, CD3D, GPR18, CD3E, SLA2, LEF1, WAS, PRKCB, THY1, CCR9, CARD11, IGHG, CD83, CD86, LAX1, LCK, IL12A, SKINT1, TXK, 5830411N06RIK, LCP1, ITGAL, RAG1, RAG2, APBB1IP, DOCK2, RAC2, BCL11B, CYP26B1, RASAL3, ZAP70, CD2, IL2RG, CD4, INPP5D, GPNMB, CD6, CD5, CD27, CLEC2I, IL…	508	683	17911	4.49112	9.567e-29	3.189e-29	3.56547e-29
GOTERM_BP_FAT	GO:0001775~cell activation	101	14.4492	3.54196e-32	CD209A, SNCA, TNFSF14, IL13, IGHM, TNFSF18, TLR9, BTK, CD48, NLRC3, PGLYRP2, SPN, SATB1, STAP1, CD3D, CD3E, THY1, CCR9, IGHG, CD37, 5830411N06RIK, ITGAL, DOCK2, RAC2, RASAL3, ZAP70, ITK, TCF7, TBC1D10C, IKZF1, TNFRSF13B, SLAMF6, MYO1F, NCKAP1L, SLAMF7, VAV1, SLAMF1, LAT, CORO1A, TNFSF11, P2RX1, AIRE, CD79B, TREML2, SASH3, CD8A, IL27RA, FERMT3, LY9, CXCR4, MYB, RHOH, CCDC88B, SIT1, ZP2, GPR18, SLA…	508	926	17911	3.84562	1.81313e-28	4.53282e-29	6.75724e-29
GOTERM_BP_FAT	GO:0070486~leukocyte aggregation	72	10.3004	1.1519e-31	CD209A, S100A8, CD8A, S100A9, TNFSF14, LY9, TNFSF18, CD48, NLRC3, CXCR4, MYB, SPN, RHOH, SATB1, CCDC88B, CD3D, GPR18, CD3E, SLA2, LEF1, WAS, THY1, CCR9, CARD11, CD83, CD86, LAX1, LCK, IL12A, SKINT1, TXK, SEMA4D, 5830411N06RIK, LCP1, ITGAL, RAG1, RAG2, APBB1IP, DOCK2, RAC2, BCL11B, CYP26B1, RASAL3, ZAP70, CD2, IL2RG, CD4, GPNMB, CD6, CD5, CD27, CLEC2I, IL4, PTPRC, ITK, TCF7, IL2RA, IKZF1, THEMIS, …	508	472	17911	5.37832	5.89659e-28	1.17932e-28	2.19757e-28
GOTERM_BP_FAT	GO:0042110~T cell activation	69	9.87124	1.23445e-29	CD209A, CD8A, TNFSF14, LY9, TNFSF18, CD48, NLRC3, CXCR4, MYB, SPN, RHOH, SATB1, CCDC88B, CD3D, GPR18, CD3E, SLA2, LEF1, WAS, THY1, CCR9, CARD11, CD83, CD86, LAX1, LCK, IL12A, SKINT1, TXK, 5830411N06RIK, LCP1, ITGAL, RAG1, RAG2, APBB1IP, DOCK2, RAC2, BCL11B, CYP26B1, RASAL3, ZAP70, CD2, IL2RG, CD4, GPNMB, CD6, CD5, CD27, CLEC2I, IL4, PTPRC, ITK, TCF7, IL2RA, IKZF1, THEMIS, DTX1, FLT3, SLAMF6, NCKA…	508	464	17911	5.24309	6.31917e-26	1.0532e-26	2.35506e-26
GOTERM_BP_FAT	GO:0070489~T cell aggregation	69	9.87124	1.23445e-29	CD209A, CD8A, TNFSF14, LY9, TNFSF18, CD48, NLRC3, CXCR4, MYB, SPN, RHOH, SATB1, CCDC88B, CD3D, GPR18, CD3E, SLA2, LEF1, WAS, THY1, CCR9, CARD11, CD83, CD86, LAX1, LCK, IL12A, SKINT1, TXK, 5830411N06RIK, LCP1, ITGAL, RAG1, RAG2, APBB1IP, DOCK2, RAC2, BCL11B, CYP26B1, RASAL3, ZAP70, CD2, IL2RG, CD4, GPNMB, CD6, CD5, CD27, CLEC2I, IL4, PTPRC, ITK, TCF7, IL2RA, IKZF1, THEMIS, DTX1, FLT3, SLAMF6, NCKA…	508	464	17911	5.24309	6.31917e-26	1.0532e-26	2.35506e-26
GOTERM_BP_FAT	GO:0071593~lymphocyte aggregation	69	9.87124	1.40952e-29	CD209A, CD8A, TNFSF14, LY9, TNFSF18, CD48, NLRC3, CXCR4, MYB, SPN, RHOH, SATB1, CCDC88B, CD3D, GPR18, CD3E, SLA2, LEF1, WAS, THY1, CCR9, CARD11, CD83, CD86, LAX1, LCK, IL12A, SKINT1, TXK, 5830411N06RIK, LCP1, ITGAL, RAG1, RAG2, APBB1IP, DOCK2, RAC2, BCL11B, CYP26B1, RASAL3, ZAP70, CD2, IL2RG, CD4, GPNMB, CD6, CD5, CD27, CLEC2I, IL4, PTPRC, ITK, TCF7, IL2RA, IKZF1, THEMIS, DTX1, FLT3, SLAMF6, NCKA…	508	465	17911	5.23181	7.21531e-26	1.03076e-26	2.68903e-26
GOTERM_BP_FAT	GO:0016337~single organismal cell-cell adhesion	84	12.0172	7.86036e-28	CD209A, CD8A, S100A8, FERMT3, S100A9, TNFSF14, LY9, TNFSF18, APOA4, NRCAM, NOV, CD48, NLRC3, CXCR4, MYB, SPN, RHOH, SATB1, CCDC88B, SIT1, CD3D, GPR18, CD3E, SLA2, LEF1, WAS, CTNNA3, THY1, CCR9, CARD11, CD83, CD86, LAX1, LCK, IL12A, SKINT1, TXK, SEMA4D, 5830411N06RIK, LCP1, ITGAL, TNF, RAG1, RAG2, APBB1IP, DOCK2, RAC2, BCL11B, CYP26B1, TSPAN32, RASAL3, ZAP70, CD2, IL2RG, CD4, GPNMB, CD6, SELPLG, C…	508	738	17911	4.01309	4.02372e-24	5.02965e-25	1.49958e-24
GOTERM_BP_FAT	GO:0098602~single organism cell adhesion	85	12.1602	3.03918e-26	CD209A, CD8A, S100A8, FERMT3, S100A9, TNFSF14, LY9, TNFSF18, APOA4, NRCAM, NOV, CD48, NLRC3, CXCR4, MYB, SPN, RHOH, SATB1, CCDC88B, SIT1, CD3D, GPR18, CD3E, SLA2, LEF1, WAS, CTNNA3, THY1, CCR9, CARD11, CD83, CD86, LAX1, LCK, IL12A, SKINT1, TXK, SEMA4D, 5830411N06RIK, LCP1, ITGAL, TNF, RAG1, RAG2, APBB1IP, DOCK2, RAC2, BCL11B, CYP26B1, TSPAN32, RASAL3, ZAP70, CD2, IL2RG, CD4, GPNMB, CD6, SELPLG, C…	508	796	17911	3.76497	1.55575e-22	1.72862e-23	5.79805e-23
GOTERM_BP_FAT	GO:0002682~regulation of immune system process	108	15.4506	6.49081e-26	CD209A, SNCA, TNFSF14, IL13, IGHM, TNFSF18, C1QC, BTK, TLR9, NOV, CD48, KLHL6, SEMA7A, PGLYRP2, CPA3, SPN, COCH, STAP1, CD3E, TRAT1, THY1, IGHG, CD37, SNTG1, ITGAL, ACE, RAC2, RASAL3, ZAP70, UBASH3A, HIST1H4D, HIST1H4H, ITK, TESC, TBC1D10C, IKZF1, TNFRSF13B, MYO1G, SLAMF6, MYO1F, NCKAP1L, SLAMF7, ITGA4, VAV1, SLAMF1, LAT, CORO1A, TNFSF11, HIST1H3C, CD79B, SASH3, IL27RA, SERPINB3A, SKAP1, PDCD1, C…	508	1249	17911	3.04872	3.32265e-22	3.32265e-23	1.2383e-22
GOTERM_BP_FAT	GO:0006955~immune response	106	15.1645	3.31924e-25	S100A8, SNCA, S100A9, TNFSF14, IL13, IGHM, TNFSF18, C1QC, BTK, TLR9, APOA4, CD48, KLHL6, SH2D6, SEMA7A, PGLYRP2, SPN, COCH, STAP1, CD3E, IL25, TRAT1, THY1, CCR9, IGHG, CD37, CCR4, ITGAL, DOCK2, RAC2, ZAP70, UBASH3A, TLR12, ITK, CD8B1, TNFRSF13B, MYO1G, SLAMF6, MYO1F, NCKAP1L, SLAMF7, AK7, VAV1, SLAMF1, LAT, CORO1A, TNFSF11, AIRE, CD79B, SASH3, IL27RA, CD8A, SERPINB3A, LY9, SKAP1, CD96, SH2D1A, NO…	508	1233	17911	3.03109	1.69912e-21	1.54466e-22	6.33235e-22
GOTERM_BP_FAT	GO:0002684~positive regulation of immune system process	79	11.3019	7.91448e-23	IL27RA, TNFSF14, IL13, IGHM, SKAP1, TNFSF18, C1QC, TLR9, BTK, SH2D1A, GFI1B, KLHL6, SEMA7A, MYB, SPN, COCH, CCDC88B, STAP1, CMKLR1, CD3E, LEF1, WAS, TRAT1, THY1, PRKCB, CARD11, IGHG, CD83, CD37, CD86, LAX1, SCIN, LCK, IL12A, SKINT1, TXK, LCP2, ITGAL, TNF, CXCL3, GPSM3, CD247, RAG1, GPR68, RAC2, RASAL3, ZAP70, IL2RG, CD4, UBASH3A, INPP5D, CD6, CD5, CD27, CLEC2I, FYB, IL4, PTPRC, ITK, TESC, IL2RA, …	508	782	17911	3.56186	4.05142e-19	3.37619e-20	1.5099e-19
GOTERM_BP_FAT	GO:0007155~cell adhesion	117	16.7382	2.13753e-22	CADM3, CD209A, S100A8, STRC, S100A9, TNFSF14, TNFSF18, NOV, NRCAM, APOA4, CD48, NLRC3, GM14025, SPN, CDH23, SATB1, CD3D, CD3E, AJAP1, SSPO, CTNNA3, THY1, CCR9, COL1A1, 5830411N06RIK, ITGAL, ITGAE, DOCK2, RAC2, RASAL3, ZAP70, ITK, TESC, TCF7, IKZF1, ADAM23, MYO1G, SLAMF6, PCDH12, MYO1F, NCKAP1L, ITGA4, PCDH17, VAV1, SLAMF1, LAT, CORO1A, CASS4, TNFSF11, TREML2, SASH3, CD8A, FERMT3, LY9, SKAP1, CD96…	508	1583	17911	2.60592	1.0942e-18	8.41695e-20	4.07792e-19
GOTERM_BP_FAT	GO:0022610~biological adhesion	117	16.7382	3.96716e-22	CADM3, CD209A, S100A8, STRC, S100A9, TNFSF14, TNFSF18, NOV, NRCAM, APOA4, CD48, NLRC3, GM14025, SPN, CDH23, SATB1, CD3D, CD3E, AJAP1, SSPO, CTNNA3, THY1, CCR9, COL1A1, 5830411N06RIK, ITGAL, ITGAE, DOCK2, RAC2, RASAL3, ZAP70, ITK, TESC, TCF7, IKZF1, ADAM23, MYO1G, SLAMF6, PCDH12, MYO1F, NCKAP1L, ITGA4, PCDH17, VAV1, SLAMF1, LAT, CORO1A, CASS4, TNFSF11, AIRE, TREML2, SASH3, CD8A, FERMT3, LY9, SKAP1…	508	1595	17911	2.58631	2.03079e-18	1.45056e-19	7.56843e-19
GOTERM_BP_FAT	GO:0002521~leukocyte differentiation	64	9.15594	7.20597e-22	CD8A, LY9, CBFA2T3, IGHM, C1QC, TNFSF18, BTK, GFI1B, PGLYRP2, MYB, SPN, RHOH, SATB1, CD3D, GPR18, CD3E, IL25, LEF1, CCR9, CARD11, CD83, CD86, LCK, IL12A, UBD, SKINT1, CD300LF, TXK, 5830411N06RIK, TNF, RAG1, GPR68, RAG2, DOCK2, PDE1B, BCL11B, CYP26B1, ZAP70, IL2RG, CD4, INPP5D, CD27, CLEC2I, IL4, PTPRC, ITK, TESC, TCF7, IL2RA, IKZF1, THEMIS, DTX1, FLT3, HCLS1, SLAMF6, NCKAP1L, VAV1, SLAMF1, GIMAP1…	508	544	17911	4.14799	3.68874e-18	2.45916e-19	1.37473e-18
GOTERM_BP_FAT	GO:0030217~T cell differentiation	43	6.15165	1.85804e-21	CD8A, RG1, RG2, LY9, TNFSF18, DOCK2, BCL11B, ZAP70, CD4, IL2RG, MYB, SPN, CD27, RHOH, IL4, SATB1, ITK, TCF7, IL2RA, CD3D, IKZF1, CD3E, GPR18, FLT3, THEMIS, DTX1, SLAMF6, LEF1, NCKAP1L, VAV1, GIMAP1, CCR9, CARD11, CD83, LCK, IL12A, SKINT1, TXK, IRF4, 5830411N06RIK, SASH3	508	242	17911	6.26483	9.51128e-18	5.94455e-19	3.5447e-18
GOTERM_BP_FAT	GO:0051249~regulation of lymphocyte activation	54	7.72532	1.39297e-20	CD209A, IL27RA, IL13, TNFSF14, IGHM, TNFSF18, TLR9, BTK, PGLYRP2, MYB, SPN, CCDC88B, SIT1, CD3E, THY1, CARD11, CD83, IGHG, CD86, LAX1, LCK, IL12A, SKINT1, ITGAL, RAG1, RAC2, CYP26B1, RASAL3, ZAP70, IL2RG, CD4, INPP5D, GPNMB, CD6, CD5, CD27, CLEC2I, IL4, PTPRC, TBC1D10C, IL2RA, IKZF1, FLT3, DTX1, TNFRSF13B, NCKAP1L, SLAMF7, SAMSN1, SLAMF1, LAT, CORO1A, TNFSF11, FCGR2B, SASH3	508	412	17911	4.62118	7.13064e-17	4.19449e-18	2.65748e-17
GOTERM_BP_FAT	GO:0002694~regulation of leukocyte activation	58	8.29757	1.82104e-20	CD209A, IL27RA, SNCA, IL13, TNFSF14, IGHM, TNFSF18, TLR9, BTK, PGLYRP2, MYB, SPN, CCDC88B, SIT1, STAP1, CD3E, THY1, CARD11, CD83, IGHG, CD37, CD86, LAX1, LCK, IL12A, SKINT1, ITGAL, RAG1, RAC2, CYP26B1, TSPAN32, RASAL3, ZAP70, IL2RG, CD4, INPP5D, GPNMB, CD6, CD5, CD27, CLEC2I, IL4, PTPRC, TBC1D10C, IL2RA, IKZF1, DTX1, FLT3, TNFRSF13B, NCKAP1L, SLAMF7, SAMSN1, SLAMF1, LAT, CORO1A, TNFSF11, FCGR2B, …	508	478	17911	4.27815	9.32189e-17	5.17883e-18	3.47412e-17
GOTERM_BP_FAT	GO:0098609~cell-cell adhesion	91	13.0186	2.36081e-20	CADM3, CD209A, CD8A, S100A8, FERMT3, S100A9, TNFSF14, LY9, TNFSF18, APOA4, NRCAM, NOV, CD48, NLRC3, CXCR4, MYB, SPN, CDH23, RHOH, SATB1, CCDC88B, SIT1, CD3D, GPR18, CD3E, SLA2, PCDHB1, LEF1, WAS, CTNNA3, THY1, CCR9, CARD11, CD83, DSG1B, CD86, LAX1, LCK, IL12A, SKINT1, TXK, SEMA4D, 5830411N06RIK, LCP1, ITGAL, TNF, RAG1, RAG2, APBB1IP, DOCK2, CDH9, RAC2, BCL11B, CYP26B1, TSPAN32, RASAL3, ZAP70, CD2…	508	1101	17911	2.91414	1.2085e-16	6.36051e-18	4.50388e-17
GOTERM_BP_FAT	GO:0002520~immune system development	85	12.1602	3.55728e-20	KCNAB2, CD8A, IL27RA, LY9, CBFA2T3, IGHM, TNFSF18, C1QC, PDCD1, BTK, BARX1, GFI1B, FLI1, PGLYRP2, MYB, LTB, SPN, RHOH, SATB1, WNT10B, STAP1, CD3D, GPR18, CD3E, PLD4, IL25, LEF1, PTPRQ, CCR9, CARD11, CD83, CD86, CCR4, SCIN, KCP, LCK, IL12A, UBD, CD300LF, SKINT1, TXK, COL24A1, 5830411N06RIK, TNF, RAG1, GPR68, RAG2, DOCK2, ACE, PDE1B, BCL11B, CYP26B1, ZAP70, IL2RG, CD4, INPP5D, GFI1, HIST1H4D, RUNX3…	508	984	17911	3.04565	1.82097e-16	9.10487e-18	6.78648e-17
GOTERM_BP_FAT	GO:0030097~hemopoiesis	80	11.4449	6.1106e-20	KCNAB2, CD8A, LY9, CBFA2T3, IGHM, C1QC, TNFSF18, BTK, GFI1B, FLI1, PGLYRP2, MYB, SPN, RHOH, SATB1, WNT10B, STAP1, CD3D, GPR18, CD3E, PLD4, IL25, LEF1, PTPRQ, CCR9, CARD11, CD83, CD86, SCIN, KCP, LCK, IL12A, UBD, CD300LF, SKINT1, TXK, COL24A1, 5830411N06RIK, TNF, RAG1, GPR68, RAG2, DOCK2, ACE, PDE1B, BCL11B, CYP26B1, ZAP70, IL2RG, CD4, INPP5D, GFI1, HIST1H4D, RUNX3, CD27, CLEC2I, HIST1H4H, IL4, PT…	508	892	17911	3.16214	3.12802e-16	1.48953e-17	1.16576e-16
GOTERM_BP_FAT	GO:0048534~hematopoietic or lymphoid organ development	82	11.731	1.03858e-19	KCNAB2, CD8A, LY9, CBFA2T3, IGHM, TNFSF18, C1QC, BTK, BARX1, GFI1B, FLI1, PGLYRP2, MYB, LTB, SPN, RHOH, SATB1, WNT10B, STAP1, CD3D, GPR18, CD3E, PLD4, IL25, LEF1, PTPRQ, CCR9, CARD11, CD83, CD86, SCIN, KCP, LCK, IL12A, UBD, CD300LF, SKINT1, TXK, COL24A1, 5830411N06RIK, TNF, RAG1, GPR68, RAG2, DOCK2, ACE, PDE1B, BCL11B, CYP26B1, ZAP70, IL2RG, CD4, INPP5D, GFI1, HIST1H4D, RUNX3, CD27, CLEC2I, HIST1…	508	940	17911	3.07569	5.31647e-16	2.41658e-17	1.98136e-16
GOTERM_BP_FAT	GO:0030098~lymphocyte differentiation	50	7.15308	1.37508e-19	CD8A, LY9, IGHM, TNFSF18, BTK, PGLYRP2, MYB, SPN, RHOH, SATB1, CD3D, GPR18, CD3E, LEF1, CCR9, CD83, CARD11, LCK, IL12A, SKINT1, TXK, 5830411N06RIK, RAG1, RAG2, DOCK2, BCL11B, CYP26B1, ZAP70, CD4, IL2RG, INPP5D, CD27, IL4, ITK, PTPRC, TCF7, IL2RA, IKZF1, FLT3, DTX1, THEMIS, SLAMF6, NCKAP1L, SLAMF1, VAV1, GIMAP1, AIRE, CD79B, IRF4, SASH3	508	371	17911	4.75174	7.03904e-16	3.06045e-17	2.62334e-16
GOTERM_BP_FAT	GO:0050865~regulation of cell activation	59	8.44063	1.44574e-19	CD209A, IL27RA, SNCA, IL13, TNFSF14, IGHM, TNFSF18, TLR9, BTK, PGLYRP2, MYB, SPN, CCDC88B, SIT1, STAP1, CD3E, THY1, CARD11, CD83, IGHG, CD37, CD86, LAX1, LCK, IL12A, SKINT1, TXK, ITGAL, RAG1, RAC2, CYP26B1, TSPAN32, RASAL3, ZAP70, IL2RG, CD4, INPP5D, GPNMB, CD6, CD5, CD27, CLEC2I, IL4, PTPRC, TBC1D10C, IL2RA, IKZF1, DTX1, FLT3, TNFRSF13B, NCKAP1L, SLAMF7, SAMSN1, SLAMF1, LAT, CORO1A, TNFSF11, FCG…	508	516	17911	4.03142	7.40072e-16	3.08363e-17	2.75813e-16
GOTERM_BP_FAT	GO:1903037~regulation of leukocyte cell-cell adhesion	42	6.00858	2.29739e-17	ITGAL, CD209A, TNF, RAG1, TNFSF14, TNFSF18, RAC2, CYP26B1, RASAL3, ZAP70, CD4, IL2RG, CD6, GPNMB, MYB, CD5, SPN, CD27, CLEC2I, IL4, PTPRC, CCDC88B, IL2RA, SIT1, IKZF1, CD3E, DTX1, NCKAP1L, ITGA4, SLAMF1, THY1, CARD11, CD83, LAT, CORO1A, CD86, TNFSF11, LAX1, LCK, IL12A, SKINT1, SASH3	508	295	17911	5.01977	1.17603e-13	4.70413e-15	4.38288e-14
GOTERM_BP_FAT	GO:0050863~regulation of T cell activation	40	5.72246	1.31045e-16	ITGAL, CD209A, RAG1, TNFSF14, TNFSF18, RAC2, CYP26B1, RASAL3, ZAP70, CD4, IL2RG, CD6, GPNMB, MYB, CD5, SPN, CD27, CLEC2I, IL4, PTPRC, CCDC88B, IL2RA, SIT1, IKZF1, CD3E, DTX1, NCKAP1L, SLAMF1, THY1, CARD11, CD83, LAT, CORO1A, CD86, TNFSF11, LAX1, LCK, IL12A, SKINT1, SASH3	508	280	17911	5.03684	5.68323e-13	2.18714e-14	2.10942e-13
GOTERM_BP_FAT	GO:0050776~regulation of immune response	60	8.58369	2.91204e-16	IL27RA, IL13, SERPINB3A, IGHM, C1QC, TNFSF18, SKAP1, TLR9, BTK, CD48, CD96, SH2D1A, KLHL6, SEMA7A, PGLYRP2, MYB, SPN, COCH, STAP1, CD3E, WAS, TRAT1, THY1, PRKCB, CARD11, IGHG, CD86, CD37, LAX1, LCK, IL12A, TXK, LCP2, TNF, CD247, RAC2, ZAP70, CD4, UBASH3A, GFI1, INPP5D, CLEC2I, IL4, FYB, PTPRC, ITK, IL2RA, THEMIS, MYO1G, SLAMF6, MYO1F, NCKAP1L, SAMSN1, VAV1, SLAMF1, KCNN4, FCGR2B, CD79B, IRF4, SAS…	508	620	17911	3.41205	1.70497e-12	6.31717e-14	6.32827e-13
GOTERM_BP_FAT	GO:1903039~positive regulation of leukocyte cell-cell adhesion	32	4.57797	7.50813e-16	ITGAL, TNF, RAG1, TNFSF14, RASAL3, ZAP70, CD4, IL2RG, MYB, CD6, CD5, SPN, CD27, IL4, PTPRC, CCDC88B, IL2RA, IKZF1, CD3E, NCKAP1L, ITGA4, SLAMF1, THY1, CD83, CARD11, CORO1A, CD86, TNFSF11, LCK, IL12A, SKINT1, SASH3	508	182	17911	6.19919	3.97826e-12	1.42109e-13	1.4877e-12
GOTERM_BP_FAT	GO:0009605~response to external stimulus	130	18.598	5.42116e-15	CD209A, PTGS2, S100A8, GDF7, STRC, SNCA, SLC6A4, S100A9, TNFSF14, IL13, IGHM, TNFSF18, IL17RB, BTK, TLR9, NOV, NRCAM, SLC16A1, NLRC3, GRIN2C, SEMA7A, PGLYRP2, CPA3, NPSR1, SPN, CDH23, COCH, F12, SATB1, STC2, STAP1, NCF1, CD3E, IL25, TBR1, PROX1, PTPRQ, CCR9, IGHG, CD37, SERPINF2, CCR4, SNTG1, RYR2, COL1A1, BIN2, DEFB42, DOCK2, ACE, RAC2, FOLR1, ZAP70, RUNX3, TLR12, LPO, CUBN, MYO1F, NCKAP1L, CPS1…	508	2301	17911	1.99197	2.78478e-11	9.60232e-13	1.03806e-11
GOTERM_BP_FAT	GO:0050870~positive regulation of T cell activation	30	4.29185	8.47981e-15	ITGAL, RAG1, TNFSF14, RASAL3, ZAP70, CD4, IL2RG, MYB, CD6, CD5, SPN, CD27, IL4, PTPRC, CCDC88B, IL2RA, IKZF1, CD3E, NCKAP1L, SLAMF1, THY1, CD83, CARD11, CORO1A, CD86, TNFSF11, LCK, IL12A, SKINT1, SASH3	508	172	17911	6.14963	4.31926e-11	1.43974e-12	1.60982e-11
GOTERM_BP_FAT	GO:0022407~regulation of cell-cell adhesion	44	6.29471	8.89802e-15	ITGAL, CD209A, TNF, FERMT3, RAG1, TNFSF14, TNFSF18, RAC2, CYP26B1, RASAL3, ZAP70, CD4, IL2RG, CD6, GPNMB, MYB, CD5, SPN, CD27, CLEC2I, IL4, PTPRC, CCDC88B, IL2RA, SIT1, IKZF1, CD3E, DTX1, NCKAP1L, LEF1, ITGA4, SLAMF1, THY1, CARD11, CD83, LAT, CORO1A, CD86, TNFSF11, LAX1, LCK, IL12A, SKINT1, SASH3	508	380	17911	4.08249	4.54659e-11	1.4666e-12	1.6942e-11
GOTERM_BP_FAT	GO:0002250~adaptive immune response	44	6.29471	2.44647e-14	TNF, IL27RA, CD8A, RAG1, LY9, IGHM, TNFSF18, C1QC, SKAP1, BTK, SH2D1A, KLHL6, ZAP70, CD4, INPP5D, SPN, IL4, ITK, PTPRC, CD8B1, SIT1, THEMIS, SLA2, TNFRSF13B, SLAMF6, MYO1G, LEF1, SLAMF7, SAMSN1, WAS, SLAMF1, TRAT1, PRKCB, IGHG, LAT, CD86, FCGR2B, LAX1, AIRE, IL12A, CD79B, TXK, IRF4, SASH3	508	391	17911	3.96764	1.25031e-10	3.90721e-12	4.65961e-11
GOTERM_BP_FAT	GO:0022409~positive regulation of cell-cell adhesion	32	4.57797	6.49415e-14	ITGAL, TNF, RAG1, TNFSF14, RASAL3, ZAP70, CD4, IL2RG, MYB, CD6, CD5, SPN, CD27, IL4, PTPRC, CCDC88B, IL2RA, IKZF1, CD3E, NCKAP1L, ITGA4, SLAMF1, THY1, CD83, CARD11, CORO1A, CD86, TNFSF11, LCK, IL12A, SKINT1, SASH3	508	213	17911	5.29696	3.32469e-10	1.00748e-11	1.23901e-10
GOTERM_BP_FAT	GO:0051251~positive regulation of lymphocyte activation	35	5.00715	1.34575e-13	ITGAL, RAG1, TNFSF14, IL13, IGHM, RASAL3, ZAP70, CD4, IL2RG, INPP5D, CD6, MYB, CD5, SPN, CD27, CLEC2I, IL4, PTPRC, CCDC88B, IL2RA, IKZF1, CD3E, NCKAP1L, SLAMF1, THY1, CARD11, IGHG, CD83, CORO1A, CD86, TNFSF11, LCK, IL12A, SKINT1, SASH3	508	263	17911	4.69211	6.88808e-10	1.96803e-11	2.56706e-10
GOTERM_BP_FAT	GO:0070661~leukocyte proliferation	38	5.43634	2.02528e-13	ITGAL, CD209A, IL13, RAG2, IGHM, TNFSF18, BTK, DOCK2, RAC2, CXCR4, RASAL3, ZAP70, CD4, INPP5D, CD6, GPNMB, SPN, CD27, CLEC2I, IL4, PTPRC, SATB1, CCDC88B, IL2RA, CD3E, FLT3, TNFRSF13B, SLAMF6, LEF1, NCKAP1L, SLAMF1, CARD11, CORO1A, CD86, TNFSF11, FCGR2B, IL12A, SASH3	508	314	17911	4.26688	1.03662e-09	2.87951e-11	3.86335e-10
GOTERM_BP_FAT	GO:0046651~lymphocyte proliferation	37	5.29328	2.25302e-13	ITGAL, CD209A, IL13, RAG2, IGHM, TNFSF18, BTK, DOCK2, RAC2, CXCR4, RASAL3, ZAP70, CD4, INPP5D, CD6, GPNMB, SPN, CD27, CLEC2I, IL4, PTPRC, SATB1, CCDC88B, IL2RA, CD3E, FLT3, TNFRSF13B, SLAMF6, LEF1, NCKAP1L, SLAMF1, CARD11, CORO1A, CD86, FCGR2B, IL12A, SASH3	508	299	17911	4.36301	1.15313e-09	3.11656e-11	4.29756e-10
GOTERM_BP_FAT	GO:0032943~mononuclear cell proliferation	37	5.29328	2.74369e-13	ITGAL, CD209A, IL13, RAG2, IGHM, TNFSF18, BTK, DOCK2, RAC2, CXCR4, RASAL3, ZAP70, CD4, INPP5D, CD6, GPNMB, SPN, CD27, CLEC2I, IL4, PTPRC, SATB1, CCDC88B, IL2RA, CD3E, FLT3, TNFRSF13B, SLAMF6, LEF1, NCKAP1L, SLAMF1, CARD11, CORO1A, CD86, FCGR2B, IL12A, SASH3	508	301	17911	4.33402	1.40433e-09	3.6956e-11	5.2337e-10
GOTERM_BP_FAT	GO:0002696~positive regulation of leukocyte activation	36	5.15021	8.36679e-13	ITGAL, RAG1, TNFSF14, IL13, IGHM, RASAL3, ZAP70, CD4, IL2RG, INPP5D, CD6, MYB, CD5, SPN, CD27, CLEC2I, IL4, PTPRC, CCDC88B, IL2RA, STAP1, IKZF1, CD3E, NCKAP1L, SLAMF1, THY1, CARD11, IGHG, CD83, CORO1A, CD86, TNFSF11, LCK, IL12A, SKINT1, SASH3	508	296	17911	4.28812	4.28288e-09	1.09817e-10	1.59617e-09
GOTERM_BP_FAT	GO:0002768~immune response-regulating cell surface receptor signaling pathway	28	4.00572	1.5177e-12	CD247, IGHM, SKAP1, BTK, KLHL6, ZAP70, UBASH3A, CLEC2I, FYB, PTPRC, ITK, STAP1, CD3E, THEMIS, MYO1G, NCKAP1L, WAS, TRAT1, PRKCB, THY1, KCNN4, IGHG, CARD11, LAX1, LCK, TXK, CD79B, LCP2	508	181	17911	5.45426	7.76898e-09	1.94224e-10	2.89537e-09
GOTERM_BP_FAT	GO:0001816~cytokine production	53	7.58226	1.8343e-12	IL27RA, PTGS2, IL13, LY9, TNFSF18, TLR9, IL17RB, BTK, CD96, NLRC3, PGLYRP2, SEMA7A, NOS2, LTB, SPN, CCDC88B, GPR18, CMKLR1, CD3E, PRG2, IL25, LEF1, CARD11, CD83, TNFRSF9, SERPINF2, IL12A, TXK, 5830411N06RIK, LCP2, TNF, GPSM3, TNFRSF8, P2RY2, CD2, CD4, INPP5D, CD6, GPNMB, RUNX3, CD27, CLEC2I, IL4, ITK, LPL, FLT3, SLAMF6, NCKAP1L, SLAMF1, CYBB, FCGR2B, IRF4, SASH3	508	616	17911	3.03355	9.38984e-09	2.2902e-10	3.49945e-09
GOTERM_BP_FAT	GO:0050867~positive regulation of cell activation	36	5.15021	2.93334e-12	ITGAL, RAG1, TNFSF14, IL13, IGHM, RASAL3, ZAP70, CD4, IL2RG, INPP5D, CD6, MYB, CD5, SPN, CD27, CLEC2I, IL4, PTPRC, CCDC88B, IL2RA, STAP1, IKZF1, CD3E, NCKAP1L, SLAMF1, THY1, CARD11, IGHG, CD83, CORO1A, CD86, TNFSF11, LCK, IL12A, SKINT1, SASH3	508	309	17911	4.10771	1.50157e-08	3.57516e-10	5.5961e-09
GOTERM_BP_FAT	GO:0051240~positive regulation of multicellular organismal process	95	13.5908	4.5438e-12	PTGS2, IL27RA, GDF7, FOXA3, TRPV2, LRTM2, S100A9, IL13, LY9, ITPKA, TLR9, IL17RB, OSR2, GFI1B, CXCR4, SEMA7A, NKX6-2, NOS3, NOS2, NEURL1A, WNT6, MYB, LTB, DDAH1, AGAP2, SPN, F12, WNT10B, CCDC88B, BEND6, CD3E, PRG2, VIL1, ADNP, LEF1, MYLK2, PROX1, PRKCB, CARD11, CD83, SERPINF2, SCIN, LCK, IL12A, SKINT1, RYR2, TXK, ZFPM2, COL1A1, SEMA4D, SEZ6, SLITRK5, TNF, GPSM3, RAG1, TNFRSF8, GPR68, RAG2, SMTNL1…	508	1596	17911	2.09868	2.32598e-08	5.40925e-10	8.66854e-09
GOTERM_BP_FAT	GO:0046631~alpha-beta T cell activation	24	3.43348	5.76454e-12	IL4, PTPRC, ITK, SATB1, TCF7, IKZF1, CD3E, GPR18, SLAMF6, NCKAP1L, LEF1, LY9, TNFSF18, CD83, DOCK2, BCL11B, RASAL3, ZAP70, IL12A, IL2RG, TXK, IRF4, MYB, SASH3	508	137	17911	6.17656	2.95085e-08	6.70647e-10	1.09973e-08
GOTERM_BP_FAT	GO:0050851~antigen receptor-mediated signaling pathway	24	3.43348	5.76454e-12	FYB, PTPRC, ITK, STAP1, CD3E, THEMIS, CD247, NCKAP1L, IGHM, SKAP1, TRAT1, PRKCB, THY1, KCNN4, IGHG, KLHL6, LAX1, LCK, ZAP70, TXK, UBASH3A, CD79B, CLEC2I, LCP2	508	137	17911	6.17656	2.95085e-08	6.70647e-10	1.09973e-08
GOTERM_BP_FAT	GO:0006952~defense response	90	12.8755	6.51498e-12	S100A8, IL27RA, CD8A, PTGS2, S100A9, SNCA, IL13, SERPINB3A, LY9, IGHM, TNFSF18, C1QC, TLR9, BTK, IL17RB, APOA4, NOV, CD96, SH2D1A, SEMA7A, PGLYRP2, CPA3, NOS2, SPN, COCH, F12, CCDC88B, NGP, NCF1, PRG2, IL25, IGHG, TNFRSF9, CD83, CD86, CD37, CCR4, SERPINF2, LCK, SNTG1, IL12A, UBD, TXK, DEFB42, TNF, TNFRSF26, CXCL3, GPSM3, TNFRSF8, PTPRCAP, GCH1, HRH1, ACE, NAIP2, ALOX5AP, CYP26B1, TSPAN32, ZAP70, …	508	1481	17911	2.14261	3.33503e-08	7.41119e-10	1.24291e-08
GOTERM_BP_FAT	GO:0002429~immune response-activating cell surface receptor signaling pathway	26	3.7196	7.25107e-12	CD247, IGHM, SKAP1, KLHL6, ZAP70, UBASH3A, CLEC2I, FYB, PTPRC, ITK, STAP1, CD3E, THEMIS, MYO1G, NCKAP1L, WAS, TRAT1, PRKCB, THY1, KCNN4, IGHG, LAX1, LCK, TXK, CD79B, LCP2	508	165	17911	5.55579	3.71183e-08	8.0692e-10	1.38334e-08
GOTERM_BP_FAT	GO:0030001~metal ion transport	60	8.58369	7.43041e-12	KCNAB2, PTGS2, TRPV2, SNCA, IL13, KCNK12, KCNJ11, KCNJ13, TLR9, DMPK, KCNQ4, STAC, CXCR4, SLC24A3, NOS3, NIPAL1, NPSR1, MYB, RAMP1, MT3, CDH23, NOL3, CLCA1, ZP2, ATP4A, SCN2B, STC2, TMEM28, THY1, PRKCB, CCDC109B, LCK, KCNH6, RYR2, SLC38A1, KCNH2, FXYD2, KCNA3, FXYD5, KCNS1, ACE, HRH1, CD4, HCN4, CAMK2A, SCN5A, SCNN1A, PTPRC, TESC, SLC10A4, KCNJ5, KCNN4, CORO1A, P2RX1, SCN4B, CACNA1E, SLC5A10, ABC…	508	786	17911	2.69144	3.80362e-08	8.0928e-10	1.41755e-08
GOTERM_BP_FAT	GO:0050670~regulation of lymphocyte proliferation	29	4.14878	9.50755e-12	ITGAL, CD209A, IL13, IGHM, TNFSF18, BTK, RAC2, RASAL3, ZAP70, CD4, INPP5D, GPNMB, CD6, SPN, CLEC2I, IL4, PTPRC, CCDC88B, IL2RA, CD3E, TNFRSF13B, NCKAP1L, SLAMF1, CARD11, CORO1A, CD86, FCGR2B, IL12A, SASH3	508	210	17911	4.86894	4.86689e-08	1.01394e-09	1.81381e-08
GOTERM_BP_FAT	GO:0032944~regulation of mononuclear cell proliferation	29	4.14878	1.20021e-11	ITGAL, CD209A, IL13, IGHM, TNFSF18, BTK, RAC2, RASAL3, ZAP70, CD4, INPP5D, GPNMB, CD6, SPN, CLEC2I, IL4, PTPRC, CCDC88B, IL2RA, CD3E, TNFRSF13B, NCKAP1L, SLAMF1, CARD11, CORO1A, CD86, FCGR2B, IL12A, SASH3	508	212	17911	4.82301	6.14391e-08	1.25386e-09	2.28974e-08
GOTERM_BP_FAT	GO:0048584~positive regulation of response to stimulus	103	14.7353	1.39572e-11	PTGS2, S100A8, GDF7, SNCA, S100A9, LPAR4, TNFSF14, IL13, IGHM, TNFSF18, C1QC, BTK, IL17RB, TLR9, NOV, KLHL6, SEMA7A, NPSR1, COCH, F12, WNT10B, STAP1, CD3E, TRAT1, THY1, IGHG, SERPINF2, CCR4, COL1A1, ITGAL, LMNB1, ACE, DOCK2, RAC2, ZAP70, UBASH3A, RUNX3, ITK, MYO1G, SLAMF6, NCKAP1L, VAV1, SLAMF1, LAT, TNFSF11, TBXA2R, CD79B, BMP8B, SASH3, IL27RA, CD8A, SKAP1, SH2D1A, TSPAN10, RSPO1, CXCR4, NEURL1A…	508	1834	17911	1.98013	7.14467e-08	1.42893e-09	2.66271e-08
GOTERM_BP_FAT	GO:0050778~positive regulation of immune response	44	6.29471	1.70377e-11	TNF, IL27RA, CD247, IL13, IGHM, C1QC, SKAP1, TLR9, BTK, SH2D1A, KLHL6, SEMA7A, ZAP70, CD4, UBASH3A, MYB, CLEC2I, IL4, COCH, FYB, ITK, PTPRC, STAP1, CD3E, THEMIS, SLAMF6, MYO1G, NCKAP1L, WAS, VAV1, TRAT1, PRKCB, THY1, IGHG, KCNN4, CD86, LAX1, LCK, IL12A, TXK, CD79B, IRF4, SASH3, LCP2	508	474	17911	3.27288	8.7216e-08	1.71012e-09	3.2504e-08
GOTERM_BP_FAT	GO:0070663~regulation of leukocyte proliferation	29	4.14878	2.94551e-11	ITGAL, CD209A, IL13, IGHM, TNFSF18, BTK, RAC2, RASAL3, ZAP70, CD4, INPP5D, GPNMB, CD6, SPN, CLEC2I, IL4, PTPRC, CCDC88B, IL2RA, CD3E, TNFRSF13B, NCKAP1L, SLAMF1, CARD11, CORO1A, CD86, FCGR2B, IL12A, SASH3	508	220	17911	4.64763	1.50781e-07	2.89963e-09	5.61936e-08
GOTERM_BP_FAT	GO:0001817~regulation of cytokine production	48	6.86695	3.60007e-11	TNF, PTGS2, IL27RA, GPSM3, IL13, TNFRSF8, LY9, TNFSF18, TLR9, IL17RB, BTK, CD96, NLRC3, SEMA7A, PGLYRP2, P2RY2, CD2, UBASH3A, NOS2, INPP5D, CD6, GPNMB, LTB, SPN, CD27, CLEC2I, IL4, LPL, CCDC88B, CD3E, GPR18, FLT3, CMKLR1, PRG2, SLAMF6, NCKAP1L, LEF1, SLAMF1, CARD11, CD83, TNFRSF9, CYBB, FCGR2B, SERPINF2, IL12A, TXK, IRF4, SASH3	508	564	17911	3.00067	1.84288e-07	3.47713e-09	6.86812e-08
GOTERM_BP_FAT	GO:0007166~cell surface receptor signaling pathway	118	16.8813	5.21449e-11	GDF7, SNCA, PGAM2, TNFSF14, IGHM, TNFSF18, BTK, DMPK, NOV, KLHL6, GRIN2C, SH2D6, SEMA7A, WNT6, SPN, WNT10A, WNT10B, CD3G, BEND6, STAP1, CD3D, CD3E, IL25, PROKR2, TRAT1, THY1, CCR9, IGHG, CD37, RYR2, COL1A1, ITGAL, ITGAE, FOLR1, ZAP70, UBASH3A, NKX2-2, RUNX3, ITK, TCF7, PTH2R, TNFRSF13B, MYO1G, NCKAP1L, ITGA4, VAV1, SLAMF1, LAT, SEMA6B, CORO1A, TNFSF11, CD79B, BMP8B, NRP2, CD8A, FERMT3, SKAP1, INS…	508	2278	17911	1.82635	2.6693e-07	4.94315e-09	9.94806e-08
GOTERM_BP_FAT	GO:0030155~regulation of cell adhesion	51	7.29614	7.81896e-11	CD209A, FERMT3, TNFSF14, SKAP1, TNFSF18, MYB, SPN, CCDC88B, SIT1, CD3E, LEF1, THY1, CD83, CARD11, CD86, LAX1, LCK, IL12A, SKINT1, SEMA4D, COL1A1, ITGAL, TNF, RAG1, APBB1IP, RAC2, RASAL3, CYP26B1, ZAP70, CD4, IL2RG, GPNMB, CD6, CD5, CD27, CLEC2I, IL4, PTPRC, TESC, IL2RA, IKZF1, DTX1, NCKAP1L, MYO1F, ITGA4, SLAMF1, VAV1, LAT, CORO1A, TNFSF11, SASH3	508	639	17911	2.81401	4.00252e-07	7.27732e-09	1.49168e-07
GOTERM_BP_FAT	GO:0006811~ion transport	82	11.731	8.64389e-11	KCNAB2, PTGS2, TRPV2, SNCA, IL13, KCNK12, KCNJ11, KCNJ13, TLR9, DMPK, KCNQ4, SLC16A1, STAC, SLC24A3, CXCR4, GRIN2C, NIPAL1, NOS3, MCOLN2, NPSR1, NOS2, MYB, ANO7, RAMP1, CDH23, MT3, TRPM5, CLCA1, NOL3, STC2, ATP4A, SCN2B, ZP2, SLC22A7, TMEM28, CNGA1, THY1, PRKCB, CCDC109B, AA467197, LCK, KCNH6, RYR2, SLC38A1, KCNH2, CAR4, FXYD2, TNF, KCNA3, FXYD5, FXYD6, HRH1, KCNS1, ACE, P2RY2, CD4, HCN4, SCNN1A,…	508	1354	17911	2.13526	4.4248e-07	7.90144e-09	1.64905e-07
GOTERM_BP_FAT	GO:0006812~cation transport	63	9.01288	1.17159e-10	KCNAB2, PTGS2, TRPV2, SNCA, IL13, KCNK12, KCNJ11, KCNJ13, TLR9, DMPK, KCNQ4, STAC, SLC24A3, CXCR4, NOS3, NIPAL1, NPSR1, MYB, RAMP1, MT3, CDH23, NOL3, CLCA1, TRPM5, ZP2, ATP4A, SCN2B, STC2, CNGA1, TMEM28, THY1, PRKCB, CCDC109B, AA467197, LCK, KCNH6, RYR2, SLC38A1, KCNH2, FXYD2, KCNA3, FXYD5, KCNS1, ACE, HRH1, CD4, HCN4, CAMK2A, SCN5A, SCNN1A, PTPRC, TESC, SLC10A4, KCNJ5, KCNN4, CORO1A, P2RX1, SCN4…	508	910	17911	2.44093	5.99735e-07	1.05217e-08	2.23512e-07
GOTERM_BP_FAT	GO:0002764~immune response-regulating signaling pathway	32	4.57797	1.36298e-10	TNF, CD247, IGHM, SKAP1, TLR9, BTK, KLHL6, ZAP70, UBASH3A, CLEC2I, FYB, PTPRC, ITK, STAP1, CD3E, THEMIS, MYO1G, NCKAP1L, WAS, TRAT1, PRKCB, THY1, KCNN4, IGHG, CARD11, CD86, LAX1, LCK, TXK, CD79B, IRF4, LCP2	508	284	17911	3.97272	6.97709e-07	1.20295e-08	2.60025e-07
GOTERM_BP_FAT	GO:1902105~regulation of leukocyte differentiation	31	4.43491	2.31171e-10	TNF, RAG1, GPR68, TNFSF18, C1QC, GFI1B, PGLYRP2, CYP26B1, ZAP70, IL2RG, INPP5D, MYB, CD27, CLEC2I, IL4, PTPRC, TESC, IL2RA, IKZF1, FLT3, DTX1, HCLS1, NCKAP1L, LEF1, CARD11, CD83, TNFSF11, LCK, IL12A, SKINT1, SASH3	508	273	17911	4.00364	1.18336e-06	2.0057e-08	4.41021e-07
GOTERM_BP_FAT	GO:0046632~alpha-beta T cell differentiation	19	2.71817	3.04619e-10	IL4, ITK, SATB1, TCF7, IKZF1, GPR18, SLAMF6, NCKAP1L, LEF1, LY9, TNFSF18, CD83, BCL11B, ZAP70, TXK, IL2RG, IRF4, MYB, SASH3	508	99	17911	6.76666	1.55934e-06	2.5563e-08	5.81143e-07
GOTERM_BP_FAT	GO:0045785~positive regulation of cell adhesion	36	5.15021	3.40111e-10	ITGAL, TNF, RAG1, TNFSF14, TNFSF18, SKAP1, APBB1IP, RASAL3, ZAP70, CD4, IL2RG, CD6, MYB, CD5, SPN, CD27, IL4, PTPRC, CCDC88B, IL2RA, IKZF1, CD3E, NCKAP1L, ITGA4, VAV1, SLAMF1, THY1, CARD11, CD83, CORO1A, CD86, TNFSF11, LCK, IL12A, SKINT1, SASH3	508	366	17911	3.46799	1.74103e-06	2.80811e-08	6.48854e-07
GOTERM_BP_FAT	GO:1902107~positive regulation of leukocyte differentiation	23	3.29041	3.7623e-10	IL4, PTPRC, TESC, IL2RA, TNF, IKZF1, HCLS1, RAG1, LEF1, NCKAP1L, GPR68, CD83, TNFSF11, GFI1B, LCK, ZAP70, IL12A, SKINT1, IL2RG, INPP5D, MYB, SASH3, CD27	508	153	17911	5.3002	1.92592e-06	3.05702e-08	7.17761e-07
GOTERM_BP_FAT	GO:0002757~immune response-activating signal transduction	30	4.29185	5.59656e-10	TNF, CD247, IGHM, SKAP1, TLR9, KLHL6, ZAP70, UBASH3A, CLEC2I, FYB, PTPRC, ITK, STAP1, CD3E, THEMIS, MYO1G, NCKAP1L, WAS, TRAT1, PRKCB, THY1, KCNN4, IGHG, CD86, LAX1, LCK, TXK, CD79B, IRF4, LCP2	508	266	17911	3.97645	2.86488e-06	4.47637e-08	1.0677e-06
GOTERM_BP_FAT	GO:0042129~regulation of T cell proliferation	23	3.29041	7.0562e-10	IL4, ITGAL, PTPRC, CCDC88B, IL2RA, CD209A, CD3E, NCKAP1L, SLAMF1, TNFSF18, CARD11, CD86, CORO1A, RAC2, RASAL3, ZAP70, IL12A, CD4, GPNMB, CD6, SASH3, SPN, CLEC2I	508	158	17911	5.13248	3.61206e-06	5.55703e-08	1.34616e-06
GOTERM_BP_FAT	GO:0042102~positive regulation of T cell proliferation	18	2.57511	1.03746e-09	IL4, ITGAL, PTPRC, CCDC88B, IL2RA, CD3E, NCKAP1L, SLAMF1, CARD11, CD86, CORO1A, RASAL3, ZAP70, IL12A, CD4, CD6, SASH3, SPN	508	94	17911	6.75151	5.31072e-06	8.04657e-08	1.97923e-06
GOTERM_BP_FAT	GO:0002683~negative regulation of immune system process	37	5.29328	1.31468e-09	TNF, IL27RA, SERPINB3A, GPR68, TNFSF18, C1QC, PDCD1, TLR9, BTK, NOV, CD96, PGLYRP2, TSPAN32, UBASH3A, INPP5D, HIST1H4D, GPNMB, SPN, CLEC2I, HIST1H4H, IL4, PTPRC, IL2RA, TBC1D10C, STAP1, GPR18, FLT3, DTX1, TNFRSF13B, SAMSN1, SLAMF1, THY1, CD86, CD37, FCGR2B, LAX1, IRF4	508	404	17911	3.22906	6.72983e-06	1.00446e-07	2.50811e-06
GOTERM_BP_FAT	GO:0006954~inflammatory response	47	6.72389	1.79154e-09	TNF, PTGS2, TNFRSF26, S100A8, CXCL3, GPSM3, S100A9, IL13, TNFRSF8, TNFSF18, TLR9, IL17RB, BTK, NOV, CD96, ACE, HRH1, NAIP2, SEMA7A, ALOX5AP, CYP26B1, PSTPIP1, ZAP70, NOS2, CD6, SPN, CD27, IL4, TLR12, F12, IL2RA, NCF1, HCK, IL25, AK7, SLAMF1, LAT, TNFRSF9, CYBB, TNFSF11, FCGR2B, P2RX1, STAB1, SERPINF2, CCR4, TBXA2R, SELE	508	613	17911	2.7033	9.17085e-06	1.34866e-07	3.41785e-06
GOTERM_BP_FAT	GO:1903706~regulation of hemopoiesis	35	5.00715	2.63018e-09	TNF, RAG1, GPR68, TNFSF18, C1QC, ACE, GFI1B, PGLYRP2, CYP26B1, ZAP70, IL2RG, HIST1H4D, INPP5D, MYB, CD27, CLEC2I, HIST1H4H, IL4, PTPRC, TESC, IL2RA, IKZF1, FLT3, DTX1, HCLS1, NCKAP1L, LEF1, CARD11, CD83, TNFSF11, LCK, SCIN, IL12A, SKINT1, SASH3	508	376	17911	3.28198	1.34638e-05	1.95129e-07	5.01778e-06
GOTERM_BP_FAT	GO:1903708~positive regulation of hemopoiesis	24	3.43348	4.22268e-09	IL4, PTPRC, TESC, IL2RA, TNF, IKZF1, HCLS1, RAG1, LEF1, NCKAP1L, GPR68, CD83, TNFSF11, GFI1B, LCK, SCIN, ZAP70, IL12A, SKINT1, IL2RG, INPP5D, MYB, SASH3, CD27	508	189	17911	4.47719	2.16156e-05	3.08798e-07	8.0559e-06
GOTERM_BP_FAT	GO:0050671~positive regulation of lymphocyte proliferation	20	2.86123	5.17181e-09	IL4, ITGAL, PTPRC, CCDC88B, IL2RA, CD3E, NCKAP1L, IL13, IGHM, SLAMF1, CARD11, CD86, CORO1A, RASAL3, ZAP70, IL12A, CD4, CD6, SASH3, SPN	508	131	17911	5.38288	2.64741e-05	3.7288e-07	9.86662e-06
GOTERM_BP_FAT	GO:0050864~regulation of B cell activation	21	3.00429	5.62613e-09	IL4, PTPRC, TBC1D10C, IL27RA, IKZF1, FLT3, TNFRSF13B, NCKAP1L, IL13, SAMSN1, IGHM, TLR9, BTK, IGHG, CARD11, FCGR2B, ZAP70, IL2RG, INPP5D, SASH3, CD27	508	146	17911	5.07134	2.87997e-05	4.00002e-07	1.07334e-05
GOTERM_BP_FAT	GO:0032946~positive regulation of mononuclear cell proliferation	20	2.86123	6.68874e-09	IL4, ITGAL, PTPRC, CCDC88B, IL2RA, CD3E, NCKAP1L, IL13, IGHM, SLAMF1, CARD11, CD86, CORO1A, RASAL3, ZAP70, IL12A, CD4, CD6, SASH3, SPN	508	133	17911	5.30194	3.42391e-05	4.69037e-07	1.27606e-05
GOTERM_BP_FAT	GO:0045619~regulation of lymphocyte differentiation	22	3.14735	7.17976e-09	IL4, PTPRC, IL2RA, IKZF1, FLT3, DTX1, RAG1, NCKAP1L, TNFSF18, CARD11, CD83, PGLYRP2, LCK, CYP26B1, ZAP70, IL12A, SKINT1, IL2RG, INPP5D, MYB, SASH3, CD27	508	163	17911	4.75873	3.67525e-05	4.96665e-07	1.36973e-05
GOTERM_BP_FAT	GO:0002443~leukocyte mediated immunity	32	4.57797	7.27953e-09	TNF, CD8A, IL27RA, IL13, SERPINB3A, IGHM, C1QC, TLR9, BTK, CD96, SH2D1A, ACE, RAC2, ZAP70, INPP5D, SPN, IL4, PTPRC, NCF1, SLAMF6, MYO1G, MYO1F, WAS, SLAMF1, VAV1, IGHG, LAT, CORO1A, FCGR2B, AIRE, IL12A, SASH3	508	334	17911	3.378	3.72632e-05	4.96852e-07	1.38877e-05
GOTERM_BP_FAT	GO:0002253~activation of immune response	31	4.43491	7.57927e-09	TNF, CD247, IGHM, SKAP1, C1QC, TLR9, KLHL6, ZAP70, UBASH3A, CLEC2I, FYB, PTPRC, ITK, STAP1, CD3E, THEMIS, MYO1G, NCKAP1L, WAS, TRAT1, PRKCB, THY1, IGHG, KCNN4, CD86, LAX1, LCK, TXK, CD79B, IRF4, LCP2	508	316	17911	3.45884	3.87975e-05	5.10504e-07	1.44595e-05
GOTERM_BP_FAT	GO:0002274~myeloid leukocyte activation	22	3.14735	8.02098e-09	IL4, FYB, STAP1, SNCA, IL13, MYO1F, SLAMF1, TLR9, BTK, CD48, LAT, DOCK2, CD86, CD37, RAC2, FCGR2B, TSPAN32, ZAP70, UBD, IRF4, RHOH, LCP2	508	164	17911	4.72971	4.10586e-05	5.33239e-07	1.53022e-05
GOTERM_BP_FAT	GO:0043269~regulation of ion transport	44	6.29471	9.96059e-09	FXYD2, TNF, PTGS2, KCNAB2, TRPV2, SNCA, IL13, KCNA3, FXYD5, KCNJ11, KCNJ13, TLR9, DMPK, ACE, KCNS1, KCNQ4, STAC, CXCR4, P2RY2, CD4, NOS3, NPSR1, HCN4, SCN5A, CAMK2A, IL4, TESC, NOL3, TRPM5, STC2, SCN2B, ATP4A, THY1, KCNJ5, CORO1A, CYBB, TNFSF11, P2RX1, RYR2, SCN4B, CACNA1E, KCNH2, ABCC8, CACNA1B	508	582	17911	2.66554	5.0987e-05	6.53696e-07	1.90025e-05
GOTERM_BP_FAT	GO:0042113~B cell activation	29	4.14878	1.05986e-08	IL27RA, RAG1, IL13, RAG2, IGHM, BTK, ZAP70, IL2RG, INPP5D, MYB, CD27, IL4, PTPRC, TBC1D10C, IKZF1, FLT3, TNFRSF13B, LEF1, NCKAP1L, SAMSN1, PRKCB, GIMAP1, CARD11, IGHG, CD86, FCGR2B, LAX1, CD79B, SASH3	508	284	17911	3.60028	5.42526e-05	6.8676e-07	2.02196e-05
GOTERM_BP_FAT	GO:0070665~positive regulation of leukocyte proliferation	20	2.86123	1.40532e-08	IL4, ITGAL, PTPRC, CCDC88B, IL2RA, CD3E, NCKAP1L, IL13, IGHM, SLAMF1, CARD11, CD86, CORO1A, RASAL3, ZAP70, IL12A, CD4, CD6, SASH3, SPN	508	139	17911	5.07308	7.19357e-05	8.99228e-07	2.68102e-05
GOTERM_BP_FAT	GO:0042098~T cell proliferation	23	3.29041	1.55834e-08	IL4, ITGAL, PTPRC, SATB1, CCDC88B, IL2RA, CD3E, NCKAP1L, SLAMF1, TNFSF18, CARD11, DOCK2, CD86, CORO1A, CXCR4, RASAL3, ZAP70, IL12A, CD4, GPNMB, CD6, SASH3, SPN	508	186	17911	4.35984	7.97682e-05	9.84832e-07	2.97295e-05
GOTERM_BP_FAT	GO:0050852~T cell receptor signaling pathway	15	2.14592	1.70503e-08	FYB, PTPRC, ITK, CD3E, THEMIS, CD247, SKAP1, TRAT1, THY1, KCNN4, ZAP70, UBASH3A, TXK, LCP2, CLEC2I	508	74	17911	7.14687	8.72765e-05	1.06439e-06	3.2528e-05
GOTERM_BP_FAT	GO:0002252~immune effector process	51	7.29614	2.19644e-08	CD8A, IL27RA, IL13, SERPINB3A, LY9, IGHM, C1QC, TNFSF18, TLR9, BTK, CD96, SH2D1A, PGLYRP2, SEMA7A, CPA3, MYB, SPN, NCF1, LEF1, WAS, IGHG, CD86, CD37, SNTG1, IL12A, LCP1, ITGAL, TNF, APBB1IP, DOCK2, ACE, RAC2, TSPAN32, ZAP70, INPP5D, IL4, PTPRC, IL2RA, MYO1G, SLAMF6, MYO1F, SLAMF1, VAV1, LAT, CORO1A, IRF5, FCGR2B, AIRE, HIST1H3C, IRF4, SASH3	508	755	17911	2.38166	0.000112429	1.35464e-06	4.19029e-05
GOTERM_BP_FAT	GO:0051707~response to other organism	62	8.86981	3.23465e-08	S100A8, IL27RA, CD8A, PTGS2, SNCA, IL13, IGHM, TLR9, BTK, CD96, NLRC3, PGLYRP2, CPA3, NOS3, NOS2, SPN, COCH, CCDC88B, STAP1, NCF1, VIL1, PRG2, IL25, TNFRSF9, IGHG, CD37, CD86, CCR4, SNTG1, IL12A, DEFB42, TNF, TNFRSF26, CXCL3, TNFRSF8, GCH1, ACE, NAIP2, IL10RA, TSPAN32, CD4, GFI1, CD6, CD27, TLR12, IL4, PTPRC, LPO, IL2RA, FLT3, HCK, MYO1F, TRBV13-3, CPS1, IRF5, FCGR2B, STAB1, TBXA2R, HIST1H3C, IRF…	508	1027	17911	2.12852	0.000165568	1.97121e-06	6.17096e-05
GOTERM_BP_FAT	GO:0043207~response to external biotic stimulus	62	8.86981	3.28801e-08	S100A8, IL27RA, CD8A, PTGS2, SNCA, IL13, IGHM, TLR9, BTK, CD96, NLRC3, PGLYRP2, CPA3, NOS3, NOS2, SPN, COCH, CCDC88B, STAP1, NCF1, VIL1, PRG2, IL25, TNFRSF9, IGHG, CD37, CD86, CCR4, SNTG1, IL12A, DEFB42, TNF, TNFRSF26, CXCL3, TNFRSF8, GCH1, ACE, NAIP2, IL10RA, TSPAN32, CD4, GFI1, CD6, CD27, TLR12, IL4, PTPRC, LPO, IL2RA, FLT3, HCK, MYO1F, TRBV13-3, CPS1, IRF5, FCGR2B, STAB1, TBXA2R, HIST1H3C, IRF…	508	1028	17911	2.12645	0.000168299	1.98015e-06	6.27276e-05
GOTERM_BP_FAT	GO:0045580~regulation of T cell differentiation	19	2.71817	4.45018e-08	IL4, PTPRC, IL2RA, IKZF1, DTX1, RAG1, NCKAP1L, TNFSF18, CD83, CARD11, LCK, CYP26B1, ZAP70, IL12A, SKINT1, IL2RG, MYB, SASH3, CD27	508	134	17911	4.99925	0.000227779	2.64889e-06	8.48992e-05
GOTERM_BP_FAT	GO:0006816~calcium ion transport	32	4.57797	4.74281e-08	PTGS2, TRPV2, SNCA, IL13, TLR9, HRH1, ACE, STAC, SLC24A3, CXCR4, CD4, NOS3, NPSR1, MYB, CAMK2A, RAMP1, CDH23, PTPRC, CLCA1, NOL3, STC2, TMEM28, PRKCB, THY1, KCNN4, CORO1A, CCDC109B, LCK, RYR2, CACNA1E, CSN2, CACNA1B	508	362	17911	3.11672	0.000242755	2.79062e-06	9.04819e-05
GOTERM_BP_FAT	GO:0098655~cation transmembrane transport	40	5.72246	5.93629e-08	FXYD2, KCNAB2, TRPV2, SNCA, IL13, KCNA3, FXYD5, KCNJ11, KCNK12, KCNJ13, TLR9, HRH1, KCNS1, KCNQ4, STAC, SLC24A3, NPSR1, HCN4, SCN5A, SCNN1A, PTPRC, TESC, NOL3, SCN2B, ATP4A, CNGA1, TMEM28, THY1, KCNJ5, KCNN4, CORO1A, CCDC109B, P2RX1, AA467197, LCK, RYR2, SCN4B, CACNA1E, KCNH2, CACNA1B	508	531	17911	2.65596	0.000303832	3.45316e-06	0.000113251
GOTERM_BP_FAT	GO:2000026~regulation of multicellular organismal development	94	13.4478	6.156e-08	CDX1, IL27RA, PTGS2, GDF7, FOXA3, TRPV2, SLC6A4, LRTM2, ITPKA, TNFSF18, C1QC, PDCD1, NRCAM, ARHGAP4, OSR2, GFI1B, CXCR4, SEMA7A, PGLYRP2, NKX6-2, PHOSPHO1, NOS3, NEURL1A, WNT6, MYB, AGAP2, DDAH1, MT3, WNT10A, WNT10B, NGP, BEND6, STAP1, CD3E, ADNP, RXRG, LEF1, TBR1, PROX1, THY1, PRKCB, CARD11, CD83, CD86, SCIN, LCK, IL12A, SKINT1, ZFPM2, COL1A1, SEMA4D, SEZ6, SLITRK5, TNF, RAG1, GPR68, ACE, TRIM67…	508	1888	17911	1.75542	0.000315076	3.54073e-06	0.000117442
GOTERM_BP_FAT	GO:0045621~positive regulation of lymphocyte differentiation	16	2.28898	6.72798e-08	IL4, PTPRC, IL2RA, IKZF1, RAG1, NCKAP1L, CD83, LCK, ZAP70, IL12A, SKINT1, IL2RG, INPP5D, MYB, SASH3, CD27	508	95	17911	5.93817	0.000344346	3.82672e-06	0.000128354
GOTERM_BP_FAT	GO:0045582~positive regulation of T cell differentiation	15	2.14592	7.83183e-08	IL4, PTPRC, IL2RA, IKZF1, RAG1, NCKAP1L, CD83, LCK, ZAP70, IL12A, SKINT1, IL2RG, MYB, SASH3, CD27	508	83	17911	6.3719	0.000400831	4.40561e-06	0.000149413
GOTERM_BP_FAT	GO:0001819~positive regulation of cytokine production	32	4.57797	8.27612e-08	TNF, PTGS2, IL27RA, GPSM3, TNFRSF8, IL13, LY9, TLR9, IL17RB, P2RY2, SEMA7A, CD2, CD6, LTB, SPN, CD27, IL4, LPL, CCDC88B, CD3E, FLT3, PRG2, SLAMF6, SLAMF1, CD83, CARD11, CYBB, SERPINF2, IL12A, TXK, IRF4, SASH3	508	371	17911	3.04111	0.000423565	4.60493e-06	0.000157889
GOTERM_BP_FAT	GO:0009617~response to bacterium	46	6.58083	8.32188e-08	TNF, PTGS2, IL27RA, S100A8, TNFRSF26, CXCL3, SNCA, IL13, TNFRSF8, IGHM, GCH1, TLR9, CD96, ACE, NLRC3, NAIP2, PGLYRP2, IL10RA, CD4, NOS3, NOS2, GFI1, CD6, SPN, CD27, COCH, LPO, STAP1, NCF1, HCK, PRG2, VIL1, MYO1F, CPS1, IGHG, TNFRSF9, CD86, IRF5, FCGR2B, CCR4, STAB1, IL12A, TBXA2R, DEFB42, ABCC8, MGST2	508	672	17911	2.41349	0.000425906	4.5806e-06	0.000158762
GOTERM_BP_FAT	GO:0070838~divalent metal ion transport	34	4.86409	8.628e-08	PTGS2, TRPV2, SNCA, IL13, TLR9, HRH1, ACE, STAC, SLC24A3, CXCR4, CD4, NIPAL1, NOS3, NPSR1, MYB, CAMK2A, RAMP1, CDH23, MT3, PTPRC, CLCA1, NOL3, STC2, TMEM28, PRKCB, THY1, KCNN4, CORO1A, CCDC109B, LCK, RYR2, CACNA1E, CSN2, CACNA1B	508	412	17911	2.90963	0.00044157	4.69858e-06	0.000164602
GOTERM_BP_FAT	GO:0009607~response to biotic stimulus	63	9.01288	9.45133e-08	S100A8, IL27RA, CD8A, PTGS2, SNCA, IL13, IGHM, TLR9, BTK, CD96, NLRC3, PGLYRP2, PRRT1, CPA3, NOS3, NOS2, SPN, COCH, CCDC88B, STAP1, NCF1, VIL1, PRG2, IL25, TNFRSF9, IGHG, CD37, CD86, CCR4, SNTG1, IL12A, DEFB42, TNF, TNFRSF26, CXCL3, TNFRSF8, GCH1, ACE, NAIP2, IL10RA, TSPAN32, CD4, GFI1, CD6, CD27, TLR12, IL4, PTPRC, LPO, IL2RA, FLT3, HCK, MYO1F, TRBV13-3, CPS1, IRF5, FCGR2B, STAB1, TBXA2R, HIST1H…	508	1084	17911	2.04912	0.000483696	5.09276e-06	0.000180309
GOTERM_BP_FAT	GO:0032101~regulation of response to external stimulus	50	7.15308	9.98425e-08	CD209A, S100A8, PTGS2, S100A9, TNFSF14, TNFSF18, TLR9, IL17RB, BTK, NOV, CXCR4, PGLYRP2, SEMA7A, CPA3, NOS2, SPN, MT3, F12, STAP1, GPR18, CMKLR1, TBR1, CD37, SERPINF2, CCR4, IL12A, SNTG1, TXK, SEMA4D, TNF, CXCL3, GPSM3, ACE, RAC2, ALOX5AP, TSPAN32, ZAP70, CD6, SCG2, IL4, IL2RA, SELL, NCKAP1L, SLAMF1, FEZF2, SEMA6B, TNFSF11, FCGR2B, TBXA2R, HIST1H3C	508	769	17911	2.29245	0.000510963	5.32388e-06	0.000190476
GOTERM_BP_FAT	GO:0072511~divalent inorganic cation transport	34	4.86409	1.01906e-07	PTGS2, TRPV2, SNCA, IL13, TLR9, HRH1, ACE, STAC, SLC24A3, CXCR4, CD4, NIPAL1, NOS3, NPSR1, MYB, CAMK2A, RAMP1, CDH23, MT3, PTPRC, CLCA1, NOL3, STC2, TMEM28, PRKCB, THY1, KCNN4, CORO1A, CCDC109B, LCK, RYR2, CACNA1E, CSN2, CACNA1B	508	415	17911	2.8886	0.000521521	5.37789e-06	0.000194413
GOTERM_BP_FAT	GO:0051049~regulation of transport	91	13.0186	1.09555e-07	IL9R, KCNAB2, PTGS2, S100A8, TRPV2, SLC6A4, S100A9, SNCA, TNFSF14, IL13, IGHM, KCNJ11, KCNJ13, TLR9, DMPK, IL17RB, APOA4, NOV, KCNQ4, SLC16A1, RSPO1, STAC, CXCR4, NOS3, NPSR1, NOS2, TRPM5, NOL3, STC2, ATP4A, SCN2B, STAP1, MYLK2, TRAT1, PRKCB, THY1, TNFRSF9, MYRIP, RYR2, CLIP3, KCNH2, LCP1, FXYD2, TNF, SNAP91, KCNA3, GPR68, KRT20, FXYD5, PCSK1, DOCK2, KCNS1, ACE, RAC2, P2RY2, ZAP70, CD2, NEFH, CD4…	508	1828	17911	1.75518	0.000560657	5.72258e-06	0.000209006
GOTERM_BP_FAT	GO:0006935~chemotaxis	39	5.5794	2.12006e-07	NRP2, S100A8, GDF7, CXCL3, GPSM3, S100A9, TNFSF14, TNFSF18, NOV, NRCAM, HRH1, DOCK2, RAC2, CXCR4, BCL11B, RUNX3, SCG2, IL4, STAP1, GPR18, CMKLR1, SELL, LEF1, NCKAP1L, LMX1A, VAV1, TBR1, SLAMF1, LSP1, CCR9, FEZF2, SEMA6B, CORO1A, TNFSF11, CCR4, IL12A, SEMA4D, NCAN, BIN2	508	536	17911	2.56541	0.00108467	1.09622e-05	0.000404458
GOTERM_BP_FAT	GO:0032103~positive regulation of response to external stimulus	26	3.7196	2.19982e-07	TNF, PTGS2, S100A8, CXCL3, GPSM3, S100A9, TNFSF14, TNFSF18, TLR9, BTK, IL17RB, ACE, RAC2, ALOX5AP, CD6, SCG2, IL4, F12, SELL, CMKLR1, NCKAP1L, SLAMF1, TNFSF11, CCR4, SERPINF2, IL12A	508	270	17911	3.3952	0.00112545	1.12608e-05	0.000419674
GOTERM_BP_FAT	GO:0042330~taxis	39	5.5794	2.35791e-07	NRP2, S100A8, GDF7, CXCL3, GPSM3, S100A9, TNFSF14, TNFSF18, NOV, NRCAM, HRH1, DOCK2, RAC2, CXCR4, BCL11B, RUNX3, SCG2, IL4, STAP1, GPR18, CMKLR1, SELL, LEF1, NCKAP1L, LMX1A, VAV1, TBR1, SLAMF1, LSP1, CCR9, FEZF2, SEMA6B, CORO1A, TNFSF11, CCR4, IL12A, SEMA4D, NCAN, BIN2	508	538	17911	2.55587	0.00120629	1.19506e-05	0.000449834
GOTERM_BP_FAT	GO:0098662~inorganic cation transmembrane transport	37	5.29328	2.81367e-07	FXYD2, TRPV2, SNCA, IL13, KCNA3, FXYD5, KCNK12, KCNJ11, KCNJ13, TLR9, KCNS1, HRH1, KCNQ4, STAC, SLC24A3, NPSR1, HCN4, SCN5A, SCNN1A, PTPRC, TESC, NOL3, SCN2B, ATP4A, TMEM28, THY1, KCNJ5, KCNN4, CORO1A, CCDC109B, AA467197, LCK, RYR2, SCN4B, CACNA1E, KCNH2, CACNA1B	508	498	17911	2.61956	0.00143928	1.39836e-05	0.000536783
GOTERM_BP_FAT	GO:0032609~interferon-gamma production	16	2.28898	4.30346e-07	ITK, TNF, IL27RA, CD3E, FLT3, SLAMF6, SLAMF1, TLR9, CD96, PGLYRP2, CD2, IL12A, TXK, SASH3, CD27, RUNX3	508	109	17911	5.17547	0.00220052	2.11819e-05	0.000820999
GOTERM_BP_FAT	GO:0045597~positive regulation of cell differentiation	57	8.15451	4.48708e-07	PTGS2, FOXA3, GDF7, TRPV2, TNFSF14, ITPKA, GFI1B, CXCR4, SEMA7A, NKX6-2, NEURL1A, MYB, WNT10B, BEND6, CMKLR1, ADNP, LEF1, PROX1, CD83, SERPINF2, LCK, SCIN, IL12A, SKINT1, COL1A1, SEMA4D, TPH1, NEU2, SEZ6, TNF, RAG1, GPR68, ACE, TRIM67, P2RY2, CYP26B1, AVIL, ZAP70, IL2RG, GFI1, INPP5D, CD27, NKX2-2, IL4, INSM1, PTPRC, LPL, TESC, IL2RA, IKZF1, CPNE5, HCLS1, NCKAP1L, RGS14, FEZF2, TNFSF11, SASH3	508	981	17911	2.04862	0.0022943	2.18754e-05	0.000856029
