# Supplementary material for: Cell‐type‐specific role of lamin‐B1 in thymus development and its inflammation‐driven reduction in thymus aging
Source: Aging Cell. 2019 Apr 9;18(4):e12952. doi: 10.1111/acel.12952 (PMC6612680; doi:10.1111/acel.12952)
Supplement: Supplementary file 4 [file ACEL-18-e12952-s004.xlsx]

## Sheet: gene expression
Gene ID	Gene Name	Cluster 1 Mean UMI Counts	Cluster 1 Log2 fold change	Cluster 1 Adjusted p value	Cluster 2 Mean UMI Counts	Cluster 2 Log2 fold change	Cluster 2 Adjusted p value	Cluster 3 Mean UMI Counts	Cluster 3 Log2 fold change	Cluster3 Adjusted p value	Cluster 4 Mean UMI Counts	Cluster 4 Log2 fold change	Cluster 4 Adjusted p value	Cluster 5 Mean UMI Counts	Cluster 5 Log2 fold change	Cluster 5 Adjusted p value	Cluster 6 Mean UMI Counts	Cluster 6 Log2 fold change	Cluster 6 Adjusted p value	Cluster 7 Mean UMI Counts	Cluster 7 Log2 fold change	Cluster 7 Adjusted p value	Cluster 8 Mean UMI Counts	Cluster 8 Log2 fold change	Cluster 8 Adjusted p value	Cluster 9 Mean UMI Counts	Cluster 9 Log2 fold change	Cluster 9 Adjusted p value	Cluster 10 Mean UMI Counts	Cluster 10 Log2 fold change	Cluster 10 Adjusted p value	Cluster 11 Mean UMI Counts	Cluster 11 Log2 fold change	Cluster 11 Adjusted p value	Cluster 12 Mean UMI Counts	Cluster 12 Log2 fold change	Cluster 12 Adjusted p value	Cluster 13 Mean UMI Counts	Cluster 13 Log2 fold change	Cluster 13 Adjusted p value	Cluster 14 Mean UMI Counts	Cluster 14 Log2 fold change	Cluster 14 Adjusted p value	Cluster 15 Mean UMI Counts	Cluster 15 Log2 fold change	Cluster 15 Adjusted p value	Cluster 16 Mean UMI Counts	Cluster 16 Log2 fold change	Cluster 16 Adjusted p value
ENSMUSG00000051951	Xkr4	0.0158685	1.22528	0.00149616	0.00134456	-1.67796	1	0.0109316	0.491464	0.53686	0.0192997	1.3596	0.438213	0.002391	-1.44909	0.476009	0.0051152	-0.51758	1	0.00787998	0.171518	1	0.00438639	-0.843249	0.480149	0.00741434	-0.0139372	1	0.0127378	0.728719	0.432649	0.0074295	0.23682	1	0.0127689	0.74061	0.61171	0.0030181	-1.2033	0.51439	0.00546325	-0.451696	1	0.00219441	-1.57988	0.242259	0.00228488	-1.63172	0.128535
ENSMUSG00000089699	Gm1992	0.0055414	2.54586	0.00116971	0.00268912	1.23612	1	0.00341614	1.31589	0.289002	0.00214442	0.89827	1	0	-1.20478	1	0	-1.10254	1	0	-0.18371	1	0.000487376	-0.930272	0.96773	0	-0.976267	1	0	-1.54812	0.936151	0	0.481127	1	0	-1.10481	1	0	-1.28819	1	0	-1.23668	1	0	-1.33557	1	0	-1.71661	0.775716
ENSMUSG00000102343	Gm37381	0.000503763	0.929188	0.753946	0	1.65116	1	0.000683228	1.44142	0.624017	0	1.31331	1	0	0.865606	1	0	0.967847	1	0	1.88668	1	0	0.105352	1	0	1.09412	1	0.00127378	2.42916	0.354681	0	2.55152	1	0	0.965576	1	0	0.782196	1	0	0.833706	1	0	0.734817	1	0	0.353783	1
ENSMUSG00000025900	Rp1	0.0108309	2.37739	6.20945e-08	0	-1.45318	1	0.00102484	-1.51858	0.164327	0	-1.79103	0.867117	0.001594	-0.619821	0.979755	0.000852534	-1.11962	0.827784	0	-1.21766	0.957545	0	-2.99898	0.0306935	0	-2.01021	0.485398	0	-2.58207	0.123179	0.0024765	0.464053	1	0	-2.13876	0.357692	0	-2.32214	0.213192	0	-2.27063	0.233932	0	-2.36952	0.181009	0	-2.75055	0.0572801
ENSMUSG00000025902	Sox17	0.0151129	3.36807	5.05648e-06	0	-1.51876	1	0.00273291	-0.331166	1	0	-1.85662	1	0.003188	0.0831976	0.957936	0.000852534	-1.18596	1	0	-1.28325	1	0.000974753	-1.44719	0.965156	0.00185359	-0.458419	1	0.00127378	-1.03027	1	0	-0.618409	1	0.0059588	0.912465	0.677631	0.00150905	-0.770345	1	0	-2.33622	1	0	-2.43511	0.972784	0.00057122	-1.80002	0.916118
ENSMUSG00000104328	Gm37323	0.00100753	3.66615	0.00996884	0	2.38813	1	0	0.271498	1	0	2.05027	1	0	1.60257	1	0	1.70481	1	0	2.62365	1	0	0.842318	1	0	1.83109	1	0	1.25923	1	0	3.28848	1	0	1.70254	1	0	1.51916	1	0	1.57067	1	0.000731471	2.73482	0.571472	0	1.09075	1
ENSMUSG00000033845	Mrpl15	0.281604	-0.199322	0.617489	0.373787	0.250937	1	0.293105	-0.124945	1	0.192997	-0.730265	1	0.493343	0.685787	0.338839	0.271106	-0.231228	1	0.304167	-0.0543106	1	0.350911	0.164163	0.855919	0.266916	-0.253337	1	0.240107	-0.420308	0.819467	0.324421	0.0430492	1	0.274956	-0.210077	1	0.273893	-0.217606	1	0.314527	-0.00772865	1	0.377439	0.271888	0.722	0.432414	0.492525	0.326028
ENSMUSG00000025903	Lypla1	0.208558	-0.319198	0.431574	0.295803	0.244307	1	0.206676	-0.319009	0.733092	0.16512	-0.621483	1	0.307642	0.308497	0.821789	0.18159	-0.487165	1	0.195423	-0.365736	1	0.262209	0.0652309	0.990013	0.259502	0.0486397	1	0.296153	0.253312	0.738263	0.269938	0.111047	1	0.242608	-0.0532174	1	0.212776	-0.252557	1	0.230237	-0.133013	1	0.299172	0.266837	0.731114	0.442124	0.900355	0.0347215
ENSMUSG00000104217	Gm37988	0	-0.240737	1	0	2.38813	1	0.000341614	1.53453	0.790594	0	2.05027	1	0.000797	2.86561	0.686237	0	1.70481	1	0.001576	3.88668	0.556548	0.000487376	2.10535	0.708046	0	1.83109	1	0	1.25923	1	0	3.28848	1	0.000851257	2.96558	0.649056	0	1.51916	1	0	1.57067	1	0	1.47178	1	0	1.09075	1
ENSMUSG00000033813	Tcea1	0.361198	-0.0996773	0.837503	0.458494	0.27119	1	0.337515	-0.20459	0.855636	0.262691	-0.557479	1	0.435162	0.196795	0.941656	0.355507	-0.110246	1	0.302591	-0.342637	1	0.438639	0.216486	0.773456	0.415203	0.124318	1	0.250934	-0.64123	0.546345	0.255079	-0.583936	1	0.355825	-0.108906	1	0.382544	0.000216709	1	0.490912	0.382542	0.601432	0.510567	0.445197	0.480974	0.452406	0.262153	0.661125
ENSMUSG00000002459	Rgs20	0.0926925	0.784239	0.00797791	0.115632	0.996073	0.577253	0.105559	0.968935	0.00887586	0.10186	0.809746	0.658105	0.081294	0.471023	0.659189	0.0588248	-0.018694	1	0.0504319	-0.222732	1	0.0204698	-1.61202	0.00809315	0.0101947	-2.49584	0.02484	0.0528617	-0.186602	1	0.153543	1.40571	0.450249	0.0110663	-2.4	0.0134618	0.0113179	-2.38873	0.00501081	0.010146	-2.53187	0.00316944	0.0182868	-1.72562	0.0376433	0.0308459	-0.996199	0.176415
ENSMUSG00000085623	Gm16041	0.000251882	2.34423	0.415552	0	3.38813	1	0	1.2715	1	0	3.05027	1	0	2.60257	1	0	2.70481	1	0	3.62365	1	0	1.84232	1	0	2.83109	1	0	2.25923	1	0	4.28848	1	0	2.70254	1	0	2.51916	1	0	2.57067	1	0	2.47178	1	0.00057122	3.67571	0.351051
ENSMUSG00000033793	Atp6v1h	0.295961	0.0857471	0.816873	0.283702	0.0147283	1	0.286614	0.0288836	1	0.271269	-0.053139	1	0.237506	-0.255576	1	0.32311	0.210599	0.991656	0.321503	0.200275	1	0.237352	-0.266549	0.939972	0.220577	-0.363442	1	0.255392	-0.148833	1	0.351663	0.332009	1	0.263038	-0.101041	1	0.24673	-0.198988	1	0.264578	-0.0929628	1	0.281616	0.00151837	1	0.383289	0.486122	0.335936
ENSMUSG00000025905	Oprk1	0.00226693	1.0223	0.304525	0.00134456	0.928695	1	0.00102484	-0.0977356	1	0	-0.452228	1	0	-0.899929	1	0.000852534	0.245381	1	0	0.121145	1	0	-1.66018	0.657364	0	-0.671412	1	0.00318444	1.57118	0.351452	0	0.785982	1	0	-0.799959	1	0	-0.983339	1	0	-0.931828	1	0.00146294	0.641707	0.838454	0.00228488	1.09075	0.516981
ENSMUSG00000033774	Npbwr1	0.0068008	1.34423	0.0171417	0.00268912	0.218202	1	0.00307452	-0.0310646	1	0.00214442	-0.119652	1	0.001594	-0.567353	1	0.000852534	-1.06778	0.960577	0	-1.16643	1	0.00146213	-0.894648	0.717765	0.000926793	-0.941501	1	0.017196	2.8442	5.99134e-05	0	-0.501595	1	0	-2.08754	0.527466	0.000754525	-1.25343	0.81179	0.000780465	-1.20192	0.707967	0	-2.31829	0.299981	0	-2.69933	0.119536
ENSMUSG00000025907	Rb1cc1	0.202009	-0.287869	0.491725	0.157313	-0.611618	1	0.190621	-0.367222	0.659668	0.212297	-0.174707	1	0.189686	-0.34779	1	0.261728	0.138445	1	0.258463	0.119603	1	0.288527	0.298206	0.644948	0.315109	0.420288	0.719762	0.195525	-0.307133	0.963902	0.255079	0.102971	1	0.276659	0.222869	0.939548	0.225603	-0.0872807	1	0.287211	0.281165	0.748326	0.282348	0.255795	0.748503	0.305032	0.382105	0.482314
ENSMUSG00000090031	4732440D04Rik	0.0440793	-0.36125	0.396689	0.0524378	-0.0314119	1	0.0502172	-0.133758	1	0.0557548	0.0514074	1	0.043038	-0.340582	1	0.0571198	0.0826171	1	0.0520079	-0.0370849	1	0.0643337	0.264605	0.747024	0.0695094	0.378576	0.82013	0.062415	0.214987	0.824647	0.039624	-0.391136	1	0.0774644	0.54428	0.557252	0.0580985	0.106438	1	0.0741442	0.478502	0.527682	0.0526659	-0.0422969	1	0.0502674	-0.11885	1
ENSMUSG00000087247	Fam150a	0.00629704	3.87474	5.61677e-06	0.00134456	0.928695	1	0.00136646	0.271498	0.950637	0	-0.452228	1	0.001594	0.772497	0.911044	0.000852534	0.245381	1	0	0.121145	1	0	-1.66018	0.809225	0	-0.671412	1	0	-1.24327	1	0	0.785982	1	0	-0.799959	1	0	-0.983339	1	0	-0.931828	1	0	-1.03072	1	0	-1.41175	1
ENSMUSG00000033740	St18	0.0249363	0.0280793	0.920119	0.00672279	-1.6514	0.941913	0.00956519	-1.43784	0.0174076	0.0160831	-0.54964	1	0.004782	-2.21213	0.0752481	0.180737	3.43577	1.01697e-16	0.299439	4.11715	4.12231e-18	0.00438639	-2.45046	0.00107903	0.00370717	-2.47391	0.0730754	0.00382133	-2.55546	0.00590181	0.0024765	-2.34572	1	0.00510754	-2.11216	0.0858814	0	-5.11746	8.38449e-05	0.00234139	-3.05868	0.00509059	0.00219441	-3.15757	0.00265796	0.00399854	-2.52886	0.00208362
ENSMUSG00000051285	Pcmtd1	0.293442	-0.792041	0.0184127	0.373787	-0.346121	1	0.396614	-0.285325	0.726972	0.399934	-0.248845	1	0.337928	-0.505444	0.927016	0.569493	0.283723	0.918101	0.603606	0.363902	0.905624	0.555122	0.254827	0.784188	0.617244	0.40541	0.733826	0.270677	-0.84526	0.335581	0.591883	0.331961	1	0.515862	0.132845	1	0.411971	-0.208676	1	0.53774	0.196994	0.855036	0.675879	0.552915	0.423771	0.921378	1.07298	0.0113553
ENSMUSG00000097797	Gm26901	0.0100753	0.162618	0.761717	0.0215129	1.34631	0.561997	0.0112733	0.351467	0.682246	0.0107221	0.339779	1	0.016737	0.967486	0.357443	0.00596774	-0.485012	1	0.00315199	-1.01378	1	0.00731065	-0.293819	0.970027	0.0101947	0.25282	1	0.00382133	-1.12981	0.373204	0.0173355	1.09866	1	0.00936383	0.124274	1	0.00528168	-0.670663	0.882493	0.00780465	-0.139821	1	0.00731471	-0.238711	1	0.00913952	0.0489289	1
ENSMUSG00000103067	Gm30414	0.00806021	2.34423	3.42736e-06	0.00403368	1.01889	1	0.00409937	0.82898	0.486509	0.00536104	1.31331	0.849967	0.000797	-0.812466	0.931167	0.0025576	0.335579	1	0	-0.81376	1	0	-2.59509	0.0970687	0	-1.60632	0.773363	0.00254755	0.235387	1	0.004953	1.48113	1	0.000851257	-0.712496	1	0.000754525	-0.895876	0.941226	0	-1.86673	0.419334	0	-1.96562	0.323339	0	-2.34666	0.138735
ENSMUSG00000025909	Sntg1	0.0375304	1.87956	4.12206e-09	0.00672279	-0.897275	1	0.0143478	-0.0118953	1	0.0214442	0.635235	0.999309	0.010361	-0.427176	1	0.00596774	-1.15731	0.643846	0	-3.26713	0.20045	0.00633589	-1.18743	0.184179	0.00556076	-1.22781	0.592845	0.0197435	0.499901	0.56866	0.0272415	1.02795	1	0.00425628	-1.58286	0.29804	0.00150905	-2.77852	0.0215575	0.00390232	-1.71473	0.151743	0.00804618	-0.788745	0.633104	0.0148517	0.0642769	1
ENSMUSG00000061024	Rrs1	0.170776	-0.862297	0.0137862	0.287736	0.00446287	1	0.157142	-0.95803	0.0543623	0.102932	-1.50674	0.55157	0.508486	0.884239	0.157866	0.197788	-0.558996	0.966781	0.168632	-0.776075	1	0.383078	0.458786	0.382346	0.292866	0.0295965	1	0.0675101	-2.15412	0.00168832	0.138684	-1.04395	1	0.294535	0.0380457	1	0.380281	0.430971	0.618225	0.440963	0.660726	0.259996	0.552261	1.02303	0.0344335	0.555226	1.05753	0.0138129
ENSMUSG00000025911	Adhfe1	0.014861	-1.42484	0.000291497	0.00403368	-2.7984	0.269988	0.0102484	-1.91556	0.000301966	0.00750546	-2.12964	0.330421	0.023113	-0.633496	0.856104	0.0076728	-2.14985	0.0744923	0.012608	-1.38468	0.724856	0.00633589	-2.52025	0.000176402	0.00556076	-2.54312	0.0336242	0.00382133	-3.11498	0.00022599	0.0074295	-1.89805	1	0.0119176	-1.55882	0.178167	0.0150905	-1.24671	0.254249	0.0499498	0.510891	0.521907	0.150683	2.36006	3.49635e-08	0.219349	3.31898	2.33015e-24
ENSMUSG00000067879	3110035E14Rik	0.00352634	2.55068	0.000207792	0.00537823	2.77146	0.348199	0.00136646	0.654827	0.865371	0	-0.119652	1	0.000797	0.487095	1	0.000852534	0.589335	1	0.001576	1.50817	1	0	-1.32761	0.639828	0	-0.338837	1	0	-0.910691	0.785556	0	1.11856	1	0	-0.467383	1	0	-0.650763	1	0	-0.599253	1	0	-0.698143	0.777777	0	-1.07918	0.566968
ENSMUSG00000025912	Mybl1	0.0166242	0.0883861	0.842822	0.0107565	-0.419228	1	0.00888196	-0.880505	0.238381	0.00750546	-0.930819	1	0.034271	1.2249	0.103349	0.0119355	-0.342493	1	0.00472799	-1.37259	0.858984	0.0165708	0.0971318	1	0.0203894	0.431818	0.858092	0.0050951	-1.54812	0.137363	0.0421005	1.51589	0.64716	0.0195789	0.368641	0.89586	0.0150905	-0.0192584	1	0.011707	-0.379641	1	0.0168238	0.137881	1	0.0188503	0.29965	0.763503
ENSMUSG00000045210	Vcpip1	0.0969744	-0.381861	0.339661	0.0981528	-0.30228	1	0.112391	-0.127051	1	0.151181	0.334802	1	0.118753	-0.0296964	1	0.125322	0.0521451	1	0.119776	-0.0079178	1	0.103811	-0.243822	0.965254	0.14458	0.268246	0.920858	0.109545	-0.155282	1	0.0965834	-0.306465	1	0.158334	0.40761	0.708021	0.11997	-0.0148171	1	0.140484	0.225551	0.83327	0.12947	0.10098	0.967585	0.15937	0.427784	0.427401
ENSMUSG00000097893	1700034P13Rik	0.245081	3.12734	3.08779e-30	0.0282357	-1.13543	1	0.11	0.942738	0.0240315	0.0900655	0.537823	0.964712	0.003985	-3.81059	0.00064728	0.012788	-2.28387	0.0764234	0.00472799	-3.37635	0.11211	0.00536114	-3.56519	2.06157e-06	0.00648755	-3.16515	0.0144311	0.0375764	-0.780294	0.537997	0.004953	-3.12749	1	0.00170251	-4.71343	0.000118897	0.00226358	-4.48084	3.72575e-05	0.00234139	-4.42933	5.56558e-05	0.00658324	-3.20064	0.00092162	0.00685464	-3.20033	5.37081e-05
ENSMUSG00000025915	Sgk3	0.323416	0.91689	0.00123891	0.532445	1.52128	0.0963904	0.267142	0.518773	0.233965	0.220875	0.182154	1	0.436756	1.25477	0.0182442	0.182442	-0.106053	1	0.214335	0.137968	1	0.113559	-0.840307	0.221966	0.0871185	-1.19587	0.394874	0.0866167	-1.22644	0.110623	0.0792479	-1.28306	1	0.0612905	-1.71126	0.0713209	0.0837523	-1.26501	0.172337	0.0975581	-1.0392	0.298189	0.0928968	-1.11474	0.207831	0.0936801	-1.11784	0.0935748
ENSMUSG00000046101	Mcmdc2	0.038286	2.76872	1.76128e-14	0.0201684	1.00155	0.915029	0.0116149	0.127763	0.958137	0.00536104	-0.807708	1	0.003985	-1.25541	0.656887	0.00341013	-1.42172	0.666197	0	-2.84667	0.525668	0.00146213	-2.61164	0.0118614	0.00556076	-0.798962	1	0.00254755	-1.8673	0.171902	0	-2.18184	1	0.00255377	-1.75141	0.410814	0.00528168	-0.912684	0.850448	0.00468279	-1.05938	0.64602	0.00585177	-0.784558	0.776672	0.00114244	-2.78372	0.0164256
ENSMUSG00000098234	Snhg6	0.448601	0.793396	0.00568382	0.570093	1.02098	0.474235	0.328974	0.209256	0.785404	0.322735	0.163479	1	0.560291	1.02606	0.0770153	0.342719	0.256161	0.951779	0.264767	-0.129027	1	0.201286	-0.565076	0.522006	0.203894	-0.523542	0.994622	0.157948	-0.917328	0.279034	0.195643	-0.561809	1	0.171954	-0.778479	0.67374	0.222585	-0.397875	1	0.1678	-0.818036	0.485017	0.17409	-0.76605	0.480562	0.151373	-0.986897	0.149216
ENSMUSG00000099032	Tcf24	0.0229212	1.94892	1.10971e-06	0	-2.75483	0.830012	0.0099068	0.247651	0.863407	0.00964987	0.291827	1	0.001594	-1.94175	0.386181	0.0102304	0.346359	1	0.00472799	-0.498752	1	0.00243688	-1.68124	0.15773	0.00185359	-1.71323	0.598654	0.0127378	0.651551	0.529737	0.029718	1.93003	0.530234	0.00936383	0.221415	1	0.00528168	-0.575356	1	0	-3.57229	0.0366102	0.00146294	-2.07254	0.19477	0.00114244	-2.45357	0.0492519
ENSMUSG00000025916	Ppp1r42	0.0219137	0.437334	0.257308	0.00268912	-2.13892	0.758062	0.0409937	1.561	6.95864e-05	0.0482494	1.61964	0.113527	0.000797	-3.51291	0.0103811	0.0076728	-1.06072	0.709722	0	-3.4953	0.155312	0.00194951	-2.94079	0.000464377	0.00278038	-2.27744	0.139918	0.0324813	1.02894	0.0937033	0.014859	-0.00219527	1	0.000851257	-3.41294	0.0114429	0.000754525	-3.59632	0.00304475	0	-4.54827	0.000780868	0.00146294	-3.05526	0.00655763	0.00114244	-3.43629	0.000384343
ENSMUSG00000025917	Cops5	0.31863	-0.0697437	0.904746	0.364375	0.142248	1	0.320092	-0.0586096	1	0.264835	-0.333339	1	0.403282	0.299548	0.825183	0.266843	-0.32606	1	0.253735	-0.390203	1	0.359196	0.126026	0.912245	0.303988	-0.129647	1	0.27832	-0.268047	1	0.294703	-0.166023	1	0.313263	-0.0851309	1	0.256539	-0.387635	1	0.273163	-0.292544	1	0.340134	0.0392432	1	0.440411	0.446195	0.384732
ENSMUSG00000056763	Cspp1	0.272536	0.0986131	0.787266	0.201684	-0.355511	1	0.234347	-0.152958	0.988548	0.300218	0.2339	1	0.268589	0.0665679	1	0.286451	0.164289	1	0.233247	-0.139705	1	0.229554	-0.17867	1	0.285452	0.158571	1	0.167501	-0.651295	0.541757	0.163449	-0.647306	1	0.234096	-0.140947	1	0.209758	-0.308002	1	0.231798	-0.156822	1	0.226025	-0.195829	1	0.250766	-0.0395329	1
ENSMUSG00000067851	Arfgef1	0.250622	-0.382055	0.2894	0.217818	-0.536163	1	0.281831	-0.176562	0.95208	0.398861	0.361683	1	0.206423	-0.629105	0.80647	0.531128	0.809684	0.281066	0.496439	0.68445	0.563347	0.222244	-0.536356	0.562133	0.381839	0.297487	0.8717	0.331819	0.0856286	0.970385	0.443293	0.510624	1	0.372851	0.262257	0.886224	0.359154	0.206336	0.937989	0.236481	-0.426755	0.92057	0.266256	-0.249685	1	0.367295	0.245285	0.692881
ENSMUSG00000042501	Cpa6	0.00906774	1.44515	0.00214731	0.00134456	-0.72735	1	0.00204968	-0.965541	0.439338	0.00107221	-1.0652	1	0	-2.52671	0.303086	0.0076728	1.02674	0.607797	0.0220639	2.6077	0.0121828	0.00146213	-1.24514	0.379946	0	-2.29819	0.4143	0.00127378	-1.25734	0.511019	0.004953	0.771906	1	0.000851257	-1.41294	0.621552	0.0060362	0.674136	0.771526	0.00156093	-0.945903	0.760619	0.000731471	-1.6437	0.374065	0	-3.03853	0.0369837
ENSMUSG00000048960	Prex2	0.0327446	1.05572	0.00198924	0.00537823	-1.50588	1	0.0116149	-0.714696	0.365594	0.0182275	0.046937	1	0.003188	-2.29144	0.0879102	0.0102304	-0.784572	0.913282	0.00315199	-2.01378	0.567789	0.00682327	-1.43401	0.0760806	0.00834113	-1.04666	0.707423	0.0121009	-0.58542	0.75543	0.0074295	-0.930687	1	0.0127689	-0.477367	1	0.0150905	-0.251751	1	0.0530716	1.68673	0.00194279	0.0336477	0.953122	0.150101	0.028561	0.704281	0.263891
ENSMUSG00000057715	A830018L16Rik	0.059696	0.705713	0.0263479	0.0309248	-0.341305	1	0.0536334	0.479003	0.356549	0.0546826	0.479249	1	0.035865	-0.154637	1	0.0809907	1.08847	0.135909	0.0835278	1.11019	0.253524	0.0141339	-1.55609	0.0188139	0.0157555	-1.32242	0.409155	0.0191066	-1.09035	0.243706	0.0074295	-2.05581	1	0.00340503	-3.31835	0.00221373	0.00528168	-2.8192	0.0027494	0.0202921	-0.984296	0.41641	0.0270644	-0.573379	0.749018	0.0719737	0.929687	0.0512414
ENSMUSG00000097171	Gm17644	0.000251882	3.34423	0.255669	0	3.97309	1	0	1.85646	1	0	3.63524	1	0	3.18753	1	0	3.28978	1	0	4.20861	1	0	2.42728	1	0	3.41605	1	0	2.8442	1	0	4.87344	1	0	3.2875	1	0	3.10412	1	0	3.15563	1	0	3.05674	1	0	2.67571	1
ENSMUSG00000101314	Gm29663	0.000251882	3.34423	0.255669	0	3.97309	1	0	1.85646	1	0	3.63524	1	0	3.18753	1	0	3.28978	1	0	4.20861	1	0	2.42728	1	0	3.41605	1	0	2.8442	1	0	4.87344	1	0	3.2875	1	0	3.10412	1	0	3.15563	1	0	3.05674	1	0	2.67571	1
ENSMUSG00000016918	Sulf1	0.04685	-1.84317	2.99311e-07	0.0645388	-1.20377	1	0.0519253	-1.63476	0.00048106	0.0707657	-1.0829	0.892502	0.100422	-0.583253	0.862059	0.0528571	-1.51881	0.199831	0.0204879	-2.78978	0.0952784	0.30461	1.18202	0.00207956	0.478225	1.84276	0.000489702	0.0318444	-2.27413	0.0013497	0.0222885	-2.61198	1	0.126837	-0.233547	1	0.130533	-0.192713	1	0.300479	1.10063	0.0274832	0.312338	1.16977	0.0141366	0.338162	1.33637	0.000698835
ENSMUSG00000025938	Slco5a1	0.555147	1.62503	4.6544e-10	0.358997	0.596494	1	0.382608	0.784295	0.0471209	0.693719	1.6344	0.0311016	0.149836	-0.713237	0.733023	0.243825	0.0169299	1	0.146568	-0.72389	1	0.0633589	-2.01705	0.000372867	0.0769238	-1.68123	0.131022	0.233738	-0.0487752	1	0.106489	-1.16672	1	0.033199	-2.89116	0.00115756	0.0173541	-3.81548	4.14372e-06	0.0273163	-3.17603	9.18153e-05	0.037305	-2.74042	0.00035527	0.110817	-1.17844	0.0746218
ENSMUSG00000042414	Prdm14	0.0206543	3.91191	3.538e-17	0.00403368	0.231622	1	0.00273291	-0.64604	0.732564	0.00321662	-0.106232	1	0.004782	0.294449	1	0	-2.49158	0.499596	0	-1.57275	1	0.000487376	-2.3409	0.117076	0	-2.36531	0.503244	0.000636888	-1.92399	0.304889	0.004953	0.703519	1	0	-2.49386	0.398037	0	-2.67724	0.224254	0	-2.62573	0.23088	0	-2.72462	0.192277	0.00057122	-2.09247	0.195225
ENSMUSG00000005886	Ncoa2	0.121155	-0.356675	0.379233	0.0806735	-0.891807	1	0.176956	0.279396	0.615766	0.248752	0.775334	0.649741	0.108392	-0.478891	0.952525	0.144078	-0.051541	1	0.0992877	-0.585808	1	0.115021	-0.406357	0.7596	0.163116	0.135883	1	0.224821	0.640261	0.243115	0.165925	0.168117	1	0.136201	-0.136049	1	0.107897	-0.487502	0.937191	0.137362	-0.124533	1	0.155803	0.0660442	0.997234	0.201641	0.471776	0.365521
ENSMUSG00000101476	Gm29570	0.000251882	0.344225	1	0.00134456	2.97309	1	0	-0.313464	0.90294	0	1.46531	1	0	1.01761	1	0	1.11985	1	0.001576	3.20861	0.701979	0	0.257355	1	0	1.24613	1	0.00127378	2.6218	0.309599	0.0024765	3.87344	1	0	1.11758	1	0	0.934199	1	0	0.98571	1	0	0.88682	1	0.00057122	1.67571	0.748353
ENSMUSG00000025935	Tram1	0.39621	-0.311098	0.400072	0.420847	-0.180406	1	0.342297	-0.529748	0.356238	0.335601	-0.51826	1	0.455087	-0.0670154	1	0.446728	-0.0946696	1	0.567358	0.262426	0.999858	0.529291	0.168705	0.919271	0.522711	0.142812	1	0.440089	-0.119652	1	0.324421	-0.553583	1	0.635889	0.443424	0.629439	0.627765	0.426783	0.619815	0.618909	0.403846	0.571881	0.61151	0.386856	0.557311	0.581502	0.314538	0.663311
ENSMUSG00000025937	Lactb2	0.0614591	-0.0941765	0.904785	0.0295803	-1.1014	1	0.0785712	0.318041	0.5723	0.0611159	-0.0718858	1	0.039053	-0.74131	0.714222	0.0792856	0.313958	0.922131	0.105592	0.740523	0.549061	0.0536114	-0.292031	0.912437	0.0620951	-0.0520343	1	0.091075	0.533331	0.386731	0.04953	-0.334151	1	0.0689518	0.102992	1	0.0520622	-0.320222	1	0.0538521	-0.268712	1	0.0577862	-0.165326	1	0.0891103	0.502727	0.351051
ENSMUSG00000067813	Xkr9	0.0868992	0.900802	0.00212548	0.00941191	-2.34771	0.377597	0.149285	1.90163	1.44233e-09	0.107221	1.08156	0.346079	0.011158	-2.21846	0.0254725	0.0238709	-1.14916	0.485136	0.00787998	-2.52948	0.182819	0.00438639	-3.56933	2.91217e-07	0.00278038	-3.90925	0.00148454	0.19234	2.14486	2.21558e-08	0.014859	-1.64113	1	0.0059588	-3.0333	0.00247944	0.00150905	-4.63734	5.34239e-06	0.00234139	-4.16967	2.50141e-05	0.00365736	-3.68135	5.53288e-05	0.0057122	-3.18227	1.11319e-05
ENSMUSG00000025932	Eya1	0.0770758	-2.11007	3.20381e-09	0.122355	-1.26511	1	0.0953103	-1.73642	0.000138444	0.0954265	-1.63509	0.473758	0.132302	-1.17486	0.310586	0.979561	1.93388	2.26948e-05	1.28916	2.28409	3.91073e-05	0.307535	0.0860783	0.961801	0.483786	0.77739	0.293725	0.068147	-2.15935	0.00176886	0.123825	-1.22438	1	0.335395	0.215811	0.944993	0.448188	0.667577	0.288094	0.514326	0.883295	0.0960635	0.445466	0.65948	0.239656	0.301033	0.0518855	0.982051
ENSMUSG00000054493	Gm9947	0.0695193	0.86738	0.00375811	0.0524378	0.317738	1	0.0895028	1.27883	0.000248437	0.0986431	1.27504	0.195207	0.035068	-0.290719	1	0.0161981	-1.39392	0.331087	0.001576	-3.82206	0.0382364	0.0292426	-0.588889	0.54186	0.0287306	-0.572634	0.967745	0.0356657	-0.275655	1	0.024765	-0.685324	1	0.0221327	-0.953375	0.553287	0.015845	-1.43926	0.148167	0.00936558	-2.15934	0.0162466	0.0241386	-0.841634	0.466732	0.0331308	-0.391472	0.804775
ENSMUSG00000025930	Msc	0.690408	0.631453	0.0342746	0.77581	0.703	0.883635	0.928165	1.12716	0.00103722	0.969276	1.05493	0.397586	0.62963	0.397875	0.701865	0.120207	-2.06082	0.0375879	0.0378239	-3.66237	0.0163168	0.517594	0.100339	1	0.468957	-0.0522782	1	0.503141	0.0545371	1	0.121348	-1.99445	1	0.235798	-1.07687	0.385846	0.127515	-1.98334	0.0118014	0.104582	-2.26877	0.00369211	0.210664	-1.25026	0.136387	0.28104	-0.834814	0.260028
ENSMUSG00000032769	Trpa1	0.0324927	2.5337	2.0029e-11	0.00672279	-0.336766	1	0.00307452	-1.69198	0.0582935	0	-3.28958	0.436206	0.003985	-1.12232	0.759579	0.0281336	1.66299	0.0572486	0.0756478	3.21599	1.31827e-05	0.00194951	-2.15166	0.0512055	0.000926793	-2.50281	0.285943	0.000636888	-3.07467	0.0326973	0.0024765	-1.04542	1	0	-3.63731	0.0620951	0	-3.82069	0.0230847	0.000780465	-2.76323	0.0859944	0.00146294	-2.27118	0.13573	0.00171366	-2.23118	0.064279
ENSMUSG00000092083	Kcnb2	0.0146091	-1.42598	0.000401315	0.00941191	-1.76838	0.813693	0.0126397	-1.58561	0.00373113	0.0117943	-1.51451	0.690021	0.011158	-1.6352	0.177685	0.0724654	1.11241	0.130884	0.121352	1.87562	0.00949115	0.049225	0.526059	0.376864	0.0732166	1.12327	0.111609	0.0178329	-1.00345	0.313426	0.00990599	-1.55114	1	0.130242	2.08262	1.76146e-05	0.0897885	1.47186	0.00386603	0.0343405	-0.030232	1	0.0182868	-0.953622	0.403832	0.00799708	-2.14702	0.00357759
ENSMUSG00000025925	Terf1	0.0609554	-0.937977	0.00899446	0.0605051	-0.82584	1	0.0594408	-0.940256	0.0705338	0.0643325	-0.748044	1	0.305251	1.6542	0.000447064	0.0844008	-0.358115	1	0.0929837	-0.199085	1	0.110634	0.0440309	1	0.12141	0.187232	1	0.0573199	-0.944925	0.277012	0.0668655	-0.651797	1	0.113217	0.0815468	1	0.115442	0.110579	1	0.155313	0.56647	0.381843	0.171164	0.721373	0.197307	0.134237	0.347075	0.549847
ENSMUSG00000032719	Sbspon	0.00453387	1.42223	0.0547814	0.00134456	0.245169	1	0	-2.89843	0.122044	0.00107221	-0.0926852	1	0.003188	0.865606	0.782988	0.0025576	0.61735	1	0	-0.54628	1	0	-2.32761	0.365937	0.00185359	0.300573	1	0	-1.91069	0.593782	0	0.118557	1	0.00510754	1.5099	0.402079	0.0060362	1.75049	0.210614	0.00468279	1.37803	0.372837	0.00146294	-0.0587326	1	0.00057122	-1.05221	0.828828
ENSMUSG00000067795	4930444P10Rik	0.0269513	0.818342	0.0420436	0.00268912	-2.14239	0.945906	0.00170807	-3.24857	4.9884e-05	0.00857766	-0.87432	1	0.000797	-3.51637	0.0285576	0.00341013	-2.08178	0.318157	0.00315199	-1.90687	0.790842	0.00146213	-3.26969	0.000872914	0.00278038	-2.28092	0.256355	0.00127378	-3.27128	0.00748636	0.0074295	-0.823523	1	0	-4.41985	0.0100594	0.000754525	-3.59978	0.0113135	0.00234139	-2.54133	0.0644558	0.000731471	-3.64716	0.00732386	0	-5.03165	8.42301e-05
ENSMUSG00000043716	Rpl7	8.03175	0.325224	0.303213	10.5279	0.682072	1	4.30297	-0.70318	0.161856	3.72056	-0.870086	0.88493	9.83977	0.596547	0.519053	5.38205	-0.326091	1	4.17008	-0.695228	0.965679	7.37888	0.157943	0.930422	7.05845	0.0830471	1	2.5138	-1.47098	0.0210332	3.77666	-0.835163	1	6.25078	-0.10072	1	9.19238	0.492385	0.613735	9.54743	0.550288	0.456076	8.32853	0.339706	0.714135	5.60196	-0.271817	0.842105
ENSMUSG00000025921	Rdh10	0.219641	-0.114155	0.86384	0.211096	-0.151752	1	0.166708	-0.549142	0.402993	0.150109	-0.658277	1	0.174543	-0.443411	0.990409	0.102304	-1.22963	0.380813	0.0236399	-3.2567	0.0428432	0.221756	-0.0882811	1	0.281745	0.279085	0.895382	0.112092	-1.11184	0.169454	0.215455	-0.113949	1	1.20197	2.69609	9.12134e-12	0.480633	1.12433	0.0247847	0.108485	-1.14841	0.233678	0.160192	-0.574201	0.70613	0.0845406	-1.5361	0.0157218
ENSMUSG00000100868	Gm28095	0	1.34423	1	0	3.97309	1	0	1.85646	1	0	3.63524	1	0	3.18753	1	0	3.28978	1	0	4.20861	1	0.000487376	4.42728	0.280847	0	3.41605	1	0	2.8442	1	0	4.87344	1	0	3.2875	1	0	3.10412	1	0	3.15563	1	0	3.05674	1	0	2.67571	1
ENSMUSG00000025920	Stau2	0.163975	0.350879	0.255669	0.215129	0.712017	0.887436	0.17149	0.408285	0.394955	0.135098	0.0161273	1	0.168964	0.354763	0.77047	0.161129	0.281258	0.934567	0.159176	0.26173	1	0.103811	-0.398258	0.767385	0.0824845	-0.716892	0.826473	0.0885274	-0.628291	0.576146	0.074295	-0.82386	1	0.109812	-0.296533	1	0.0807342	-0.757537	0.628603	0.0780465	-0.805915	0.508605	0.126545	-0.0862134	1	0.141663	0.0854477	0.940043
ENSMUSG00000089982	Gm7568	0.000503763	1.92919	0.323357	0	2.38813	1	0.000341614	1.53453	0.720357	0	2.05027	1	0	1.60257	1	0.000852534	2.96785	0.676155	0	2.62365	1	0	0.842318	1	0	1.83109	1	0	1.25923	1	0	3.28848	1	0.000851257	2.96558	0.568919	0	1.51916	1	0	1.57067	1	0	1.47178	1	0	1.09075	1
ENSMUSG00000025939	Ube2w	0.32392	0.0144714	0.981647	0.334795	0.064853	1	0.292763	-0.150877	0.98895	0.198358	-0.711874	1	0.252649	-0.360476	1	0.30947	-0.0543746	1	0.386119	0.276333	0.991524	0.385027	0.2887	0.656641	0.36979	0.215005	0.960356	0.20253	-0.69909	0.483104	0.193167	-0.72929	1	0.27751	-0.218495	1	0.282947	-0.190888	1	0.391793	0.305488	0.711362	0.479114	0.62049	0.274135	0.398712	0.339816	0.54209
ENSMUSG00000079658	Tceb1	1.54429	0.294337	0.360373	1.62154	0.322508	1	1.43273	0.152824	0.8772	1.26199	-0.0518121	1	1.75818	0.456005	0.711703	1.24214	-0.0762473	1	1.21194	-0.111117	1	1.41242	0.123682	0.97242	1.14274	-0.201329	1	1.22091	-0.10397	1	1.4537	0.156164	1	0.902332	-0.55601	0.778547	0.832241	-0.680037	0.565349	0.848365	-0.650346	0.532238	1.05039	-0.331216	0.862993	1.31323	0.00831304	1
ENSMUSG00000097744	D030040B21Rik	0.0385379	1.72837	1.41689e-08	0.0147901	-0.00419044	1	0.0232297	0.638556	0.2261	0.0300218	0.997361	0.602649	0.003985	-1.81247	0.161847	0.00682027	-1.11395	0.630237	0.00945597	-0.565238	1	0.00584852	-1.4307	0.063343	0.00648755	-1.16138	0.578722	0.0165591	0.0952582	1	0.0074295	-0.719013	1	0.00170251	-2.72372	0.0275634	0.00452715	-1.66972	0.149125	0.00468279	-1.61821	0.153162	0.0131665	-0.230603	1	0.0085683	-0.871183	0.354968
ENSMUSG00000025940	Tmem70	0.469004	0.0570964	0.880999	0.523033	0.213278	1	0.439315	-0.0528939	1	0.342034	-0.419505	1	0.50211	0.155176	0.983482	0.284746	-0.69684	0.840472	0.258463	-0.822611	1	0.827565	0.981422	0.0171762	0.573685	0.356785	0.797815	0.410793	-0.15217	1	0.262509	-0.790363	1	0.331139	-0.472307	0.99766	0.348591	-0.398147	1	0.362136	-0.340143	1	0.502521	0.157142	0.876054	0.439839	-0.0478597	1
ENSMUSG00000025779	Ly96	0.120399	-0.259688	0.552502	0.102186	-0.454482	1	0.15031	0.114596	0.898184	0.17477	0.336809	1	0.102813	-0.461197	0.968278	0.12106	-0.21569	1	0.143416	0.0443565	1	0.188127	0.470801	0.375793	0.17053	0.300873	0.877995	0.237559	0.832192	0.098686	0.165925	0.262637	1	0.130242	-0.106151	1	0.104124	-0.444046	0.978795	0.0967777	-0.55189	0.786242	0.125813	-0.160576	1	0.132523	-0.0848977	1
ENSMUSG00000101640	Gm28376	0.000251882	2.34423	0.415552	0	3.38813	1	0.000341614	2.85646	0.531494	0	3.05027	1	0	2.60257	1	0	2.70481	1	0	3.62365	1	0	1.84232	1	0	2.83109	1	0	2.25923	1	0	4.28848	1	0	2.70254	1	0	2.51916	1	0	2.57067	1	0	2.47178	1	0	2.09075	1
ENSMUSG00000042686	Jph1	0.342559	0.934896	0.000914555	0.298492	0.559367	1	0.413011	1.21843	0.000302689	0.405295	1.03481	0.336544	0.171355	-0.274324	1	0.209723	0.0308228	1	0.0819518	-1.32879	0.70701	0.113559	-0.913635	0.16351	0.143653	-0.533365	0.988464	0.146484	-0.516247	0.706209	0.126301	-0.691731	1	0.0689518	-1.61174	0.0950408	0.0354627	-2.5777	0.00101909	0.0561935	-1.91399	0.0166823	0.0870451	-1.28192	0.124081	0.151373	-0.470517	0.671659
ENSMUSG00000025777	Gdap1	0.0428199	1.50469	8.60851e-07	0.0430259	1.22307	0.465812	0.030062	0.732281	0.132978	0.0332385	0.837574	0.745865	0.015143	-0.326588	1	0.0358064	0.954489	0.292058	0.0236399	0.359985	1	0.00292426	-2.64188	0.000515726	0.00185359	-2.88773	0.0356412	0.00891643	-1.10066	0.274534	0.0074295	-1.01225	1	0.00510754	-1.78166	0.149704	0.0030181	-2.45659	0.0205096	0.00468279	-1.91353	0.0696998	0.00731471	-1.34801	0.203804	0.010282	-0.915565	0.309257
ENSMUSG00000099899	Gm28784	0.0244325	5.15158	2.67373e-12	0.00403368	0.218202	1	0.000341614	-2.9249	0.266106	0.00107221	-1.14612	1	0.001594	-0.995688	1	0.000852534	-1.49158	1	0	-1.58581	1	0.000487376	-2.35408	0.674338	0.000926793	-1.36531	1	0	-2.95022	0.729462	0	-0.920971	1	0	-2.50691	1	0	-2.69029	1	0	-2.63878	1	0.00146294	-1.12648	1	0.00057122	-2.10565	0.78253
ENSMUSG00000067780	Pi15	0.00881586	1.99059	0.000441166	0.00537823	1.02823	1	0.000683228	-1.86236	0.207972	0.00536104	0.97227	1	0.000797	-1.13439	1	0	-2.05007	0.766616	0	-1.13124	1	0.00146213	-0.858122	0.816385	0.000926793	-0.905877	1	0	-2.49565	0.307515	0	-0.466406	1	0.00170251	-0.431314	1	0.015845	2.65667	0.0022718	0.00156093	-0.563184	1	0.00219441	-0.228658	1	0.00057122	-1.64622	0.456193
ENSMUSG00000100053	Gm28154	0.00151129	2.15158	0.0685751	0	1.16573	1	0.00136646	1.85646	0.322974	0.00214442	2.63524	0.79487	0	0.380179	1	0	0.48242	1	0	1.40125	1	0	-0.380075	1	0	0.608696	1	0.000636888	1.14376	0.857984	0	2.06609	1	0	0.480149	1	0	0.296769	1	0	0.34828	1	0	0.24939	1	0	-0.131643	1
ENSMUSG00000085125	Gm16070	0.000251882	0.1743	1	0	1.65116	1	0.000683228	1.44142	0.62421	0.00214442	3.2202	0.604743	0	0.865606	1	0.000852534	2.11985	0.897122	0	1.88668	1	0	0.105352	1	0	1.09412	1	0.00191066	3.03684	0.121708	0	2.55152	1	0	0.965576	1	0	0.782196	1	0	0.833706	1	0	0.734817	1	0	0.353783	1
ENSMUSG00000025776	Crispld1	0.0246844	1.09706	0.00230948	0.0107565	-0.201281	1	0.043385	2.16996	1.07502e-08	0.0375273	1.58599	0.147905	0.004782	-1.35826	0.444337	0.0076728	-0.728147	0.976188	0.00630398	-0.831408	1	0.000974753	-3.35844	0.000378424	0.00370717	-1.62397	0.426295	0.0197435	0.605792	0.47232	0.004953	-0.912281	1	0.00170251	-2.49822	0.0757661	0	-4.27525	0.00228967	0.000780465	-3.2194	0.0116079	0.000731471	-3.31829	0.00719085	0.00057122	-3.69933	0.000490509
ENSMUSG00000099895	Gm28153	0.00151129	5.15158	0.000119263	0	2.16573	1	0	0.0491058	1	0	1.82788	1	0	1.38018	1	0	1.48242	1	0	2.40125	1	0	0.619925	1	0	1.6087	1	0	1.03684	1	0	3.06609	1	0	1.48015	1	0	1.29677	1	0	1.34828	1	0	1.24939	1	0	0.868357	1
ENSMUSG00000025774	Crisp4	0.00151129	4.15158	0.000605036	0	1.97309	1	0	-0.143539	1	0	1.63524	1	0	1.18753	1	0	1.28978	1	0	2.20861	1	0	0.42728	1	0	1.41605	1	0	0.844196	1	0	2.87344	1	0	1.2875	1	0	1.10412	1	0	1.15563	1	0.000731471	2.24939	0.669815	0	0.675712	1
ENSMUSG00000073735	Defb18	0.000251882	3.34423	0.255669	0	3.97309	1	0	1.85646	1	0	3.63524	1	0	3.18753	1	0	3.28978	1	0	4.20861	1	0	2.42728	1	0	3.41605	1	0	2.8442	1	0	4.87344	1	0	3.2875	1	0	3.10412	1	0	3.15563	1	0	3.05674	1	0	2.67571	1
ENSMUSG00000067773	Defb41	0.019143	5.15158	1.20793e-09	0.00134456	-0.453175	1	0	-3.58648	0.292571	0.00321662	0.242918	1	0.002391	-0.204783	1	0	-2.15317	1	0	-1.23434	1	0	-3.01566	0.689735	0.000926793	-1.01021	1	0	-2.59875	1	0	-0.569499	1	0	-2.15544	1	0	-2.33882	1	0	-2.28731	1	0	-2.3862	1	0	-2.76723	0.907251
ENSMUSG00000101738	Gm29006	0.000251882	3.34423	0.255669	0	3.97309	1	0	1.85646	1	0	3.63524	1	0	3.18753	1	0	3.28978	1	0	4.20861	1	0	2.42728	1	0	3.41605	1	0	2.8442	1	0	4.87344	1	0	3.2875	1	0	3.10412	1	0	3.15563	1	0	3.05674	1	0	2.67571	1
ENSMUSG00000089787	Gm15825	0.0299739	5.55068	2.66894e-32	0.00134456	-1.06033	1	0.000683228	-2.58094	0.0189129	0.00321662	-0.375992	1	0	-2.85686	0.241728	0.00170507	-1.14763	0.927596	0	-1.83579	0.979419	0.000487376	-2.60614	0.0487095	0	-2.62834	0.36127	0.00127378	-1.59321	0.387069	0	-1.17095	1	0.000851257	-1.74592	0.588957	0	-2.94027	0.158559	0	-2.88876	0.161693	0	-2.98765	0.1106	0	-3.36868	0.0255625
ENSMUSG00000042596	Tfap2d	0.0287145	5.38236	9.47073e-37	0.00134456	-1.0156	1	0.0023913	-1.0624	0.319551	0.00107221	-1.35345	1	0.000797	-1.80115	0.409025	0	-2.71022	0.226944	0	-1.79139	0.808505	0	-3.57272	0.00718591	0	-2.58395	0.271441	0.000636888	-2.14449	0.131499	0	-1.12656	1	0	-2.7125	0.153971	0	-2.89588	0.0982447	0	-2.84437	0.103045	0	-2.94326	0.0653542	0.00057122	-2.31297	0.0719661
ENSMUSG00000025927	Tfap2b	1.0642	2.84193	4.33103e-15	0.162692	-0.889167	1	0.469377	0.768936	0.0679672	0.581137	1.01528	0.399433	0.108392	-1.50437	0.175505	0.194378	-0.642098	0.938714	0.168632	-0.832342	1	0.0277805	-3.52068	4.33501e-08	0.0185359	-4.00501	0.000433876	0.129925	-1.25235	0.130082	0.153543	-0.954213	1	0.0204302	-3.88122	5.56716e-05	0.00679073	-5.38953	2.28409e-08	0.00858511	-5.07459	1.7021e-07	0.0212127	-3.84794	7.00334e-06	0.0217064	-3.84865	5.25172e-08
ENSMUSG00000100538	Gm28340	0	1.34423	1	0	3.97309	1	0.000341614	3.85646	0.365594	0	3.63524	1	0	3.18753	1	0	3.28978	1	0	4.20861	1	0	2.42728	1	0	3.41605	1	0	2.8442	1	0	4.87344	1	0	3.2875	1	0	3.10412	1	0	3.15563	1	0	3.05674	1	0	2.67571	1
ENSMUSG00000043760	Pkhd1	0.0163723	1.84946	4.38046e-06	0.00537823	0.028231	1	0.00444098	-0.516093	0.719041	0.00428883	-0.309623	1	0.001594	-1.51291	0.551151	0.00937787	0.675065	0.82273	0.00945597	0.768035	0.914203	0.000487376	-2.86734	0.0152505	0.000926793	-1.87857	0.501527	0.0242017	2.22271	0.000160265	0.019812	1.81455	0.72587	0.000851257	-2.00712	0.346984	0	-3.19966	0.0598687	0.000780465	-2.13899	0.209979	0	-3.24704	0.0410262	0.00057122	-2.61891	0.0394475
ENSMUSG00000089914	4930486I03Rik	0.000251882	3.34423	0.255669	0	3.97309	1	0	1.85646	1	0	3.63524	1	0	3.18753	1	0	3.28978	1	0	4.20861	1	0	2.42728	1	0	3.41605	1	0	2.8442	1	0	4.87344	1	0	3.2875	1	0	3.10412	1	0	3.15563	1	0	3.05674	1	0	2.67571	1
ENSMUSG00000099906	Gm28653	0.00604516	2.23319	0.0186363	0	-0.699336	1	0.00102484	-0.728502	1	0	-1.03719	1	0.002391	0.602572	0.859855	0.0110829	2.8492	0.143954	0	-0.463818	1	0.00146213	-0.157682	0.924163	0	-1.25637	1	0.000636888	-0.79966	1	0	0.201019	1	0	-1.38492	1	0	-1.5683	1	0	-1.51679	1	0	-1.61568	1	0	-1.99671	1
ENSMUSG00000025929	Il17a	0.0871511	6.69555	2.14153e-06	0	-3.53074	1	0.00102484	-3.63539	1	0.00214442	-2.27566	1	0.001594	-2.72336	1	0.000852534	-3.21007	1	0	-3.29522	1	0.000487376	-4.07257	1	0	-4.08778	1	0.00191066	-2.64766	0.989689	0	-2.63038	1	0.000851257	-3.21234	1	0	-4.3997	1	0	-4.34819	1	0.000731471	-3.4431	1	0.00114244	-3.23518	1
ENSMUSG00000041872	Il17f	0.0206543	5.71926	7.42563e-13	0	-1.51876	1	0.000341614	-2.61927	0.378309	0.00321662	0.192292	1	0.000797	-1.2882	1	0	-2.20208	1	0	-1.28325	1	0.000487376	-2.04845	0.803619	0	-2.0758	1	0	-2.64766	0.850654	0	-0.618409	1	0	-2.20435	1	0	-2.38773	1	0	-2.33622	1	0	-2.43511	0.972784	0	-2.81614	0.632487
ENSMUSG00000041859	Mcm3	0.0322409	-0.720027	0.0661059	0.100842	1.07636	0.502879	0.0177639	-1.5893	0.0018882	0.020372	-1.25716	0.807017	0.336334	3.2955	4.69179e-20	0.0110829	-2.12446	0.0634832	0.011032	-2.02021	0.360431	0.0692075	0.530514	0.34029	0.0361449	-0.451846	1	0.00636888	-2.92158	0.000251084	0.0123825	-1.77281	1	0.0357528	-0.472345	1	0.0309355	-0.690911	0.7473	0.0280967	-0.828437	0.538155	0.0380365	-0.389012	0.930763	0.0582644	0.252381	0.730176
ENSMUSG00000102121	Gm28065	0.000251882	3.34423	0.255669	0	3.97309	1	0	1.85646	1	0	3.63524	1	0	3.18753	1	0	3.28978	1	0	4.20861	1	0	2.42728	1	0	3.41605	1	0	2.8442	1	0	4.87344	1	0	3.2875	1	0	3.10412	1	0	3.15563	1	0	3.05674	1	0	2.67571	1
ENSMUSG00000097934	6720483E21Rik	0.000503763	-0.594374	0.555077	0	0.329233	1	0.000341614	-0.728502	0.707811	0.00107221	1.05027	1	0	-0.456322	1	0	-0.354081	1	0	0.564751	1	0.000487376	-0.157682	1	0.000926793	0.831088	1	0	-0.79966	0.776823	0	1.22959	1	0.000851257	0.702542	1	0.0030181	2.03373	0.234195	0.000780465	0.570672	1	0.00292588	1.98636	0.206419	0.00399854	2.50579	0.015213
ENSMUSG00000025931	Paqr8	0.0123422	-1.10732	0.00830093	0.00537823	-1.91444	0.767311	0.00546582	-2.23599	0.000134974	0.0160831	-0.547159	1	0.006376	-1.84221	0.133959	0.00682027	-1.73997	0.229699	0.00472799	-2.00328	0.460628	0.0082854	-1.58021	0.0270409	0.00648755	-1.78607	0.211754	0.0184697	-0.396118	0.9182	0.0173355	-0.328679	1	0.059588	1.39833	0.0191287	0.0377263	0.683792	0.40181	0.03356	0.503931	0.558484	0.0438883	0.921393	0.136383	0.1171	2.75119	4.95939e-14
ENSMUSG00000041809	Efhc1	0.0294702	0.522965	0.141456	0.0376476	0.848077	0.911617	0.0177639	-0.328508	0.788118	0.0182275	-0.20886	1	0.021519	0.00904727	1	0.0076728	-1.42447	0.412989	0.001576	-2.84938	0.211962	0.011697	-0.923217	0.283706	0.0120483	-0.801734	0.845558	0.00382133	-2.39284	0.00881872	0.004953	-1.59688	1	0.00425628	-2.17466	0.0667244	0.00452715	-2.13292	0.0410445	0.011707	-0.863956	0.577333	0.0153609	-0.486639	0.861224	0.0125668	-0.800726	0.404712
ENSMUSG00000041779	Tram2	0.00755645	-1.0679	0.0228639	0.00941191	-0.490435	1	0.00717389	-1.08925	0.123463	0.00964987	-0.498164	1	0.015143	0.0958344	1	0.0144931	0.0376352	1	0.001576	-2.27923	0.430835	0.0302173	1.18539	0.0170066	0.0352181	1.37054	0.0709393	0.00382133	-1.81605	0.0779816	0.004953	-1.02541	1	0.0195789	0.475862	0.813882	0.0271629	0.973727	0.19005	0.0257553	0.889951	0.246695	0.0160924	0.179427	0.963574	0.018279	0.362554	0.698447
ENSMUSG00000099971	Gm28287	0	0.759263	1	0	3.38813	1	0	1.2715	1	0	3.05027	1	0	2.60257	1	0.000852534	4.28978	0.481513	0	3.62365	1	0	1.84232	1	0.000926793	4.41605	0.410099	0	2.25923	1	0	4.28848	1	0	2.70254	1	0	2.51916	1	0	2.57067	1	0	2.47178	1	0	2.09075	1
ENSMUSG00000025933	Tmem14a	0.164227	0.420204	0.167668	0.193616	0.609	1	0.128105	-0.0167871	1	0.117943	-0.130682	1	0.107595	-0.273343	1	0.119355	-0.116603	1	0.129232	0.00999986	1	0.0882151	-0.590935	0.499269	0.0741434	-0.818693	0.726534	0.0917118	-0.519893	0.70588	0.0619125	-1.02649	1	0.0995971	-0.386838	1	0.116951	-0.149148	1	0.174824	0.464597	0.509989	0.184331	0.548887	0.365586	0.155943	0.293458	0.626892
ENSMUSG00000025934	Gsta3	0.089418	0.0954446	0.758957	0.0349585	-1.25288	1	0.0874532	0.0555356	0.986776	0.0729101	-0.206796	1	0.019925	-2.09359	0.0491181	0.025576	-1.73402	0.185453	0.00787998	-3.2022	0.0950346	0.0082854	-3.39006	9.5004e-07	0.0101947	-2.99051	0.0119907	0.0891643	0.0866587	0.977926	0.175831	1.095	0.923568	0.29794	2.01406	3.36207e-05	0.268611	1.86024	6.01005e-05	0.145947	0.849137	0.158781	0.0826563	-0.0277375	1	0.018279	-2.25646	0.00137299
ENSMUSG00000099343	Gm28836	0.00251882	0.716194	0.42118	0	-0.486342	1	0.00273291	0.856461	0.550328	0.00428883	1.63524	0.81096	0	-1.2719	0.849225	0	-1.16966	1	0	-0.250824	1	0.000487376	-0.998984	0.711035	0	-1.04338	0.998449	0.011464	3.39168	4.06882e-05	0	0.414013	1	0	-1.17193	0.995874	0	-1.35531	0.853492	0	-1.3038	0.748723	0.000731471	-0.36952	1	0.00057122	-0.750553	0.903389
ENSMUSG00000067750	Khdc1a	0.210321	1.61696	1.69497e-06	0.0416813	-1.12231	1	0.0375775	-1.39147	0.0447059	0.10186	0.16763	1	0.014346	-2.66848	0.0563222	0.0102304	-3.11766	0.0403195	0.00315199	-4.32082	0.118617	0.00584852	-3.98015	6.25065e-06	0.00370717	-4.37511	0.00699383	0.63434	3.54944	3.39672e-14	0.146113	0.703519	1	0.00170251	-5.24193	0.000363273	0.00226358	-5.00962	0.000105739	0.00936558	-3.2518	0.00685754	0.00658324	-3.73116	0.0014101	0.0057122	-3.97403	3.48399e-05
ENSMUSG00000041722	Khdc1c	0.0367747	4.37397	2.14786e-22	0.00134456	-1.52676	1	0.00273291	-1.41656	0.246681	0.00428883	-0.51857	1	0.002391	-1.29628	0.836859	0.00170507	-1.61712	0.834527	0.001576	-1.29124	1	0.000974753	-2.47961	0.0779827	0.00185359	-1.49084	0.880175	0.00573199	-0.268504	1	0.0024765	-0.626401	1	0	-3.22029	0.208833	0	-3.40367	0.120582	0	-3.35216	0.134668	0	-3.45105	0.0888329	0.00114244	-2.23118	0.148165
ENSMUSG00000085079	Khdc1b	0.120903	4.07421	6.07642e-23	0.0309248	0.324432	1	0.0116149	-1.22127	0.313997	0.0343107	0.467741	1	0.011955	-1.06513	0.970919	0.00426267	-2.40139	0.523955	0.00472799	-2.07216	1	0.00341164	-2.84418	0.0275498	0.00463396	-2.27511	0.596563	0.00191066	-3.43657	0.0437055	0.0074295	-1.40733	1	0.000851257	-3.9979	0.093557	0	-5.18359	0.0134398	0.00234139	-3.12514	0.13244	0.00219441	-3.22403	0.0900103	0.00171366	-3.60506	0.0134601
ENSMUSG00000028033	Kcnq5	0.0188911	3.27022	1.53135e-17	0	-1.8724	1	0.00170807	-1.33994	0.162519	0.00107221	-1.19765	1	0.003985	-0.00886293	1	0.0025576	-0.51758	1	0.001576	-0.624282	1	0.00292426	-0.533549	0.839087	0.000926793	-1.41684	0.638805	0.00127378	-1.39102	0.359666	0.0024765	0.0405544	1	0.0059588	0.532617	0.955148	0.000754525	-1.72877	0.354617	0	-2.68986	0.116652	0.000731471	-1.77615	0.240738	0.00057122	-2.15718	0.0749777
ENSMUSG00000041670	Rims1	0.0415605	6.54934	4.6726e-21	0	-2.46985	1	0.000683228	-2.98484	0.140864	0	-2.80771	1	0	-3.25541	0.810958	0	-3.15317	0.943477	0.001576	-1.22602	1	0	-4.01566	0.153879	0	-3.02689	1	0.00127378	-1.99711	0.803836	0	-1.5695	1	0	-3.15544	0.885444	0	-3.33882	0.726168	0	-3.28731	0.664929	0	-3.3862	0.571744	0	-3.76723	0.234487
ENSMUSG00000073730	4933415F23Rik	0.00226693	3.66615	0.000103822	0	1.27265	1	0	-0.843979	0.723583	0.00107221	2.05027	1	0	0.487095	1	0	0.589335	1	0	1.50817	1	0	-0.273159	0.945509	0	0.715611	1	0	0.143757	1	0	2.173	1	0	0.587064	1	0	0.403684	1	0	0.455195	1	0.00146294	2.18228	0.412122	0	-0.0247282	1
ENSMUSG00000100775	Gm29107	0.0284626	0.511779	0.14695	0.0228575	0.171471	1	0.0427017	1.21169	0.00178983	0.0428883	1.08891	0.465689	0.011158	-0.885715	0.657744	0.0204608	-0.0176535	1	0.012608	-0.618647	1	0.00731065	-1.55	0.0309074	0.00741434	-1.4112	0.398928	0.0165591	-0.34636	0.956214	0.0272415	0.469722	1	0.0289427	0.494946	0.716494	0.0120724	-0.782828	0.717301	0.0140484	-0.565105	0.833198	0.0109721	-0.920535	0.460051	0.0114244	-0.894867	0.31387
ENSMUSG00000026158	Ogfrl1	1.28283	1.36132	2.55381e-07	1.18052	0.950797	0.56231	1.15534	1.05662	0.00248006	1.25877	1.06188	0.387657	0.871121	0.502802	0.659189	0.365737	-0.808698	0.744572	0.305743	-1.05356	0.909995	0.323618	-1.01898	0.101094	0.265063	-1.27964	0.327951	0.444548	-0.526734	0.692369	0.232791	-1.4358	1	0.204302	-1.66466	0.0768834	0.128269	-2.34983	0.00224698	0.15063	-2.11405	0.00675526	0.156535	-2.06263	0.00589515	0.136522	-2.28255	0.000176058
ENSMUSG00000099503	Gm28822	0.0178836	3.46976	7.39377e-15	0.00134456	-0.713411	1	0.00819873	1.17839	0.0974984	0.00428883	0.313307	1	0	-2.51291	0.329946	0.000852534	-1.39673	0.83025	0	-1.49183	1	0.000487376	-2.25922	0.105878	0	-2.28439	0.444167	0	-2.85624	0.115367	0	-0.826995	1	0	-2.41294	0.339884	0	-2.59632	0.223122	0	-2.54481	0.234625	0	-2.6437	0.191911	0.00057122	-2.01079	0.191572
ENSMUSG00000026156	B3gat2	0.0173798	2.42911	3.74861e-09	0.00134456	-1.093	1	0.00819873	0.705901	0.380663	0.00643325	0.431363	1	0.001594	-1.28279	0.706716	0.00426267	-0.14763	1	0.00472799	0.164213	1	0.00146213	-1.61711	0.205286	0.00185359	-1.05427	0.858863	0.00318444	-0.593209	0.864496	0	-1.20337	1	0.00170251	-1.18282	0.762769	0.0030181	-0.607371	1	0.000780465	-1.91045	0.301315	0.00146294	-1.41358	0.44351	0.00228488	-1.03578	0.485918
ENSMUSG00000026155	Smap1	0.736502	0.234336	0.478766	0.611774	-0.0758036	1	0.802451	0.366546	0.499487	0.737679	0.204255	1	0.50211	-0.375929	1	0.647073	0.00719864	1	0.527959	-0.292282	1	0.506872	-0.373725	0.707164	0.500468	-0.378101	1	0.61396	-0.0737151	1	0.673608	0.0670335	1	0.461381	-0.501132	0.968545	0.433098	-0.598823	0.80032	0.554911	-0.225738	1	0.632723	-0.0270878	1	0.95965	0.631135	0.218202
ENSMUSG00000026154	Sdhaf4	0.365984	-0.517651	0.137159	0.451772	-0.142923	1	0.559564	0.192847	0.809516	0.402078	-0.317971	1	0.434365	-0.206292	1	0.705045	0.532566	0.611061	0.808486	0.723632	0.516617	0.435227	-0.210755	1	0.332719	-0.601871	0.922257	0.579568	0.235543	0.850268	0.356616	-0.482772	1	0.394983	-0.348138	1	0.363681	-0.474477	0.939606	0.468279	-0.0927982	1	0.554455	0.165141	0.863781	0.680894	0.493211	0.387087
ENSMUSG00000026153	Fam135a	0.0609554	-0.2328	0.619864	0.0430259	-0.679484	1	0.108292	0.744128	0.065573	0.152254	1.19705	0.236985	0.050211	-0.482237	0.960392	0.089516	0.385609	0.837758	0.0583118	-0.23608	1	0.0428891	-0.744445	0.343644	0.0574611	-0.277326	1	0.110818	0.727451	0.187359	0.146113	1.10703	0.859456	0.062993	-0.143673	1	0.0513077	-0.452687	0.980314	0.0429256	-0.713849	0.628374	0.0438883	-0.684943	0.597915	0.0485537	-0.548178	0.596972
ENSMUSG00000026147	Col9a1	0.109317	2.62126	1.32008e-17	0.0349585	0.144894	1	0.0174223	-0.978375	0.18279	0.0289496	-0.13861	1	0.016737	-0.945491	0.728663	0.025576	-0.331568	1	0.0661918	1.0822	0.372264	0.00438639	-2.8655	0.000458258	0.00556076	-2.39681	0.127923	0.00191066	-3.78151	0.00041268	0.0024765	-2.75591	1	0.00425628	-2.74959	0.0382733	0.015845	-1.0289	0.606903	0.00390232	-2.88145	0.0134519	0.00365736	-2.98034	0.00715505	0.010282	-1.67441	0.0606993
ENSMUSG00000026141	Col19a1	0.0483613	0.698277	0.0313326	0.108909	1.84884	0.0414616	0.0662731	1.23017	0.000931721	0.0343107	0.102201	1	0.028692	-0.172868	1	0.0196083	-0.719587	0.888385	0.001576	-3.4262	0.0802708	0.0433765	0.453567	0.492863	0.0379985	0.248035	0.992306	0.0127378	-1.3634	0.122428	0.0074295	-1.75773	1	0.0059588	-2.33638	0.0310453	0.0030181	-3.2033	0.00121281	0.0132679	-1.27992	0.230155	0.0226756	-0.522571	0.807005	0.010282	-1.67999	0.0222649
ENSMUSG00000073725	Lmbrd1	0.214099	-0.155181	0.766303	0.164036	-0.520066	1	0.255186	0.140379	0.847743	0.197286	-0.252817	1	0.139475	-0.774836	0.659685	0.24212	0.0517391	1	0.230095	-0.0211268	1	0.199337	-0.252165	0.953782	0.201114	-0.226481	1	0.27832	0.267768	0.718394	0.257556	0.14734	1	0.276659	0.254419	0.898997	0.232394	-0.0108144	1	0.274724	0.244663	0.799956	0.299172	0.377299	0.578331	0.288466	0.326389	0.567235
ENSMUSG00000099392	Gm29414	0.000251882	3.34423	0.255669	0	3.97309	1	0	1.85646	1	0	3.63524	1	0	3.18753	1	0	3.28978	1	0	4.20861	1	0	2.42728	1	0	3.41605	1	0	2.8442	1	0	4.87344	1	0	3.2875	1	0	3.10412	1	0	3.15563	1	0	3.05674	1	0	2.67571	1
ENSMUSG00000033569	Adgrb3	0.0269513	1.86071	6.9242e-08	0.0174793	0.843806	1	0.0102484	-0.022233	1	0.0117943	0.271831	1	0.012752	0.356134	0.929322	0.00852534	-0.20499	1	0.00315199	-1.20643	1	0.00731065	-0.497532	0.779007	0.00463396	-0.98198	0.823694	0.00318444	-1.55383	0.198098	0.0074295	-0.120909	1	0.00170251	-2.12753	0.172541	0	-3.9071	0.00663332	0.00234139	-1.83872	0.162279	0.000731471	-2.94888	0.0222403	0.00057122	-3.32991	0.00219338
ENSMUSG00000073722	4931408C20Rik	0.0206543	2.30987	3.90468e-10	0.00537823	-0.0537106	1	0.015031	1.4058	0.00610656	0.0107221	0.800046	0.976713	0.000797	-2.18751	0.257227	0.000852534	-2.08526	0.335593	0	-2.1751	0.587774	0	-3.95642	0.00132978	0	-2.96765	0.15262	0.0108271	0.785303	0.392563	0	-1.51026	1	0.000851257	-2.08754	0.241493	0	-3.27958	0.0357417	0	-3.22807	0.0360626	0.00219441	-1.30081	0.393455	0.00057122	-2.69933	0.0244959
ENSMUSG00000101514	Gm5524	0.00302258	4.04466	0.000870248	0	0.973089	1	0.000341614	-0.0504299	0.981607	0	0.635235	1	0	0.187534	1	0.000852534	1.38288	0.954878	0	1.20861	1	0	-0.57272	1	0	0.416051	1	0.000636888	0.937306	0.851812	0	1.87344	1	0	0.287504	1	0	0.104124	1	0	0.155635	1	0	0.0567446	1	0	-0.324288	1
ENSMUSG00000048411	Gm597	0.000251882	1.75926	0.533293	0.00134456	4.38813	0.830012	0	0.856461	1	0	2.63524	1	0	2.18753	1	0	2.28978	1	0	3.20861	1	0	1.42728	1	0	2.41605	1	0	1.8442	1	0	3.87344	1	0	2.2875	1	0	2.10412	1	0	2.15563	1	0.000731471	3.47178	0.430939	0	1.67571	1
ENSMUSG00000053185	Gm9898	0.00125941	-2.1369	0.00260286	0	-2.14585	1	0.00102484	-2.231	0.0248332	0.00321662	-0.452228	1	0.003188	-0.567353	1	0.00341013	-0.465112	1	0	-1.91033	0.871963	0.0219319	2.39625	1.11288e-05	0.0417057	3.38502	3.10215e-07	0	-3.27474	0.0458457	0	-1.2455	1	0.00170251	-1.22557	0.780611	0.00528168	0.0597299	1	0.00936558	0.86739	0.460882	0.00146294	-1.45632	0.463953	0.00342732	-0.572216	0.851632
ENSMUSG00000048874	Phf3	0.171783	-0.680124	0.0588433	0.143868	-0.854165	1	0.201552	-0.400305	0.607308	0.224091	-0.208462	1	0.219175	-0.246006	1	0.37341	0.565766	0.57587	0.282103	0.135359	1	0.277317	0.112965	0.934393	0.348474	0.457048	0.677138	0.154127	-0.781016	0.401143	0.215455	-0.253964	1	0.306453	0.262004	0.889183	0.27012	0.0701183	1	0.312186	0.291587	0.733204	0.335014	0.401992	0.541919	0.410707	0.737112	0.100782
ENSMUSG00000026064	Ptp4a1	0.646832	-0.3387	0.354591	0.586228	-0.440684	1	0.58416	-0.485979	0.415415	0.541465	-0.56168	1	0.843226	0.0997509	1	0.569493	-0.491545	1	0.581542	-0.450453	1	0.722292	-0.14031	1	0.730313	-0.11781	1	0.639435	-0.323414	0.842957	0.728091	-0.118202	1	1.06662	0.459264	0.719167	1.81614	1.31382	0.00651771	0.707101	-0.167804	1	0.926774	0.245656	0.853039	1.15272	0.597907	0.256082
ENSMUSG00000100371	Gm29669	0	0.759263	1	0	3.38813	1	0	1.2715	1	0	3.05027	1	0	2.60257	1	0	2.70481	1	0	3.62365	1	0	1.84232	1	0	2.83109	1	0	2.25923	1	0	4.28848	1	0	2.70254	1	0.000754525	4.10412	0.400341	0	2.57067	1	0	2.47178	1	0.00057122	3.67571	0.351051
ENSMUSG00000100237	Gm28644	0.000503763	1.34423	0.43794	0	1.97309	1	0.00136646	3.17839	0.117087	0.00107221	2.82788	0.953071	0	1.18753	1	0	1.28978	1	0	2.20861	1	0	0.42728	1	0	1.41605	1	0	0.844196	1	0	2.87344	1	0	1.2875	1	0	1.10412	1	0	1.15563	1	0	1.05674	1	0	0.675712	1
ENSMUSG00000086727	4931428L18Rik	0.0095715	3.92919	1.57967e-06	0	-0.699336	1	0.00102484	-0.728502	1	0	-1.03719	1	0	-1.48489	1	0	-1.38265	1	0	-0.463818	1	0	-2.24514	0.738174	0	-1.25637	1	0.000636888	-0.79966	1	0	0.201019	1	0.000851257	-0.356352	1	0.000754525	-0.539732	1	0	-1.51679	1	0	-1.61568	1	0.00171366	0.0907491	0.95468
ENSMUSG00000100910	Gm29128	0.0027707	2.60726	0.000762819	0.00134456	1.65116	1	0.000341614	-0.465467	0.832899	0.00107221	1.31331	1	0	-0.204783	1	0.000852534	0.967847	1	0	0.81629	1	0	-0.965037	0.778854	0	0.0237332	1	0.00191066	1.67427	0.411123	0.004953	3.21048	0.82174	0	-0.104813	1	0	-0.288193	1	0	-0.236683	0.997279	0	-0.335573	0.969937	0	-0.716606	0.721822
ENSMUSG00000050217	Lgsn	0.0108309	5.21869	1.03987e-07	0.00134456	0.388127	1	0.000683228	-1.11317	1	0.00214442	0.665609	1	0	-1.42718	1	0	-1.32493	1	0	-0.406102	1	0	-2.18743	0.99692	0	-1.19866	1	0	-1.77051	1	0	0.258735	1	0	-1.32721	1	0	-1.51059	1	0	-1.45908	1	0	-1.55797	1	0	-1.939	1
ENSMUSG00000026058	Khdrbs2	0.0324927	0.48395	0.177255	0.0484041	1.04044	0.684107	0.0181055	-0.486684	0.592893	0.0171553	-0.469595	1	0.068542	1.62205	0.00521235	0.0153456	-0.64965	0.981198	0.00787998	-1.4256	0.815904	0.0604347	1.49522	0.00045696	0.0454128	0.951382	0.272003	0.02866	0.248817	0.829967	0.004953	-1.76801	1	0.00851257	-1.46008	0.30257	0	-5.1271	7.3668e-05	0.00234139	-3.06837	0.00456804	0.00658324	-1.83078	0.0713426	0.0085683	-1.51905	0.063038
ENSMUSG00000091318	Gm5415	0	0.344225	1	0	2.97309	1	0.000683228	3.44142	0.206161	0	2.63524	1	0	2.18753	1	0	2.28978	1	0	3.20861	1	0.000487376	2.84232	0.5393	0	2.41605	1	0	1.8442	1	0	3.87344	1	0	2.2875	1	0	2.10412	1	0	2.15563	1	0	2.05674	1	0	1.67571	1
ENSMUSG00000102917	Gm37724	0	-0.655775	0.747744	0	1.97309	1	0.00102484	2.53453	0.232958	0.00107221	2.82788	0.973915	0	1.18753	1	0	1.28978	1	0	2.20861	1	0	0.42728	1	0	1.41605	1	0	0.844196	1	0	2.87344	1	0.000851257	2.48015	0.731141	0	1.10412	1	0	1.15563	1	0	1.05674	1	0.00057122	1.86836	0.6804
ENSMUSG00000026134	Prim2	0.0410567	0.616969	0.068045	0.0242021	-0.205248	1	0.025621	-0.197108	0.960304	0.0150109	-0.892502	1	0.090858	1.82357	0.000369716	0.0264285	-0.108969	1	0.00787998	-1.6597	0.641553	0.0233941	-0.319954	0.918095	0.0287306	0.0173069	1	0.0133746	-1.11633	0.255313	0.00990599	-1.25995	1	0.0272402	-0.0647065	1	0.0165996	-0.790167	0.694953	0.0210726	-0.444278	0.944741	0.0270644	-0.0811903	1	0.0257049	-0.169233	1
ENSMUSG00000004768	Rab23	0.0347597	-0.263052	0.580687	0.0551269	0.482764	1	0.0218633	-0.968229	0.0873505	0.031094	-0.358741	1	0.048617	0.289982	0.884237	0.0349539	-0.200551	1	0.0472799	0.263447	1	0.0579978	0.575948	0.295538	0.0565343	0.518498	0.673163	0.0146484	-1.48073	0.0735435	0.0371475	-0.0483965	1	0.0417116	0.0609956	1	0.0264084	-0.617735	0.82868	0.0718028	0.892277	0.12956	0.0490086	0.301857	0.741827	0.038843	-0.0565419	1
ENSMUSG00000042215	Bag2	0.0146091	-1.78715	4.87807e-06	0.00806735	-2.30436	0.434923	0.019472	-1.30097	0.0134144	0.0117943	-1.85795	0.436193	0.028692	-0.647406	0.823123	0.0247235	-0.85726	0.759003	0.017336	-1.28458	0.795524	0.0599473	0.461124	0.449025	0.0648755	0.568618	0.602907	0.0108271	-2.056	0.00922285	0.054483	0.333611	1	0.114068	1.46044	0.00683213	0.116197	1.5068	0.0017539	0.0928753	1.13623	0.0320919	0.0789989	0.882414	0.121706	0.0399854	-0.171721	1
ENSMUSG00000042197	Zfp451	0.0997451	-0.512628	0.178644	0.170759	0.354245	1	0.113074	-0.290591	0.784039	0.144748	0.107528	1	0.174543	0.392882	0.721297	0.132995	-0.0210838	1	0.0992877	-0.4393	1	0.176918	0.428767	0.439274	0.217796	0.730262	0.358917	0.073879	-0.90932	0.295505	0.0767715	-0.788779	1	0.179615	0.435637	0.662549	0.116951	-0.216416	1	0.137362	0.0270504	1	0.151415	0.175513	0.862424	0.169652	0.356206	0.529964
ENSMUSG00000042182	Bend6	0.00982338	1.62176	0.000162935	0.00806735	1.15109	0.974407	0.00580744	0.566954	0.585149	0.00321662	-0.0371901	1	0.005579	0.572824	0.927016	0.0025576	-0.38265	1	0	-1.50564	0.85321	0.00194951	-0.909003	0.565173	0.00278038	-0.256375	1	0.00127378	-1.25734	0.396537	0.004953	0.771906	1	0.00340503	-0.0487792	1	0.000754525	-1.59632	0.395869	0	-2.55861	0.129303	0.00146294	-1.04479	0.611272	0.00456976	0.245724	1
ENSMUSG00000026131	Dst	0.263468	-1.13807	0.000632744	0.200339	-1.419	0.887585	0.243229	-1.22073	0.00916562	0.288424	-0.895048	1	0.321191	-0.745777	0.686883	0.649631	0.316372	0.878642	0.821094	0.658849	0.588594	0.629203	0.278855	0.752116	0.993522	0.97235	0.176846	0.177055	-1.63774	0.0196833	0.133731	-1.97694	1	0.411157	-0.375775	1	0.614938	0.234001	0.904072	0.660273	0.343058	0.657604	0.680268	0.390806	0.647314	1.68453	1.94394	6.63948e-08
ENSMUSG00000102336	Gm37233	0.0707787	1.61341	1.31609e-08	0.0215129	-0.457117	1	0.0444098	0.616088	0.194092	0.0707657	1.28558	0.224668	0.009564	-1.63755	0.163194	0.0281336	-0.106578	1	0.014184	-1.00085	0.984262	0.00974753	-1.69018	0.011717	0.00741434	-1.94735	0.124682	0.0585937	1.02361	0.0546306	0.0173355	-0.661831	1	0.0110663	-1.4287	0.247068	0.00377263	-2.85007	0.0030051	0.00468279	-2.57423	0.00677698	0.00585177	-2.30666	0.0115238	0.0085683	-1.84392	0.0109477
ENSMUSG00000042111	Ccdc115	0.257675	0.100753	0.7822	0.387233	0.700932	0.887585	0.22854	-0.10065	1	0.172625	-0.504442	1	0.424004	0.862902	0.175877	0.277926	0.20569	0.995645	0.323079	0.426739	0.852047	0.207622	-0.245609	0.95949	0.174237	-0.494398	1	0.140752	-0.825678	0.356944	0.173355	-0.479143	1	0.215368	-0.179909	1	0.236921	-0.0370181	1	0.255993	0.0808668	1	0.310144	0.376553	0.578934	0.216492	-0.177811	1
ENSMUSG00000026127	Imp4	0.152137	-0.13651	0.808719	0.193616	0.247236	1	0.162267	-0.0243318	1	0.109365	-0.599733	1	0.24707	0.626348	0.418804	0.220806	0.45028	0.737252	0.280527	0.799501	0.452051	0.161809	-0.0266267	1	0.140872	-0.229313	1	0.128014	-0.381763	0.871251	0.143637	-0.181654	1	0.14897	-0.147124	1	0.141851	-0.222757	1	0.169361	0.045768	1	0.164581	0.00194222	1	0.162227	-0.0216097	1
ENSMUSG00000026126	Ptpn18	0.177325	-1.88822	1.51724e-07	0.184205	-1.67275	0.744264	0.21385	-1.55361	0.00095623	0.227308	-1.37657	0.689023	0.251852	-1.23968	0.292707	3.9856	3.30077	7.29837e-14	8.25506	4.4739	3.94218e-14	0.104786	-2.56403	1.03994e-05	0.080631	-2.88409	0.00541489	0.318444	-0.903099	0.315707	0.195643	-1.56504	1	0.377958	-0.636788	0.859498	0.105634	-2.51038	0.00160281	0.0351209	-4.08474	2.00668e-06	0.0409624	-3.87316	2.49003e-06	0.228488	-1.40347	0.0308773
ENSMUSG00000101223	4930568A12Rik	0.00201505	-0.48585	0.52373	0.00134456	-0.176658	1	0.000683228	-1.68786	0.127182	0	-1.53469	1	0.000797	-0.962213	0.821034	0.0110829	2.21449	0.0164251	0.0315199	3.90049	1.05951e-07	0	-2.74264	0.0474961	0	-1.75387	0.518296	0.00127378	-0.700124	0.747864	0	-0.296481	1	0	-1.88242	0.483992	0	-2.0658	0.284964	0	-2.01429	0.31839	0	-2.11318	0.239293	0.00057122	-1.47404	0.291571
ENSMUSG00000026125	Prss39	0.00579328	4.92919	7.74926e-12	0	0.218202	1	0	-1.89843	0.300741	0	-0.119652	1	0	-0.567353	1	0	-0.465112	1	0	0.45372	1	0	-1.32761	0.650319	0	-0.338837	1	0.000636888	0.143757	1	0	1.11856	1	0	-0.467383	1	0	-0.650763	1	0	-0.599253	1	0	-0.698143	0.987952	0	-1.07918	0.759865
ENSMUSG00000026124	Cfc1	0.017128	1.41933	0.00104241	0.00134456	-1.65627	1	0.0099068	0.35396	0.74038	0.00643325	-0.149867	1	0.001594	-1.84956	0.441206	0.0230184	1.67087	0.0718513	0.0504319	2.8693	0.000680618	0.00146213	-2.18743	0.0556093	0.00185359	-1.62104	0.625965	0.00445821	-0.740766	0.810127	0.014859	1.08834	1	0.00510754	-0.497598	1	0	-3.5325	0.0450921	0	-3.48099	0.0521208	0.000731471	-2.57261	0.115157	0.00114244	-2.36138	0.065573
ENSMUSG00000037529	Prss40	0.00528951	3.63373	4.66031e-07	0.00134456	1.11511	1	0.000341614	-1.00152	0.65603	0	-0.271655	1	0	-0.719356	1	0	-0.617116	1	0	0.301717	1	0	-1.47961	0.566093	0.000926793	0.55807	1	0	-1.06269	0.836255	0	0.966554	1	0.000851257	0.429523	1	0	-0.802767	1	0	-0.751256	1	0	-0.850146	1	0.00057122	-0.182269	1
ENSMUSG00000045174	Amer3	0.00151129	3.56662	0.0160103	0	1.80316	1	0	-0.313464	1	0	1.46531	1	0	1.01761	1	0.000852534	2.28978	0.812155	0	2.03868	1	0	0.257355	1	0	1.24613	1	0.000636888	1.8442	0.689063	0	2.70352	1	0	1.11758	1	0	0.934199	1	0	0.98571	1	0	0.88682	1	0	0.505787	1
ENSMUSG00000037509	Arhgef4	0.0103271	0.310278	0.520013	0.00672279	-0.142388	1	0.00683228	-0.343679	0.820425	0.00964987	0.284738	1	0.005579	-0.498966	1	0.00596774	-0.396726	1	0.001576	-1.51931	0.819927	0.00536114	-0.645969	0.638473	0.00741434	-0.0935045	1	0.00573199	-0.506301	0.833495	0.0321945	2.03694	0.23083	0.0102151	0.336892	1	0.0233903	1.59633	0.0132767	0.00780465	-0.0502697	1	0.00804618	-0.0165044	1	0.00685464	-0.2749	0.971173
ENSMUSG00000104002	Gm38336	0.00125941	0.607259	0.718609	0	0.329233	1	0.00102484	0.397029	1	0	-0.00862093	1	0.001594	1.24893	0.829207	0.000852534	0.704813	1	0	0.564751	1	0.000974753	0.488681	1	0.00185359	1.47745	0.790236	0.00191066	1.38476	0.520548	0.0024765	2.28848	1	0.00170251	1.3489	0.800841	0.000754525	0.519162	1	0	-0.488222	1	0.000731471	0.471782	1	0.00057122	0.0907491	1
ENSMUSG00000037503	Fam168b	0.125689	-0.502168	0.185559	0.0873963	-0.959081	1	0.133913	-0.379633	0.645396	0.185492	0.140805	1	0.172949	0.0346215	1	0.189262	0.171439	1	0.16548	-0.025645	1	0.171069	0.0163473	1	0.243746	0.556563	0.556226	0.135657	-0.336921	0.930876	0.19812	0.24211	1	0.223029	0.422165	0.677188	0.156187	-0.120249	1	0.187312	0.156009	0.917931	0.211395	0.342594	0.626944	0.249623	0.613659	0.201742
ENSMUSG00000026123	Plekhb2	0.17808	-0.598356	0.102203	0.0968082	-1.40647	0.903071	0.348788	0.529178	0.253039	0.348468	0.475921	0.963178	0.108392	-1.26854	0.247746	0.49788	1.03964	0.105372	0.631974	1.37056	0.0644896	0.127693	-1.05736	0.0856763	0.138092	-0.906118	0.63986	0.54836	1.22696	0.00503202	0.614172	1.30646	0.490675	0.305601	0.27976	0.867088	0.16675	-0.635033	0.766163	0.113167	-1.20649	0.184464	0.147757	-0.816108	0.432473	0.2342	-0.128129	1
ENSMUSG00000101714	Gm28415	0	0.759263	1	0	3.38813	1	0	1.2715	1	0	3.05027	1	0	2.60257	1	0	2.70481	1	0	3.62365	1	0	1.84232	1	0	2.83109	1	0	2.25923	1	0	4.28848	1	0.000851257	4.2875	0.391318	0	2.51916	1	0	2.57067	1	0	2.47178	1	0	2.09075	1
ENSMUSG00000102531	1110002O04Rik	0.000251882	-0.8257	0.480409	0	0.725162	1	0.00136646	1.2715	0.603874	0.00428883	3.05027	0.239567	0	-0.0603932	1	0	0.0418475	1	0	0.96068	1	0.000974753	0.92478	0.966784	0.000926793	1.24613	1	0.00127378	1.3417	0.670183	0	1.62552	1	0.00255377	2.2875	0.29466	0	-0.143804	1	0	-0.0922929	1	0	-0.191183	1	0.00057122	0.505787	1
ENSMUSG00000103708	Gm33222	0.000251882	1.75926	0.528583	0	2.97309	1	0	0.856461	1	0.00214442	5.2202	0.239128	0	2.18753	1	0	2.28978	1	0	3.20861	1	0	1.42728	1	0	2.41605	1	0	1.8442	1	0	3.87344	1	0	2.2875	1	0	2.10412	1	0	2.15563	1	0	2.05674	1	0	1.67571	1
ENSMUSG00000104201	4930535G08Rik	0.000251882	3.34423	0.255669	0	3.97309	1	0	1.85646	1	0	3.63524	1	0	3.18753	1	0	3.28978	1	0	4.20861	1	0	2.42728	1	0	3.41605	1	0	2.8442	1	0	4.87344	1	0	3.2875	1	0	3.10412	1	0	3.15563	1	0	3.05674	1	0	2.67571	1
ENSMUSG00000045216	Hs6st1	0.0528951	-0.745247	0.0457971	0.0873963	0.0948992	1	0.062857	-0.443465	0.565711	0.0868489	0.0821445	1	0.056587	-0.560659	0.88796	0.089516	0.125153	1	0.0457039	-0.833599	1	0.0823666	-0.00646458	1	0.128824	0.678827	0.433322	0.0999914	0.295448	0.704994	0.121348	0.582873	1	0.154929	0.970314	0.108812	0.0950702	0.216292	0.948563	0.0835098	0.0194979	1	0.0768045	-0.107878	1	0.11253	0.484091	0.365158
ENSMUSG00000104523	Gm37335	0	0.759263	1	0	3.38813	1	0	1.2715	1	0	3.05027	1	0	2.60257	1	0	2.70481	1	0	3.62365	1	0.000487376	3.42728	0.437332	0	2.83109	1	0.000636888	3.8442	0.374527	0	4.28848	1	0	2.70254	1	0	2.51916	1	0	2.57067	1	0	2.47178	1	0	2.09075	1
ENSMUSG00000102202	Gm33280	0.000755645	2.0223	0.179768	0	1.97309	1	0	-0.143539	1	0	1.63524	1	0.000797	2.38018	0.77245	0	1.28978	1	0	2.20861	1	0	0.42728	1	0.000926793	2.6087	0.753991	0	0.844196	1	0	2.87344	1	0	1.2875	1	0	1.10412	1	0.000780465	2.34828	0.670992	0.000731471	2.24939	0.65924	0	0.675712	1
ENSMUSG00000037470	Uggt1	0.163219	0.0374928	0.87641	0.160002	0.0111575	1	0.171832	0.121214	0.885679	0.242319	0.634838	0.807121	0.164979	0.0535029	1	0.179032	0.177589	1	0.208031	0.400091	0.884288	0.143776	-0.162548	1	0.188139	0.252426	0.930379	0.194251	0.306356	0.669415	0.138684	-0.186588	1	0.163441	0.0395767	1	0.10337	-0.649214	0.751973	0.0913144	-0.831316	0.481271	0.109721	-0.561665	0.71063	0.161655	0.0213277	1
ENSMUSG00000047180	Neurl3	0.0279589	-0.154482	0.812263	0.00941191	-1.55243	0.940696	0.0317701	0.0645358	0.992746	0.0343107	0.203896	1	0.008767	-1.74517	0.15383	0.0443318	0.583067	0.675547	0.0204879	-0.497765	1	0.00194951	-3.78217	2.29849e-06	0.00648755	-2.10947	0.108546	0.196798	3.35545	1.47786e-21	0.074295	1.34786	0.655223	0.0136201	-1.13283	0.479043	0.00528168	-2.4214	0.0137909	0.00156093	-3.79468	0.000422767	0.00950913	-1.64963	0.0895545	0.00456976	-2.67793	0.000586696
ENSMUSG00000037447	Arid5a	0.180851	1.13884	3.15779e-05	0.184205	0.952975	0.596402	0.100776	0.0428528	1	0.0814878	-0.265396	1	0.140272	0.551852	0.5291	0.0835483	-0.23442	1	0.0977117	0.00971439	1	0.1004	0.037288	1	0.080631	-0.28502	1	0.0439453	-1.19832	0.133037	0.014859	-2.52987	1	0.100448	0.0414922	1	0.0686618	-0.530292	0.895146	0.0195116	-2.34298	0.00424487	0.0380365	-1.39773	0.0957145	0.0428415	-1.24441	0.0620715
ENSMUSG00000102762	4930403P22Rik	0.0055414	0.801698	0.156285	0.00806735	1.4054	0.828102	0.00444098	0.415888	0.804054	0.00428883	0.547772	1	0.002391	-0.23873	1	0.00170507	-0.568206	1	0.00315199	0.350627	1	0.00194951	-0.660182	0.768366	0.00370717	0.328588	1	0.00127378	-1.01378	0.590396	0	-0.602289	1	0.00425628	0.480149	1	0.0060362	0.934199	0.638964	0.00312186	0.0681717	1	0.00438883	0.48906	0.889116	0.00171366	-0.750553	0.675984
ENSMUSG00000010453	Kansl3	0.441297	0.911601	0.00116767	0.419502	0.671586	0.914844	0.415744	0.743993	0.0613794	0.390284	0.567672	0.874577	0.258228	-0.0568844	1	0.19182	-0.501762	1	0.16548	-0.702586	1	0.154011	-0.854968	0.20143	0.171457	-0.665698	0.8662	0.310801	0.228102	0.775652	0.121348	-1.13442	1	0.150672	-0.859501	0.581473	0.154678	-0.825695	0.534019	0.162337	-0.752636	0.55407	0.1441	-0.932055	0.32801	0.169652	-0.700144	0.382681
ENSMUSG00000037432	Fer1l5	0.00604516	3.18073	8.91663e-06	0	-0.274838	1	0.00136646	0.0909259	1	0.00321662	1.50595	0.949985	0	-1.06039	1	0.0025576	1.16049	0.824158	0.001576	0.999154	1	0	-1.82065	0.543367	0	-0.831877	1	0.000636888	-0.365257	1	0	0.625517	1	0.000851257	0.0780508	1	0	-1.1438	0.995316	0	-1.09229	1	0	-1.19118	0.881424	0	-1.57222	0.723516
ENSMUSG00000001143	Lman2l	0.0926925	-0.881097	0.0130745	0.15328	-0.0366783	1	0.111366	-0.560643	0.380365	0.0900655	-0.822266	1	0.184904	0.243158	0.904021	0.249792	0.705631	0.407251	0.258463	0.739274	0.519578	0.161809	0.0388881	1	0.172383	0.135999	1	0.0777003	-1.06543	0.188886	0.116395	-0.422707	1	0.230691	0.582177	0.457987	0.216549	0.487779	0.544013	0.225554	0.550091	0.392004	0.224562	0.545454	0.366578	0.1965	0.343367	0.545848
ENSMUSG00000037408	Cnnm4	0.0392935	0.535558	0.113365	0.0228575	-0.285346	1	0.0259627	-0.175961	0.971191	0.0353829	0.328235	1	0.031083	0.127919	1	0.0502995	0.859044	0.350005	0.0630398	1.18678	0.23027	0.0194951	-0.594546	0.566441	0.0194626	-0.544478	1	0.0426715	0.611987	0.349346	0.04953	0.843697	1	0.0238352	-0.259656	1	0.0188631	-0.606947	0.855127	0.00858511	-1.70027	0.0822593	0.013898	-1.04549	0.32951	0.0188503	-0.631288	0.53788
ENSMUSG00000001138	Cnnm3	0.0201505	-1.32015	0.000556286	0.0147901	-1.53998	0.882142	0.0327949	-0.525194	0.475357	0.025733	-0.801726	1	0.040647	-0.15642	1	0.0707603	0.682092	0.502769	0.0488559	0.137145	1	0.0550735	0.303068	0.691393	0.0834113	0.933741	0.210012	0.0254755	-0.857596	0.387365	0.059436	0.436483	1	0.0698031	0.661135	0.416012	0.0739435	0.75477	0.260367	0.0616567	0.471938	0.552749	0.0599806	0.430376	0.563306	0.0588357	0.404608	0.511148
ENSMUSG00000102845	Gm38033	0	-0.977703	0.501519	0	1.65116	1	0	-0.465467	0.903781	0	1.31331	1	0.000797	2.01761	0.856104	0	0.967847	1	0	1.88668	1	0.000974753	2.01224	0.463997	0	1.09412	1	0.000636888	1.67427	0.795837	0	2.55152	1	0.00170251	2.87247	0.326122	0	0.782196	1	0	0.833706	1	0.000731471	1.88682	0.751729	0.00114244	2.26067	0.349023
ENSMUSG00000067653	Ankrd23	0.00251882	0.0757362	1	0.00537823	1.41237	0.998324	0.00273291	0.245026	0.980686	0	-1.34204	1	0.002391	0.280644	1	0	-1.6875	0.692286	0	-0.768672	1	0.00243688	0.154262	1	0.00278038	0.50916	1	0.00191066	-0.0626941	1	0.00990599	2.31273	0.746242	0.00340503	0.726789	0.920984	0.00528168	1.29677	0.340931	0.00234139	0.248744	1	0	-1.92054	0.393125	0.00114244	-0.670063	0.81747
ENSMUSG00000109510	Gm43543	0	-0.655775	0.735157	0	1.97309	1	0	-0.143539	1	0	1.63524	1	0.000797	2.38018	0.77047	0	1.28978	1	0	2.20861	1	0.000487376	1.61993	0.795861	0.00185359	3.41605	0.282188	0	0.844196	1	0	2.87344	1	0	1.2875	1	0.000754525	2.29677	0.778607	0	1.15563	1	0	1.05674	1	0.00057122	1.86836	0.695052
ENSMUSG00000079610	Ankrd39	0.0337521	-1.24341	0.000712411	0.0497487	-0.527176	1	0.0741302	0.0359304	1	0.0782712	0.127012	1	0.053399	-0.44781	0.986639	0.0869584	0.28366	0.951779	0.0992877	0.482389	0.831155	0.0882151	0.313023	0.648586	0.0843381	0.23744	0.962745	0.0579568	-0.334414	0.949712	0.074295	0.0735883	1	0.0944895	0.41011	0.724136	0.0716799	-0.00961816	1	0.0959972	0.435639	0.577333	0.0921654	0.373888	0.617399	0.0668327	-0.121125	1
ENSMUSG00000026121	Sema4c	0.119644	-0.838107	0.0184908	0.185549	-0.0934644	1	0.222049	0.18547	0.772999	0.31094	0.682479	0.754451	0.176934	-0.170806	1	0.113387	-0.831179	0.726764	0.0551598	-1.83852	0.384588	0.341164	0.880551	0.0330375	0.400374	1.08284	0.082353	0.160496	-0.322557	0.95147	0.151066	-0.381508	1	0.158334	-0.336152	1	0.150151	-0.418497	1	0.182629	-0.123299	1	0.223099	0.181311	0.850696	0.255907	0.400147	0.45798
ENSMUSG00000046337	Fam178b	0.109317	0.148371	0.633813	0.154624	0.656145	0.963224	0.248353	1.63294	2.10405e-07	0.197286	1.0354	0.365215	0.066948	-0.597216	0.857642	0.0434792	-1.2241	0.398672	0.012608	-2.86166	0.0935934	0.0745686	-0.45695	0.693649	0.04912	-1.04217	0.540469	0.0732421	-0.472748	0.775306	0.069342	-0.496792	1	0.0204302	-2.29926	0.0134618	0.0211267	-2.26611	0.00566844	0.0226335	-2.16509	0.00857222	0.04974	-1.03869	0.274121	0.118243	0.259807	0.692723
ENSMUSG00000061518	Cox5b	3.16162	-0.146696	0.728296	3.78628	0.139903	1	4.2039	0.331966	0.555242	3.37209	-0.0326691	1	3.56976	0.0538783	1	4.18168	0.295004	0.984892	4.30089	0.3286	1	2.92133	-0.258049	0.872707	2.55424	-0.449274	0.947674	4.49643	0.41506	0.574869	3.50177	0.0219293	1	2.92237	-0.248824	1	2.9517	-0.23512	1	2.60753	-0.421537	0.802873	2.803	-0.313757	0.885435	3.38105	-0.0291828	1
ENSMUSG00000037351	Actr1b	0.0838766	-0.56036	0.13651	0.119666	0.0423521	1	0.0802793	-0.604637	0.333543	0.0814878	-0.527385	1	0.149836	0.380179	0.738544	0.150046	0.381255	0.823252	0.181239	0.657728	0.617051	0.138902	0.271436	0.704251	0.132531	0.192049	0.996614	0.0923487	-0.358833	0.907753	0.133731	0.213935	1	0.137904	0.252528	0.912034	0.113933	-0.0375798	1	0.125655	0.11124	0.983031	0.139711	0.273746	0.736615	0.141663	0.299207	0.620801
ENSMUSG00000102416	4933424G06Rik	0.00604516	2.40312	2.82491e-05	0.00134456	0.418501	1	0.00170807	0.0151584	1	0.00107221	0.0806464	1	0.001594	0.248935	1	0.00170507	0.351176	1	0	-0.376355	1	0.000487376	-1.12731	0.581673	0.000926793	-0.138538	1	0.000636888	-0.710392	0.928665	0.0024765	1.31886	1	0	-1.29746	0.836649	0	-1.48084	0.690823	0.00234139	0.663781	0.926421	0.00146294	0.118145	1	0.00114244	-0.262888	1
ENSMUSG00000104237	Gm33533	0.00100753	3.08119	0.0228543	0	2.16573	1	0	0.0491058	1	0	1.82788	1	0	1.38018	1	0	1.48242	1	0	2.40125	1	0	0.619925	1	0	1.6087	1	0	1.03684	1	0	3.06609	1	0	1.48015	1	0	1.29677	1	0	1.34828	1	0	1.24939	1	0	0.868357	1
ENSMUSG00000026117	Zap70	0.0204024	1.27551	0.000949969	0.00134456	-2.00419	0.991812	0.0122981	0.304363	0.761382	0.00536104	-0.733999	1	0.035865	2.01066	0.0019606	0.0025576	-1.67601	0.490972	0	-2.77439	0.456769	0.00194951	-2.21079	0.0252725	0	-3.56694	0.0672911	0.00191066	-2.12159	0.0925893	0.00990599	0.235371	1	0	-3.69549	0.0348562	0.000754525	-2.87316	0.0452645	0	-3.82736	0.0133076	0	-3.92625	0.0089404	0.0365581	2.13584	1.91672e-05
ENSMUSG00000026116	Tmem131	0.0959669	-0.301745	0.474562	0.0618497	-0.884892	1	0.0987264	-0.241499	0.862684	0.115798	0.0240412	1	0.096437	-0.254049	1	0.167097	0.58091	0.578401	0.138688	0.294172	0.989434	0.106735	-0.109338	1	0.156628	0.479482	0.668902	0.105723	-0.119721	1	0.126301	0.163963	1	0.147267	0.386707	0.732681	0.0912976	-0.33746	1	0.0928753	-0.310884	1	0.0994801	-0.209358	1	0.170795	0.632484	0.189969
ENSMUSG00000050122	Vwa3b	0.00931962	0.288372	0.569556	0	-2.63424	0.637236	0.00854035	0.147509	0.953531	0.00321662	-0.949727	1	0.003188	-1.06797	0.694326	0.0238709	1.76405	0.0167777	0.0267919	1.9028	0.0537751	0.00536114	-0.511319	0.767385	0.00463396	-0.568842	1	0.00254755	-1.4113	0.263485	0	-1.73389	1	0.000851257	-2.31241	0.14019	0.00150905	-1.90337	0.198526	0.00156093	-1.85186	0.196515	0.00146294	-1.95075	0.143629	0.00171366	-1.90925	0.0702657
ENSMUSG00000103603	Gm37020	0	1.34423	1	0	3.97309	1	0	1.85646	1	0	3.63524	1	0	3.18753	1	0	3.28978	1	0	4.20861	1	0	2.42728	1	0	3.41605	1	0	2.8442	1	0	4.87344	1	0	3.2875	1	0	3.10412	1	0	3.15563	1	0	3.05674	1	0	2.67571	1
ENSMUSG00000026114	Cnga3	0.00831209	3.10976	5.07375e-10	0.00403368	1.32923	1	0.0023913	0.332899	0.956945	0.00321662	0.991379	1	0.002391	0.543678	1	0	-1.43815	0.762128	0	-0.519313	1	0	-2.30064	0.155556	0	-1.31187	0.844636	0	-1.88372	0.353675	0	0.145524	1	0	-1.44042	0.66596	0	-1.6238	0.522062	0	-1.57229	0.446041	0.000731471	-0.643695	0.913759	0.00114244	-0.411751	0.916013
ENSMUSG00000026113	Inpp4a	0.0501245	-0.433984	0.28682	0.045715	-0.483529	1	0.0679812	0.0782521	0.956945	0.0943543	0.576666	0.914702	0.04782	-0.443016	0.991708	0.0673502	0.0686713	1	0.0740718	0.219923	1	0.0594599	-0.131047	1	0.0722898	0.175833	1	0.050951	-0.358018	0.917565	0.0520065	-0.265176	1	0.0646955	0.00836095	1	0.0618711	-0.0609646	1	0.0749246	0.229048	0.844672	0.0724157	0.177039	0.884064	0.101677	0.715548	0.139872
ENSMUSG00000026112	Coa5	0.169013	-0.0501356	1	0.166725	-0.0554797	1	0.209751	0.311135	0.556148	0.246608	0.530608	0.920767	0.137084	-0.355117	1	0.167097	-0.05684	1	0.156024	-0.150703	1	0.156935	-0.159914	1	0.145506	-0.262806	1	0.246476	0.545886	0.341218	0.252603	0.557833	1	0.171954	-0.0136654	1	0.131287	-0.421229	0.999146	0.112387	-0.65172	0.668473	0.155072	-0.171442	1	0.193072	0.164227	0.822082
ENSMUSG00000026111	Unc50	0.349864	-0.403649	0.255669	0.356308	-0.324361	1	0.46357	0.0700491	1	0.366695	-0.284775	1	0.394515	-0.178929	1	0.392165	-0.187189	1	0.472799	0.0943292	1	0.547324	0.332437	0.656024	0.455055	0.0373416	1	0.443274	-0.00282268	1	0.326898	-0.442233	1	0.497134	0.171742	0.990915	0.488932	0.147277	1	0.55413	0.339321	0.663022	0.550066	0.329294	0.635039	0.44498	0.00299612	1
ENSMUSG00000026110	Mgat4a	0.0753126	-0.528275	0.169929	0.134456	0.404889	1	0.116832	0.205723	0.748959	0.144748	0.517516	0.94152	0.09564	-0.107922	1	0.141521	0.487365	0.698493	0.138688	0.450721	0.840578	0.0843161	-0.31155	0.890162	0.0963864	-0.0937055	1	0.226095	1.25586	0.00486066	0.160972	0.670504	1	0.183872	0.894237	0.148917	0.0814887	-0.349279	1	0.0398037	-1.39954	0.11669	0.0409624	-1.36303	0.106223	0.04684	-1.18646	0.0782277
ENSMUSG00000026090	2010300C02Rik	0.0188911	-1.24548	0.00125445	0.0107565	-1.79656	0.7393	0.0201552	-1.09929	0.0441419	0.0225164	-0.825686	1	0.019128	-1.08449	0.443381	0.0204608	-0.982248	0.639397	0.0252159	-0.631708	1	0.0238814	-0.806914	0.311039	0.026877	-0.585451	0.966178	0.0152853	-1.42783	0.0847997	0.0569595	0.541035	1	0.0732081	0.910269	0.179502	0.0309355	-0.393823	1	0.0312186	-0.378597	0.989939	0.0599806	0.605236	0.360243	0.139378	2.06932	4.03572e-08
ENSMUSG00000089767	4930556I23Rik	0.000251882	3.34423	0.255669	0	3.97309	1	0	1.85646	1	0	3.63524	1	0	3.18753	1	0	3.28978	1	0	4.20861	1	0	2.42728	1	0	3.41605	1	0	2.8442	1	0	4.87344	1	0	3.2875	1	0	3.10412	1	0	3.15563	1	0	3.05674	1	0	2.67571	1
ENSMUSG00000060771	Tsga10	0.0292183	0.0648426	0.851544	0.0161347	-0.718788	1	0.0160559	-0.873726	0.163744	0.025733	-0.0872308	1	0.016737	-0.725899	0.783457	0.0358064	0.38961	0.881238	0.0315199	0.225886	1	0.0160834	-0.83177	0.321614	0.0203894	-0.431075	1	0.0127378	-1.13853	0.227644	0.0123825	-0.948861	1	0.0153226	-0.843947	0.706035	0.0203722	-0.448271	1	0.0195116	-0.50806	0.880354	0.0351106	0.358571	0.69353	0.0319883	0.213981	0.817732
ENSMUSG00000097268	Gm26805	0.00100753	2.34423	0.066873	0	1.80316	1	0	-0.313464	0.90294	0	1.46531	1	0	1.01761	1	0	1.11985	1	0	2.03868	1	0	0.257355	1	0	1.24613	1	0	0.674271	1	0	2.70352	1	0	1.11758	1	0	0.934199	1	0.000780465	2.15563	0.721768	0.000731471	2.05674	0.714135	0	0.505787	1
ENSMUSG00000037216	Lipt1	0.014861	-0.588088	0.179086	0.0107565	-0.848507	1	0.0133229	-0.722478	0.297258	0.0117943	-0.762796	1	0.026301	0.356134	0.861498	0.0196083	-0.0736297	1	0.011032	-0.785746	1	0.0287552	0.494967	0.451691	0.0176091	-0.222023	1	0.0050951	-1.9774	0.0263506	0.00990599	-0.807443	1	0.0178764	-0.207261	1	0.0188631	-0.137951	1	0.0460474	1.22332	0.0314716	0.0482771	1.30585	0.0159919	0.0354156	0.823269	0.122101
ENSMUSG00000026088	Mitd1	0.0816097	-1.6726	1.73949e-06	0.102186	-1.1877	1	0.114782	-1.10476	0.0224996	0.0932821	-1.33002	0.689902	0.158603	-0.563608	0.874015	0.161981	-0.530203	0.987744	0.230095	-0.000845746	1	0.381616	0.812571	0.053582	0.405008	0.861041	0.217946	0.11655	-1.03152	0.204362	0.153543	-0.580512	1	0.431587	0.966144	0.0953561	0.422534	0.941073	0.077393	0.494815	1.19274	0.0126503	0.424253	0.949985	0.0564358	0.22963	-0.00922408	1
ENSMUSG00000026087	Mrpl30	0.68134	-0.294119	0.425112	0.900854	0.158458	1	0.707824	-0.219535	0.832045	0.557548	-0.555841	1	0.98031	0.291781	0.923325	0.894308	0.150399	1	0.958205	0.249377	1	0.908957	0.18253	0.89707	0.816504	0.0120966	1	0.591032	-0.481222	0.637038	0.656272	-0.306689	1	0.849554	0.0723247	1	0.994464	0.31493	0.888935	0.975581	0.284708	0.83739	0.910682	0.179646	0.947026	0.832839	0.0431722	1
ENSMUSG00000061584	Lyg2	0.0586884	4.85704	8.92688e-16	0.0174793	0.752538	1	0.00170807	-2.63004	0.166272	0.00321662	-1.44691	1	0.001594	-2.31497	0.969422	0.0051152	-0.968959	1	0	-2.88942	1	0.000487376	-3.66548	0.15651	0.00185359	-2.08645	1	0.00127378	-2.6583	0.587596	0	-2.22459	1	0	-3.81053	0.6992	0	-3.99391	0.516577	0.000780465	-2.93712	0.704521	0	-4.04129	0.388993	0.00057122	-3.41705	0.271788
ENSMUSG00000087374	Gm15457	0.00352634	1.79168	0.0151584	0	-0.196836	1	0.000341614	-1.27282	0.593147	0.00107221	0.505952	1	0	-0.982391	0.957496	0.00426267	1.92054	0.374909	0.014184	3.77565	0.00485454	0	-1.74264	0.489866	0	-0.753874	1	0	-1.32573	0.713327	0	0.703519	1	0.00170251	0.785004	0.957925	0	-1.0658	0.9725	0	-1.01429	0.881184	0	-1.11318	0.855037	0	-1.49421	0.537359
ENSMUSG00000026085	Lyg1	0.13123	2.86434	1.7113e-08	0.0161347	-1.09631	1	0.023913	-0.664448	0.869912	0.0128665	-1.43416	1	0.027895	-0.37386	1	0.0400691	0.163931	0.982023	0.174936	2.41977	0.0633671	0.00438639	-3.02558	0.0993788	0.00463396	-2.78035	0.798929	0.0050951	-2.76231	0.311186	0.004953	-2.32786	1	0.00170251	-3.9138	0.381985	0.000754525	-4.68378	0.140996	0	-5.6339	0.0699209	0.00146294	-4.14456	0.155226	0.00057122	-5.11219	0.0149097
ENSMUSG00000058407	Txndc9	0.636001	-0.115207	0.800174	0.677657	-0.00477982	1	0.735836	0.129842	0.911719	0.536104	-0.354469	1	0.631224	-0.11295	1	0.710161	0.065808	1	0.805334	0.251233	1	0.742274	0.138387	0.955964	0.622805	-0.132184	1	0.734332	0.118684	1	0.616648	-0.141714	1	0.638443	-0.0953601	1	0.615693	-0.151127	1	0.664956	-0.0340741	1	0.731471	0.111643	1	0.684322	0.00964677	1
ENSMUSG00000026083	Eif5b	1.10223	-0.346012	0.337812	1.18725	-0.193159	1	1.17754	-0.224638	0.822573	1.29844	-0.0607567	1	1.32222	-0.0339422	1	2.16799	0.725997	0.440678	2.24264	0.754944	0.617393	1.35978	0.0090803	1	1.40502	0.0579652	1	0.84515	-0.714593	0.366566	1.02775	-0.401382	1	1.27518	-0.0886364	1	1.26987	-0.095525	1	1.39313	0.045589	1	1.49805	0.157242	0.972956	1.95472	0.582879	0.268266
ENSMUSG00000026082	Rev1	0.0438274	-0.65268	0.0888726	0.0537823	-0.249617	1	0.0505589	-0.399091	0.638918	0.0503938	-0.353449	1	0.086076	0.441005	0.686237	0.0826958	0.378964	0.848072	0.0520079	-0.290769	1	0.0526367	-0.319249	0.890175	0.0648755	0.0140895	1	0.0331182	-0.996789	0.26042	0.059436	-0.0779569	1	0.0817207	0.360918	0.800598	0.0611166	-0.0794206	1	0.0819488	0.365886	0.670992	0.108989	0.811858	0.146616	0.114815	0.913963	0.0435586
ENSMUSG00000102716	Gm5099	0.0027707	2.75926	0.0110043	0.00134456	1.72516	1	0.000683228	0.271498	1	0.00107221	1.38731	1	0.000797	0.939607	0.964963	0.000852534	1.04185	1	0	0.88668	1	0	-0.894648	1	0	0.0941225	1	0	-0.477732	1	0	1.55152	1	0	-0.0344239	1	0.00150905	1.51916	0.719241	0	-0.166294	1	0	-0.265183	1	0	-0.646217	1
ENSMUSG00000037138	Aff3	0.0166242	-0.174648	0.775524	0.00537823	-1.50588	1	0.00478259	-2.00483	0.00125418	0.00857766	-0.982742	1	0.016737	-0.0978679	1	0.00596774	-1.50139	0.402948	0.001576	-2.60196	0.320543	0.0209572	0.217827	0.883084	0.0398521	1.2066	0.120705	0.00254755	-2.63478	0.0072362	0.0024765	-1.93713	1	0.0280915	0.671063	0.532853	0.0618711	1.9556	9.63664e-05	0.0413646	1.27753	0.0298116	0.012435	-0.531554	0.838992	0.0154229	-0.241447	1
ENSMUSG00000085391	Gm16150	0.00251882	0.555729	0.493242	0	-0.611873	1	0.00170807	0.0151584	1	0	-0.949727	1	0.000797	-0.367055	1	0	-1.29519	0.876956	0	-0.376355	1	0	-2.15768	0.19315	0	-1.16891	0.825614	0	-1.74077	0.438256	0	0.288482	1	0.000851257	-0.267085	1	0	-1.48084	0.64992	0	-1.42933	0.5565	0	-1.52822	0.540627	0	-1.90925	0.300213
ENSMUSG00000087131	Gm16152	0.00906774	1.28689	0.0034687	0.00537823	0.526833	1	0.00102484	-1.9249	0.0429301	0.00107221	-1.17212	1	0.00797	0.960465	0.556113	0.000852534	-1.51758	0.60752	0	-1.61157	0.873933	0.000487376	-2.38007	0.0431623	0	-2.40413	0.311245	0	-2.97598	0.0479324	0	-0.946735	1	0	-2.53267	0.169714	0.00377263	-0.065801	1	0.000780465	-1.65172	0.355664	0.000731471	-1.75061	0.232038	0.0159942	2.1243	0.000131662
ENSMUSG00000048814	Lonrf2	0.0259438	0.879758	0.0101921	0.0282357	0.905044	0.883288	0.00717389	-1.21158	0.0581277	0.00750546	-0.945965	1	0.020722	0.434627	0.816083	0.012788	-0.260972	1	0.001576	-2.39502	0.36605	0.00779802	-1.03215	0.235981	0.00556076	-1.36156	0.461745	0.000636888	-3.75943	0.00047194	0	-2.73389	1	0.00255377	-2.30869	0.0656101	0.0090543	-0.757679	0.742224	0.0327795	1.13896	0.0704554	0.038768	1.41503	0.0106677	0.0274186	0.872569	0.116718
ENSMUSG00000026080	Chst10	0.00831209	1.62433	0.000808937	0.00268912	0.115108	1	0.0023913	-0.501091	0.753999	0.00643325	1.06755	0.992051	0.001594	-0.670447	0.989626	0.00341013	0.202312	1	0	-1.26713	0.974958	0.00146213	-0.998984	0.521955	0.000926793	-1.04338	0.892331	0.000636888	-1.61524	0.342038	0.0024765	0.414013	1	0.00170251	-0.570477	1	0.00226358	-0.322141	1	0.00234139	-0.27063	1	0.00292588	-0.0307182	1	0.00799708	1.35378	0.100143
ENSMUSG00000067604	Nms	0.166998	4.95108	1.22785e-26	0.00403368	-2.61375	1	0.0116149	-1.54173	0.258119	0.0375273	0.279639	1	0.004782	-2.58631	0.547609	0.00596774	-2.28954	0.775039	0.001576	-3.38198	1	0	-6.16518	0.00048981	0.00278038	-3.17079	0.527543	0.00127378	-4.15956	0.0476968	0.0024765	-2.71714	1	0.00255377	-3.29934	0.356209	0.00150905	-3.89963	0.141846	0.00312186	-3.1074	0.266608	0.00146294	-3.94701	0.0990591	0.00114244	-4.32804	0.0148257
ENSMUSG00000026078	Pdcl3	0.473789	0.0556421	0.884257	0.391267	-0.233825	1	0.511396	0.179623	0.833079	0.369912	-0.319633	1	0.412846	-0.158924	1	0.341013	-0.44485	1	0.364055	-0.338154	1	0.606784	0.447246	0.46199	0.472664	0.0460884	1	0.387865	-0.256698	1	0.307086	-0.579678	1	0.441802	-0.0560403	1	0.430834	-0.0947932	1	0.514326	0.175305	0.883827	0.561038	0.31009	0.662062	0.417562	-0.145235	1
ENSMUSG00000104188	Gm37821	0.000251882	3.34423	0.255669	0	3.97309	1	0	1.85646	1	0	3.63524	1	0	3.18753	1	0	3.28978	1	0	4.20861	1	0	2.42728	1	0	3.41605	1	0	2.8442	1	0	4.87344	1	0	3.2875	1	0	3.10412	1	0	3.15563	1	0	3.05674	1	0	2.67571	1
ENSMUSG00000026077	Npas2	0.118384	0.808067	0.00573712	0.10622	0.516119	1	0.0997513	0.458761	0.347478	0.164048	1.1852	0.23801	0.077309	0.0382019	1	0.0409216	-0.899646	0.690771	0.012608	-2.45752	0.186331	0.0399649	-0.974113	0.153078	0.0620951	-0.285205	1	0.117187	0.68558	0.22178	0.0718185	-0.0390458	1	0.0493729	-0.625892	0.87353	0.0309355	-1.31333	0.178221	0.0624372	-0.282593	1	0.026333	-1.54758	0.0666607	0.0291322	-1.42556	0.0338304
ENSMUSG00000073702	Rpl31	9.74732	0.402878	0.195042	10.2886	0.419869	1	6.21122	-0.361138	0.600196	5.78135	-0.440956	1	9.51379	0.310601	0.897929	7.27979	-0.098095	1	6.6901	-0.221634	1	7.21561	-0.115246	1	7.74335	-0.00472698	1	3.4513	-1.22458	0.0632723	5.16845	-0.597686	1	6.24993	-0.327859	1	10.792	0.507642	0.589977	10.4161	0.451292	0.596778	9.05196	0.235402	0.862648	6.43137	-0.291142	0.813266
ENSMUSG00000003134	Tbc1d8	0.196971	0.604498	0.0387773	0.169414	0.286258	1	0.219658	0.760065	0.0468244	0.221947	0.696334	0.745865	0.102016	-0.475872	0.954437	0.151751	0.121194	1	0.115048	-0.280644	1	0.145238	0.053695	1	0.139019	-0.0104363	1	0.147758	0.0803928	0.984451	0.106489	-0.378791	1	0.0587367	-1.28365	0.2407	0.0648892	-1.14598	0.250209	0.0725832	-0.979775	0.34962	0.0819248	-0.804754	0.452611	0.0771147	-0.908367	0.20859
ENSMUSG00000003135	Cnot11	0.111584	-0.195632	0.684686	0.116977	-0.0880976	1	0.123664	-0.0185503	1	0.0793434	-0.662934	1	0.137084	0.143898	1	0.139816	0.173793	1	0.132384	0.0959075	1	0.154011	0.332075	0.599687	0.120483	-0.049874	1	0.0898012	-0.499912	0.725382	0.0941069	-0.385635	1	0.118325	-0.0780684	1	0.0958247	-0.396718	1	0.126435	0.0210508	1	0.141905	0.196979	0.83722	0.184504	0.61575	0.203827
ENSMUSG00000048234	Rnf149	0.162464	-0.59068	0.107685	0.209751	-0.138761	1	0.129813	-0.915575	0.0725547	0.152254	-0.61508	1	0.257431	0.165989	0.974807	0.173917	-0.424403	1	0.152872	-0.598747	1	0.282191	0.317747	0.613895	0.333645	0.56069	0.547635	0.128651	-0.884662	0.307655	0.364045	0.674037	1	0.420521	0.925056	0.118	0.242957	0.0778447	1	0.25209	0.134089	0.943499	0.33794	0.58884	0.312283	0.380433	0.793105	0.0727958
ENSMUSG00000050967	Creg2	0.00856398	0.133658	0.795021	0	-2.64162	0.789514	0.00204968	-1.90604	0.024898	0.00643325	-0.127265	1	0.003188	-1.0755	0.731209	0.00170507	-1.72518	0.52343	0.001576	-1.39872	0.998205	0.00194951	-1.83575	0.0744856	0	-3.19866	0.117105	0	-3.77051	0.00912874	0	-1.74127	1	0	-3.32721	0.057884	0.0030181	-1.15891	0.597805	0.00390232	-0.836832	0.756026	0.0190183	1.40224	0.0489749	0.0496961	3.36696	4.13397e-14
ENSMUSG00000097083	D930019O06Rik	0.00176317	-0.865228	0.206729	0.00134456	-0.348839	1	0.00102484	-1.42894	0.214132	0	-1.70461	0.938825	0.000797	-1.13439	0.733118	0	-2.05007	0.517623	0	-1.13124	1	0	-2.91257	0.0314882	0.000926793	-0.905877	0.965994	0	-2.49565	0.136016	0	-0.466406	1	0	-2.05235	0.414113	0	-2.23573	0.242858	0.00156093	-0.563184	0.891546	0.00219441	-0.228658	1	0.0354156	5.40506	1.50401e-29
ENSMUSG00000057173	Rfx8	0.00251882	2.80366	0.000684602	0.00134456	1.88563	1	0.000341614	-0.231002	0.971504	0	0.46531	1	0.000797	1.10007	1	0	0.11985	1	0	1.03868	1	0.000487376	0.339818	1	0	0.246126	1	0	-0.325729	0.96094	0.0024765	2.78598	1	0.000851257	1.20004	1	0	-0.065801	1	0	-0.0142904	1	0	-0.11318	1	0.00057122	0.588249	1
ENSMUSG00000091937	Gm3646	0.000251882	0.53687	1	0.00134456	3.16573	1	0	-0.143539	1	0	1.63524	1	0	1.18753	1	0	1.28978	1	0	2.20861	1	0	0.42728	1	0	1.41605	1	0	0.844196	1	0	2.87344	1	0	1.2875	1	0	1.10412	1	0	1.15563	1	0	1.05674	1	0	0.675712	1
ENSMUSG00000101634	1700066B17Rik	0.0188911	1.82397	2.18112e-07	0.0107565	0.683583	1	0.0181055	1.57793	0.000426704	0.0107221	0.651723	1	0.002391	-1.31231	0.515006	0.00596774	-0.177831	1	0.001576	-1.30709	0.850337	0.000487376	-3.08842	0.00260122	0.00278038	-1.0838	0.699235	0.0050951	-0.44531	0.91299	0.0024765	-0.642255	1	0	-3.23606	0.0449963	0.000754525	-2.41158	0.0758777	0	-3.36793	0.0222981	0.000731471	-2.45896	0.0520472	0.00114244	-2.24712	0.0299188
ENSMUSG00000026074	Map4k4	0.147855	-0.5515	0.138258	0.18286	-0.16579	1	0.142111	-0.590335	0.34119	0.21873	0.0982726	1	0.298875	0.578473	0.474608	0.355507	0.846752	0.249563	0.370359	0.884236	0.364222	0.228092	0.166619	0.854577	0.292866	0.542306	0.574175	0.23119	0.184573	0.838436	0.232791	0.19389	1	0.18983	-0.115812	1	0.167505	-0.305952	1	0.170922	-0.274894	1	0.152146	-0.451126	0.836917	0.209067	0.0288709	1
ENSMUSG00000026073	Il1r2	0.382608	0.488078	0.127187	0.42488	0.570192	1	0.173881	-0.818292	0.140476	0.137243	-1.10466	0.896157	0.475809	0.762055	0.284718	0.049447	-2.59328	0.00786357	0.01576	-4.10757	0.0106836	0.511258	0.919214	0.037976	0.364229	0.343527	0.826294	0.050951	-2.57709	0.00031239	0.0619125	-2.19864	1	0.152375	-0.961056	0.522978	1.14612	2.24798	9.06415e-08	0.0819488	-1.87238	0.0247885	0.106063	-1.50099	0.0703807	0.190788	-0.64363	0.475986
ENSMUSG00000097899	Gm16894	0.0156167	-1.09001	0.00673685	0.0309248	0.0661989	1	0.0116149	-1.4839	0.00663815	0.00643325	-2.08293	0.376017	0.030286	0.0114571	1	0.0051152	-2.42839	0.045004	0.00315199	-2.73976	0.186951	0.0584852	1.06306	0.0155097	0.053754	0.878733	0.301378	0.00318444	-3.09832	0.000404751	0.0074295	-1.65794	1	0.00510754	-2.43066	0.0239778	0.046026	0.644692	0.421449	0.0679005	1.25751	0.0182474	0.0782674	1.49875	0.00234775	0.0668327	1.26834	0.00410535
ENSMUSG00000026072	Il1r1	0.107302	0.10075	0.740902	0.0376476	-1.40972	0.927994	0.160559	0.786217	0.0409373	0.202647	1.06362	0.331564	0.043835	-1.22972	0.297265	0.087811	-0.205157	1	0.0236399	-2.03991	0.310863	0.0877278	-0.220079	0.995021	0.123263	0.305343	0.882375	0.0999914	-0.0137845	1	0.208026	1.07582	0.872959	0.133647	0.429523	0.685036	0.0565894	-0.860445	0.522244	0.0647786	-0.659672	0.674029	0.0877765	-0.209268	1	0.085683	-0.252047	0.970734
ENSMUSG00000070942	Il1rl2	0.0599478	-0.0310326	1	0.033614	-0.83129	1	0.110341	1.02263	0.0053427	0.144748	1.33145	0.147905	0.02391	-1.35812	0.248262	0.0545622	-0.153424	1	0.0346719	-0.775625	1	0.0526367	-0.224495	0.998137	0.0695094	0.209679	0.98926	0.068147	0.178071	0.878115	0.208026	1.83782	0.0835359	0.066398	0.140074	1	0.0248993	-1.30527	0.193806	0.0234139	-1.39002	0.13988	0.0402309	-0.61062	0.68665	0.0211351	-1.56922	0.0200494
ENSMUSG00000026069	Il1rl1	0.0619629	3.18407	1.37608e-20	0.00268912	-2.01938	1	0.0102484	-0.656949	0.541416	0.020372	0.445411	1	0.005579	-1.37089	0.578107	0.0161981	0.0999504	1	0.0204879	0.480687	0.956409	0.000487376	-4.15392	0.000162428	0.000926793	-3.16515	0.0921496	0.0165591	0.115268	0.978806	0.0123825	-0.107647	1	0	-4.29746	0.0141701	0.00150905	-2.88834	0.0443847	0.000780465	-3.42557	0.0184355	0.00146294	-2.93572	0.0310099	0.00228488	-2.57222	0.0149972
ENSMUSG00000026070	Il18r1	0.400996	0.474209	0.127642	0.41009	0.434843	1	0.46357	0.699103	0.0872282	0.438533	0.54034	0.904108	0.312424	0.0280481	1	0.185852	-0.748618	0.80077	0.208031	-0.566427	1	0.396724	0.409468	0.460161	0.431885	0.52074	0.597967	0.245839	-0.338718	0.929463	0.497776	0.715072	1	0.360082	0.243935	0.909865	0.106388	-1.57466	0.0592903	0.0265358	-3.56468	1.32643e-05	0.0329162	-3.26714	2.46832e-05	0.0485537	-2.73762	1.12332e-05
ENSMUSG00000026068	Il18rap	0.0120903	2.23101	5.33436e-07	0.00537823	0.695105	1	0.00546582	0.534533	0.670543	0.00107221	-1.00862	1	0.001594	-0.85686	0.935135	0.0025576	-0.324935	1	0.001576	-0.435249	1	0.000487376	-2.21658	0.10694	0.000926793	-1.22781	0.833513	0.00827954	1.19212	0.212215	0.0123825	1.87344	0.96062	0.000851257	-1.35635	0.714059	0.000754525	-1.53973	0.528328	0	-2.50258	0.201803	0.00219441	-0.557965	0.941327	0	-2.9825	0.0457656
ENSMUSG00000026065	Slc9a4	0.0244325	-0.0126087	1	0.0134456	-0.769603	1	0.0286956	0.257423	0.731219	0.0418161	0.82788	0.754451	0.007173	-1.69511	0.204559	0.0306912	0.362237	0.935817	0.0220639	-0.0767946	1	0.00731065	-1.76254	0.0150175	0.00648755	-1.7934	0.229508	0.0496772	1.12284	0.0436039	0.180784	3.04398	3.47508e-05	0.0672493	1.58706	0.00579573	0.0211267	-0.195242	1	0.00312186	-2.73918	0.0092409	0.0051203	-2.15271	0.0306783	0.00971074	-1.33924	0.0996699
ENSMUSG00000026062	Slc9a2	0.0748089	-0.452718	0.255669	0.0954637	-0.0225207	1	0.119906	0.337897	0.52724	0.153326	0.685571	0.781435	0.056587	-0.808076	0.64452	0.154309	0.702832	0.429454	0.148144	0.627447	0.659497	0.113559	0.237625	0.767385	0.126971	0.4011	0.768491	0.068147	-0.543661	0.685504	0.0767715	-0.316998	1	0.113217	0.227534	0.947177	0.0475351	-1.06643	0.322849	0.0343405	-1.53491	0.0793313	0.0768045	-0.359356	0.956843	0.152516	0.70494	0.137468
ENSMUSG00000103679	Gm37623	0.000503763	0.0222969	1	0	0.885627	1	0	-1.231	0.581878	0	0.547772	1	0	0.100071	1	0.00170507	1.96785	0.691479	0.00630398	3.8301	0.0281115	0.00146213	1.61993	0.427127	0.00185359	2.09412	0.596248	0	-0.243266	0.96094	0	1.78598	1	0	0.200041	1	0.00150905	1.7822	0.642166	0	0.0681717	1	0	-0.0307182	1	0	-0.411751	0.921265
ENSMUSG00000103270	Gm37915	0.000503763	1.34423	0.440593	0	1.97309	1	0.00136646	3.17839	0.0462225	0.00107221	2.82788	0.999978	0	1.18753	1	0	1.28978	1	0	2.20861	1	0	0.42728	1	0	1.41605	1	0	0.844196	1	0	2.87344	1	0	1.2875	1	0	1.10412	1	0	1.15563	1	0	1.05674	1	0	0.675712	1
ENSMUSG00000041945	Mfsd9	0.0193949	-0.0392577	1	0.0161347	-0.209114	1	0.0331365	0.874981	0.0498742	0.0353829	0.905714	0.679346	0.011955	-0.68591	0.836859	0.0323963	0.774277	0.469882	0.0362479	0.944947	0.490922	0.0190077	-0.048453	1	0.0101947	-0.884683	0.75624	0.0242017	0.328699	0.763895	0.034671	0.903818	1	0.0102151	-0.894699	0.677538	0.0128269	-0.59323	0.882106	0.0109265	-0.813992	0.605391	0.0102406	-0.912882	0.477444	0.0108532	-0.863447	0.360351
ENSMUSG00000079588	Tmem182	0.019143	3.40156	2.52834e-13	0	-1.84709	1	0.00307452	-0.522051	0.852868	0.00428883	0.188979	1	0.000797	-1.61982	0.665963	0.0119355	1.56731	0.219994	0.00630398	0.762351	0.920388	0	-3.3929	0.0276085	0	-2.40413	0.527265	0.00191066	-0.937163	0.764589	0	-0.946735	1	0	-2.53267	0.354024	0	-2.71605	0.246677	0	-2.66454	0.251854	0.000731471	-1.75061	0.471144	0	-3.14447	0.0623265
ENSMUSG00000104072	4930448I06Rik	0.00503763	5.73654	3.37772e-07	0	0.513658	1	0	-1.60297	0.754538	0	0.175804	1	0	-0.271897	1	0.000852534	0.897458	1	0	0.749176	1	0	-1.03215	1	0	-0.043381	1	0	-0.615235	1	0	1.41401	1	0	-0.171927	1	0	-0.355308	1	0	-0.303797	1	0	-0.402687	1	0	-0.78372	1
ENSMUSG00000100185	Gm28634	0	0.344225	1	0	2.97309	1	0	0.856461	1	0	2.63524	1	0	2.18753	1	0	2.28978	1	0	3.20861	1	0	1.42728	1	0	2.41605	1	0	1.8442	1	0	3.87344	1	0	2.2875	1	0	2.10412	1	0	2.15563	1	0	2.05674	1	0	1.67571	1
ENSMUSG00000100832	Gm29260	0.00251882	4.80366	2.05755e-06	0	1.38813	1	0.000341614	0.397029	1	0	1.05027	1	0	0.602572	1	0	0.704813	1	0	1.62365	1	0	-0.157682	1	0	0.831088	1	0	0.259234	1	0	2.28848	1	0	0.702542	1	0	0.519162	1	0	0.570672	1	0	0.471782	1	0	0.0907491	1
ENSMUSG00000100180	Gm28140	0.000503763	2.92919	0.166332	0	2.97309	1	0	0.856461	1	0	2.63524	1	0	2.18753	1	0	2.28978	1	0	3.20861	1	0	1.42728	1	0	2.41605	1	0	1.8442	1	0	3.87344	1	0.000851257	3.70254	0.473958	0	2.10412	1	0	2.15563	1	0	2.05674	1	0	1.67571	1
ENSMUSG00000060424	Pantr1	0.230472	2.38901	1.84263e-15	0.215129	1.62189	0.168881	0.0912109	0.337587	0.603874	0.0707657	-0.0610576	1	0.024707	-1.60363	0.28961	0.136405	0.938575	0.304615	0.0945597	0.371988	0.941779	0.00731065	-3.37685	1.86393e-05	0.00926793	-2.93268	0.0393068	0.00955332	-2.95993	0.00180488	0.0321945	-1.12494	1	0.00340503	-4.20355	0.0010503	0.00150905	-5.1255	2.71718e-05	0.00390232	-4.07158	0.000354129	0.00438883	-3.94728	0.000285647	0.00514098	-3.81132	1.66555e-05
ENSMUSG00000045515	Pou3f3	0.0224175	1.48735	4.4957e-05	0.0188238	0.985162	0.899328	0.0225465	1.38339	0.00261463	0.0182275	0.928643	0.828958	0.009564	-0.0189166	1	0.012788	0.401032	0.976587	0.017336	0.880681	0.671569	0.000974753	-2.95354	0.00270037	0.000926793	-2.55549	0.171765	0.00573199	-0.758688	0.659936	0.0074295	-0.0865575	1	0.00255377	-1.6725	0.359558	0.000754525	-2.86742	0.035247	0.00234139	-1.80437	0.184371	0	-3.92054	0.00628967	0.00171366	-2.28429	0.0255033
ENSMUSG00000060679	Mrps9	0.179592	-0.0847626	0.924276	0.22723	0.282804	1	0.152018	-0.348615	0.69072	0.113654	-0.743536	1	0.231927	0.318352	0.81151	0.173064	-0.126257	1	0.154448	-0.284864	1	0.238814	0.376756	0.515617	0.187212	-0.00740171	1	0.10636	-0.86382	0.325982	0.0990599	-0.910472	1	0.156631	-0.275852	1	0.165241	-0.197663	1	0.221652	0.249081	0.796135	0.261867	0.508411	0.407505	0.28561	0.657825	0.159269
ENSMUSG00000041907	Gpr45	0.00528951	0.555729	0.358489	0.00403368	0.418501	1	0.00409937	0.147509	1	0.00536104	0.696636	1	0.003985	0.248935	1	0.00426267	0.351176	1	0	-1.39131	1	0.00194951	-0.78995	0.749876	0.00278038	-0.138538	1	0	-2.75572	0.117166	0	-0.726468	1	0	-2.31241	0.370421	0.000754525	-1.48084	0.62416	0.00156093	-0.829259	0.847406	0.00219441	-0.497844	1	0.0177078	2.63132	1.38064e-05
ENSMUSG00000070939	Tgfbrap1	0.0430718	-0.177877	0.73699	0.0242021	-0.935066	1	0.0409937	-0.245656	0.872159	0.0578992	0.306764	1	0.025504	-0.906343	0.584594	0.0579723	0.306864	0.941375	0.0504319	0.11473	1	0.0370406	-0.386751	0.803746	0.0630219	0.43314	0.771029	0.0439453	-0.116633	1	0.064389	0.4824	1	0.0536292	0.189472	1	0.0520622	0.143295	1	0.0468279	-0.0156038	1	0.0592492	0.340155	0.674681	0.0736874	0.689651	0.168937
ENSMUSG00000100269	Gm28782	0.00151129	2.15158	0.117534	0	1.16573	1	0	-0.950894	1	0	0.82788	1	0	0.380179	1	0.00596774	4.48242	0.0451197	0	1.40125	1	0	-0.380075	1	0	0.608696	1	0	0.0368415	1	0	2.06609	1	0	0.480149	1	0	0.296769	1	0	0.34828	1	0	0.24939	1	0	-0.131643	1
ENSMUSG00000041878	8430432A02Rik	0.00226693	-0.356215	0.699426	0.00134456	-0.216735	1	0.00136646	-0.950894	0.447103	0.00107221	-0.554589	1	0.002391	0.0377872	1	0.00341013	0.48242	1	0.00315199	0.623645	1	0.00243688	-0.0962816	1	0.00463396	0.892489	0.815112	0.00127378	-0.740766	0.761424	0.0024765	0.68362	1	0.00425628	0.763942	0.824059	0.0060362	1.22965	0.404023	0.00390232	0.632073	0.865865	0.00658324	1.3563	0.183733	0.00514098	0.975272	0.3932
ENSMUSG00000010290	AI597479	0.0481094	-0.150297	0.796013	0.0389922	-0.400791	1	0.0403104	-0.422399	0.606927	0.0343107	-0.597658	1	0.057384	0.147338	1	0.049447	-0.0743225	1	0.0441279	-0.215341	1	0.0584852	0.174967	0.871745	0.0732166	0.516392	0.658763	0.0254755	-1.06621	0.220152	0.024765	-0.969763	1	0.0672493	0.387845	0.772765	0.0573439	0.145703	1	0.0757051	0.570672	0.417101	0.0782674	0.62428	0.324305	0.0679752	0.410175	0.483301
ENSMUSG00000008136	Fhl2	0.0445831	-0.465444	0.258714	0.00672279	-2.91362	0.2105	0.0235714	-1.4194	0.00554973	0.0171553	-1.73776	0.510938	0.012752	-2.18546	0.0312248	0.075023	0.380725	0.851567	0.0362479	-0.659701	1	0.166195	1.76298	1.88365e-06	0.110288	0.972002	0.179037	0.0337551	-0.822981	0.417947	0.0520065	-0.122451	1	0.0715056	0.307802	0.873057	0.0626256	0.106272	1	0.0686809	0.246584	0.835601	0.0621751	0.0949921	0.982322	0.0228488	-1.40241	0.0447872
ENSMUSG00000099576	Gm29040	0.0055414	2.47547	3.92569e-05	0.00268912	1.2005	1	0.00375775	1.44142	0.156329	0.00321662	1.31331	0.995113	0.000797	-0.204783	1	0.000852534	-0.102542	1	0	-0.217657	1	0	-1.99898	0.286296	0	-1.01021	0.984106	0.000636888	-0.548121	0.917565	0	0.44718	1	0	-1.13876	0.981784	0	-1.32214	0.825546	0	-1.27063	0.719526	0	-1.36952	0.700007	0	-1.75055	0.416137
ENSMUSG00000066877	Nck2	0.0506282	-0.6954	0.0663492	0.0349585	-1.11437	1	0.0573911	-0.468878	0.532875	0.108293	0.525481	0.949832	0.054993	-0.491342	0.955466	0.0852534	0.164988	1	0.0598878	-0.33888	1	0.0989374	0.403608	0.505107	0.139019	0.912988	0.202321	0.141389	0.965616	0.0520532	0.108966	0.537161	1	0.130242	0.815354	0.225853	0.0528168	-0.553484	0.879819	0.0444865	-0.804168	0.537322	0.0468142	-0.733065	0.552108	0.0913952	0.273613	0.673503
ENSMUSG00000026051	1500015O10Rik	0.153396	0.972095	0.00828538	0.0134456	-2.65627	0.72677	0.156118	0.938274	0.057972	0.128665	0.540078	0.992363	0.016737	-2.43452	0.102367	0.0264285	-1.78504	0.403118	0.00945597	-3.07547	0.379519	0.143776	0.750275	0.217861	0.0963864	0.105157	1	0.182787	1.12158	0.0713856	0.014859	-2.41064	1	0.0238352	-1.93133	0.241493	0.0331991	-1.47011	0.37335	0.0468279	-0.968911	0.679907	0.0219441	-2.06454	0.0926764	0.0125668	-2.88154	0.00198078
ENSMUSG00000100764	Gm29155	0.000755645	1.0223	0.557497	0	1.27265	1	0.0023913	3.2715	0.00388338	0	0.934796	1	0	0.487095	1	0	0.589335	1	0	1.50817	1	0	-0.273159	0.945509	0	0.715611	1	0.000636888	1.25923	0.885693	0	2.173	1	0	0.587064	1	0.000754525	1.51916	0.95235	0	0.455195	1	0	0.356305	1	0	-0.0247282	1
ENSMUSG00000100635	Gm29157	0.00125941	1.46976	0.164294	0	0.973089	1	0.000683228	0.634068	0.959781	0	0.635235	1	0	0.187534	1	0	0.289775	1	0	1.20861	1	0.000974753	1.20489	0.720329	0.000926793	1.50916	0.981759	0	-0.155804	1	0	1.87344	1	0.000851257	1.38061	0.991796	0	0.104124	1	0.00156093	1.93324	0.506783	0.000731471	1.14985	0.910636	0	-0.324288	0.919894
ENSMUSG00000100480	Gm29156	0.000251882	1.75926	0.497803	0	2.97309	1	0.000341614	2.2715	0.613248	0	2.63524	1	0	2.18753	1	0	2.28978	1	0	3.20861	1	0	1.42728	1	0	2.41605	1	0.000636888	3.25923	0.442199	0	3.87344	1	0	2.2875	1	0	2.10412	1	0	2.15563	1	0	2.05674	1	0	1.67571	1
ENSMUSG00000057363	Uxs1	0.165486	0.480961	0.109039	0.104876	-0.260834	1	0.185155	0.648372	0.108581	0.151181	0.278179	1	0.100422	-0.338002	1	0.0997464	-0.346235	1	0.0977117	-0.35956	1	0.0930889	-0.469557	0.667515	0.0991668	-0.352624	1	0.137568	0.136615	0.917965	0.133731	0.105501	1	0.154078	0.308464	0.840318	0.122233	-0.0435023	1	0.0928753	-0.455144	0.891546	0.0972857	-0.38793	0.914259	0.0725449	-0.838016	0.262835
ENSMUSG00000041763	Tpp2	0.175813	0.345774	0.258766	0.143868	0.00346313	1	0.123664	-0.2512	0.847228	0.132954	-0.116228	1	0.161791	0.176965	0.969422	0.158571	0.146235	1	0.130808	-0.133785	1	0.153036	0.093039	0.957211	0.164969	0.205944	0.981427	0.112092	-0.382991	0.878031	0.123825	-0.202742	1	0.16259	0.184216	0.988166	0.124497	-0.220409	1	0.112387	-0.373109	0.989702	0.118498	-0.2954	1	0.134808	-0.103987	1
ENSMUSG00000047343	Mettl21c	0.0322409	4.40126	1.68657e-20	0.00672279	0.291265	1	0.00307452	-1.05043	0.495349	0.00107221	-1.66855	1	0	-3.12535	0.288634	0.00341013	-0.664421	1	0.001576	-1.09517	1	0.000974753	-2.28238	0.140909	0.00185359	-1.29361	0.962745	0	-3.46869	0.0872027	0	-1.43944	1	0.000851257	-2.01628	0.618791	0	-3.20876	0.206636	0.00156093	-1.55402	0.627143	0.00146294	-1.65291	0.558653	0.00057122	-2.62807	0.123263
ENSMUSG00000091844	Gm8251	0.00503763	2.27711	0.000170016	0.00134456	0.615537	1	0.000341614	-1.50109	0.387163	0.00107221	0.277683	1	0.005579	2.05825	0.132871	0	-1.10254	1	0	-0.18371	1	0.000974753	-0.309685	1	0	-0.976267	0.976808	0	-1.54812	0.562075	0	0.481127	1	0.00170251	0.550539	1	0.000754525	-0.253428	1	0.000780465	-0.201917	1	0	-1.33557	0.686934	0.00228488	0.749712	0.721822
ENSMUSG00000026049	Tex30	0.264476	0.946102	0.000909678	0.164036	0.0630745	1	0.189596	0.302534	0.574494	0.119015	-0.414224	1	0.47023	1.73723	0.000135917	0.0903686	-0.827516	0.732183	0.0819518	-0.943055	0.986135	0.0955258	-0.774035	0.28731	0.0676559	-1.24602	0.362512	0.122919	-0.380452	0.880218	0.0569595	-1.43224	1	0.0578855	-1.47742	0.143565	0.0648892	-1.31944	0.151311	0.0600958	-1.42894	0.100508	0.0599806	-1.43627	0.0779717	0.0754011	-1.11763	0.0967524
ENSMUSG00000026047	Kdelc1	0.0209062	-1.05136	0.00665334	0.0416813	0.102725	1	0.0208384	-1.01271	0.070502	0.0246608	-0.662445	1	0.046226	0.242041	0.937912	0.0238709	-0.727225	0.862436	0.017336	-1.1073	0.904598	0.0901647	1.35541	0.000664276	0.0889721	1.24943	0.0536898	0.0146484	-1.45348	0.0800564	0.034671	-0.115997	1	0.0451166	0.206341	0.992595	0.0475351	0.283945	0.890659	0.0624372	0.702694	0.28127	0.0607121	0.661159	0.305392	0.0365581	-0.120503	1
ENSMUSG00000041684	Bivm	0.0327446	-0.437735	0.29868	0.0322694	-0.358902	1	0.0338198	-0.363869	0.708677	0.0407439	-0.0350124	1	0.036662	-0.201857	1	0.0392165	-0.0996161	1	0.0346719	-0.246541	1	0.0550735	0.41782	0.508601	0.0648755	0.657405	0.507674	0.0299337	-0.513356	0.751816	0.024765	-0.662891	1	0.0425628	0.0218202	1	0.0384808	-0.132074	1	0.0577544	0.482078	0.540652	0.0672954	0.720922	0.244722	0.0611205	0.57885	0.290149
ENSMUSG00000026048	Ercc5	0.0403011	-0.716102	0.0600156	0.033614	-0.855901	1	0.0399688	-0.697608	0.254175	0.0364551	-0.7561	1	0.044632	-0.478425	0.960702	0.0630875	0.0378035	1	0.0504319	-0.26958	1	0.0887025	0.575565	0.264193	0.10102	0.752395	0.369893	0.0496772	-0.328769	0.956672	0.0767715	0.349882	1	0.0646955	0.0755211	1	0.074698	0.292653	0.862822	0.0959972	0.679378	0.285926	0.102406	0.783726	0.170072	0.0845406	0.490803	0.365962
ENSMUSG00000046828	Mettl21e	0.00201505	1.60726	0.0611261	0	0.449528	1	0	-1.6671	0.379674	0	0.111673	1	0	-0.336028	1	0.000852534	0.830343	1	0	0.685046	1	0.00341164	2.42728	0.0266594	0.00370717	2.49005	0.190256	0	-0.679365	0.979611	0	1.34988	1	0	-0.236058	1	0.000754525	0.644692	1	0	-0.367927	1	0	-0.466817	0.978059	0	-0.84785	0.738853
ENSMUSG00000056870	Gulp1	0.0110828	-1.33885	0.00146439	0.00806735	-1.48634	0.990412	0.00751551	-1.8488	0.00117261	0.00536104	-2.04893	0.428988	0.015143	-0.726552	0.79119	0.00341013	-2.65976	0.0356781	0.00315199	-2.48255	0.26988	0.0648211	1.55968	0.000150582	0.0936061	2.06334	0.000345541	0.000636888	-4.43425	1.93878e-05	0.0024765	-2.40501	1	0.0255377	0.0322471	1	0.0392353	0.677226	0.409005	0.0827293	1.88587	0.000100525	0.0424253	0.799836	0.211161	0.0199927	-0.35158	0.883037
ENSMUSG00000101701	4930521E06Rik	0.000503763	3.92919	0.0633849	0	3.38813	1	0	1.2715	1	0	3.05027	1	0	2.60257	1	0	2.70481	1	0	3.62365	1	0	1.84232	1	0	2.83109	1	0	2.25923	1	0	4.28848	1	0	2.70254	1	0	2.51916	1	0	2.57067	1	0	2.47178	1	0	2.09075	1
ENSMUSG00000026043	Col3a1	0.0503763	-0.735193	0.143004	0.0161347	-2.20835	0.867452	0.0122981	-2.7975	1.91166e-05	0.0278774	-1.48101	0.927697	0.11955	0.653624	0.532981	0.0187557	-2.06088	0.241071	0.001576	-4.68166	0.078751	0.259284	2.06847	2.11777e-06	0.379058	2.55443	1.98054e-05	0.00955332	-3.03539	0.00301521	0.0123825	-2.42881	1	0.0374553	-1.07785	0.713948	0.235412	1.76206	0.00173152	0.0522912	-0.596106	0.943379	0.0299903	-1.41047	0.285435	0.0131381	-2.61277	0.00330435
ENSMUSG00000026042	Col5a2	0.211329	1.22479	1.07127e-05	0.173448	0.687687	0.932215	0.0386024	-1.6275	0.000899635	0.0428883	-1.36476	0.719993	0.136287	0.330132	0.814774	0.0426267	-1.38984	0.313781	0.011032	-3.16697	0.0680855	0.168145	0.682622	0.152022	0.326231	1.70465	0.00240101	0.0146484	-2.93771	9.3983e-05	0.014859	-2.69533	1	0.104705	-0.0694802	1	0.0958247	-0.204784	1	0.0741442	-0.586394	0.775538	0.0614436	-0.86702	0.430939	0.0382717	-1.57946	0.0178828
ENSMUSG00000025995	Wdr75	0.106546	0.190267	0.545331	0.0887409	-0.0926783	1	0.0594408	-0.753024	0.190804	0.0664769	-0.521911	1	0.13549	0.541992	0.544714	0.0861059	-0.146977	1	0.0488559	-0.945578	0.992348	0.139877	0.614925	0.207258	0.118629	0.335842	0.849664	0.0407608	-1.26658	0.112555	0.059436	-0.641309	1	0.092787	-0.0350795	1	0.101106	0.0934768	1	0.106924	0.178687	0.898698	0.126545	0.438317	0.518763	0.105104	0.153167	0.849491
ENSMUSG00000098549	Gm5269	0.000251882	3.34423	0.255669	0	3.97309	1	0	1.85646	1	0	3.63524	1	0	3.18753	1	0	3.28978	1	0	4.20861	1	0	2.42728	1	0	3.41605	1	0	2.8442	1	0	4.87344	1	0	3.2875	1	0	3.10412	1	0	3.15563	1	0	3.05674	1	0	2.67571	1
ENSMUSG00000025993	Slc40a1	0.0493688	1.06541	0.00148749	0.0215129	-0.301391	1	0.0187888	-0.60998	0.479218	0.0225164	-0.256272	1	0.019128	-0.512905	1	0.0315437	0.222553	1	0.0772238	1.56475	0.0887167	0.00633589	-2.13387	0.00527697	0.00648755	-1.96549	0.215834	0.0694208	1.48345	0.00435272	0.121348	2.22959	0.0388576	0.0442654	0.734654	0.42961	0.00980883	-1.45703	0.26683	0.00624372	-2.05382	0.0664367	0.0051203	-2.3248	0.0279496	0.00456976	-2.53374	0.00302393
ENSMUSG00000041144	Dnah7b	0.0327446	2.02892	1.17885e-09	0.00268912	-1.62682	1	0.00409937	-1.57753	0.0261802	0.0107221	-0.0499914	1	0.003985	-1.39743	0.435255	0.00341013	-1.56322	0.465066	0.00315199	-1.39131	0.914263	0.000487376	-3.76254	0.000211954	0.00370717	-1.43695	0.51827	0.00636888	-0.84103	0.592441	0.0123825	0.288482	1	0.00936383	-0.267085	1	0.00377263	-1.48084	0.31619	0.00234139	-2.02427	0.109364	0.000731471	-3.13308	0.0138788	0.00114244	-2.9242	0.00358078
ENSMUSG00000101337	Dnah7c	0.0183874	2.90982	3.84645e-10	0	-1.96943	1	0.00102484	-2.05043	0.0872122	0.00107221	-1.2955	1	0.003188	-0.385355	1	0	-2.65274	0.439848	0	-1.73391	1	0	-3.51523	0.0262752	0.00463396	0.11837	1	0.000636888	-2.08654	0.272491	0	-1.06907	1	0	-2.65501	0.340636	0	-2.83839	0.244924	0	-2.78688	0.202788	0	-2.88577	0.172676	0.00057122	-2.25503	0.179819
ENSMUSG00000025986	Slc39a10	0.128208	0.173043	0.580687	0.100842	-0.194197	1	0.0806209	-0.582349	0.364549	0.116871	0.0194552	1	0.123535	0.100616	1	0.0826958	-0.49906	1	0.0661918	-0.79767	1	0.114046	-0.0248776	1	0.206675	0.888574	0.211259	0.0490404	-1.28456	0.0972387	0.165925	0.541474	1	0.085977	-0.441483	1	0.0920521	-0.34353	1	0.146727	0.363628	0.65472	0.178479	0.670328	0.242964	0.171366	0.618161	0.207255
ENSMUSG00000100213	Gm28151	0.00806021	0.238872	0.6558	0.00403368	-0.444763	1	0.00478259	-0.558577	0.620084	0.00536104	-0.180682	1	0.003188	-0.899929	0.765181	0.00596774	-0.0939293	1	0.011032	0.824903	0.814348	0.0107223	0.702915	0.366408	0.00926793	0.51793	0.904125	0.00445821	-0.539508	0.828093	0.0074295	0.455592	1	0.0059588	-0.0962001	1	0.00754525	0.206004	1	0.00546325	-0.22807	1	0.0109721	0.743862	0.445193	0.00628342	-0.0880541	1
ENSMUSG00000101447	Gm28826	0.000503763	0.929188	0.753946	0	1.65116	1	0.000341614	0.686536	1	0.00107221	2.46531	1	0	0.865606	1	0	0.967847	1	0.001576	3.03868	0.739058	0	0.105352	1	0	1.09412	1	0	0.522268	1	0	2.55152	1	0.000851257	2.11758	0.840607	0.000754525	1.9342	0.871815	0.000780465	1.98571	0.760619	0.000731471	1.88682	0.751729	0	0.353783	1
ENSMUSG00000099608	4933411E06Rik	0.00176317	3.0223	0.00268266	0	1.38813	1	0	-0.728502	0.916276	0.00107221	2.1758	1	0	0.602572	1	0	0.704813	1	0.001576	2.74918	0.802732	0	-0.157682	1	0.000926793	1.95662	0.896371	0	0.259234	1	0	2.28848	1	0	0.702542	1	0	0.519162	1	0.000780465	1.6962	0.824318	0	0.471782	1	0	0.0907491	1
ENSMUSG00000100816	Gm28321	0.00352634	4.66615	7.42188e-05	0	0.885627	1	0	-1.231	0.984066	0	0.547772	1	0	0.100071	1	0.000852534	1.28978	0.974825	0	1.12114	1	0	-0.660182	1	0.000926793	1.41605	0.917792	0	-0.243266	1	0	1.78598	1	0	0.200041	1	0	0.0166612	1	0	0.0681717	1	0	-0.0307182	1	0	-0.411751	1
ENSMUSG00000026109	Tmeff2	0.0183874	0.902627	0.0202225	0.0107565	0.0877321	1	0.00170807	-2.63004	0.000611717	0.00107221	-2.45752	0.504721	0.007173	-0.540386	1	0.0306912	1.60441	0.0385243	0.0425519	2.0676	0.0191289	0.000487376	-3.66548	0.00036367	0.00463396	-1.07045	0.746498	0.000636888	-3.24856	0.00793564	0.0024765	-1.21931	1	0	-3.81053	0.018214	0.00150905	-2.39838	0.0786748	0.0608763	2.84471	2.1371e-08	0.0146294	0.460377	0.701717	0.0028561	-1.81079	0.0655307
ENSMUSG00000100671	Gm28322	0.00201505	5.51415	0.0116009	0	1.80316	1	0	-0.313464	1	0	1.46531	1	0	1.01761	1	0	1.11985	1	0	2.03868	1	0	0.257355	1	0	1.24613	1	0	0.674271	1	0	2.70352	1	0	1.11758	1	0	0.934199	1	0	0.98571	1	0	0.88682	1	0	0.505787	1
ENSMUSG00000101242	Gm28319	0.000251882	3.34423	0.255669	0	3.97309	1	0	1.85646	1	0	3.63524	1	0	3.18753	1	0	3.28978	1	0	4.20861	1	0	2.42728	1	0	3.41605	1	0	2.8442	1	0	4.87344	1	0	3.2875	1	0	3.10412	1	0	3.15563	1	0	3.05674	1	0	2.67571	1
ENSMUSG00000099625	Gm29325	0	0.344225	1	0	2.97309	1	0	0.856461	1	0	2.63524	1	0	2.18753	1	0	2.28978	1	0	3.20861	1	0	1.42728	1	0	2.41605	1	0	1.8442	1	0	3.87344	1	0	2.2875	1	0	2.10412	1	0.00156093	4.7406	0.086573	0	2.05674	1	0.00057122	3.09075	0.435781
ENSMUSG00000101799	9330175M20Rik	0.000251882	2.34423	0.392602	0	3.38813	1	0	1.2715	1	0	3.05027	1	0	2.60257	1	0.000852534	4.28978	0.472331	0	3.62365	1	0	1.84232	1	0	2.83109	1	0	2.25923	1	0	4.28848	1	0	2.70254	1	0	2.51916	1	0	2.57067	1	0	2.47178	1	0	2.09075	1
ENSMUSG00000045954	Sdpr	0.0095715	0.203362	0.703357	0.00268912	-1.14239	1	0.00546582	-0.655989	0.949803	0.00214442	-1.48024	1	0.029489	2.00083	0.105661	0.00596774	-0.375561	1	0.001576	-1.49875	1	0.00292426	-1.43779	0.769915	0.00741434	-0.0722359	1	0	-3.87005	0.249098	0.0024765	-0.833915	1	0.0280915	1.90736	0.114438	0.0264084	1.82284	0.10607	0.00546325	-0.509701	1	0.00219441	-1.63674	0.948948	0.00171366	-2.01778	0.563177
ENSMUSG00000101702	1700072G22Rik	0.000755645	1.34423	0.32776	0	1.51366	1	0.00136646	2.37103	0.134843	0	1.1758	1	0.000797	1.86561	0.884237	0	0.830343	1	0.001576	2.88668	0.772654	0	-0.0321512	1	0	0.956619	1	0.000636888	1.52227	0.82772	0	2.41401	1	0	0.828073	1	0	0.644692	1	0	0.696203	1	0	0.597313	1	0	0.21628	1
ENSMUSG00000026107	Nabp1	0.371274	0.41874	0.189665	0.270256	-0.116053	1	0.539067	1.0563	0.00278681	0.620808	1.14936	0.237871	0.194468	-0.614131	0.830798	0.150046	-0.995209	0.568983	0.0835278	-1.81458	0.399796	0.0589726	-2.40602	2.38016e-05	0.0815578	-1.87909	0.0772602	0.657905	1.29693	0.00421136	0.775144	1.4444	0.328889	0.159185	-0.908195	0.54823	0.0950702	-1.6702	0.0439727	0.0819488	-1.8838	0.0190429	0.114841	-1.39603	0.0869573	0.288466	-0.0234116	1
ENSMUSG00000099413	Gm17767	0.0607035	0.797522	0.00978574	0.0215129	-0.803634	1	0.118198	2.06163	9.52241e-11	0.134026	1.92777	0.0101877	0.009564	-1.98239	0.0632198	0.0298387	-0.374771	1	0.0315199	-0.257056	1	0.00389901	-3.27931	3.76342e-06	0.000926793	-4.47117	0.00115808	0.0560461	0.571737	0.377082	0.034671	-0.0869438	1	0.00851257	-2.12651	0.044684	0.0030181	-3.45659	0.000362414	0.00156093	-4.1451	7.14463e-05	0.00292588	-3.50397	0.000215507	0.00628342	-2.61123	0.00032943
ENSMUSG00000101741	Gm28055	0	1.34423	1	0	3.97309	1	0	1.85646	1	0	3.63524	1	0	3.18753	1	0	3.28978	1	0.001576	6.20861	0.211962	0	2.42728	1	0	3.41605	1	0	2.8442	1	0	4.87344	1	0	3.2875	1	0	3.10412	1	0	3.15563	1	0	3.05674	1	0	2.67571	1
ENSMUSG00000018417	Myo1b	0.0619629	-2.54287	4.08425e-12	0.0537823	-2.54492	0.229201	0.0857451	-2.00073	1.18221e-05	0.110437	-1.52774	0.549056	0.144257	-1.1529	0.328379	1.20804	2.17586	4.31584e-07	1.88647	2.80066	3.76107e-08	0.441076	0.551509	0.314248	0.512516	0.756241	0.317277	0.0694208	-2.23669	0.0012174	0.151066	-1.04388	1	0.628228	1.08201	0.0506798	0.279929	-0.167289	1	0.163117	-0.972863	0.349543	0.326236	0.0654447	0.99433	0.37929	0.302424	0.60425
ENSMUSG00000062939	Stat4	0.0549102	0.76146	0.019598	0.012101	-1.46154	1	0.079596	1.40264	0.000139944	0.0589714	0.764871	0.774745	0.013549	-1.38569	0.313073	0.089516	1.43086	0.0251955	0.168632	2.38041	0.000172722	0.00536114	-2.74097	0.000133978	0.00556076	-2.53815	0.0506515	0.0184697	-0.97172	0.353675	0.0173355	-0.886444	1	0.0127689	-1.45901	0.270497	0.00528168	-2.65576	0.00703189	0.00546325	-2.60425	0.00873831	0.0109721	-1.68977	0.081936	0.0165654	-1.14021	0.165286
ENSMUSG00000026104	Stat1	0.583358	-0.933959	0.00495319	0.505554	-1.04415	1	0.655215	-0.718947	0.152545	0.651903	-0.676351	1	0.808158	-0.362663	0.957902	0.647073	-0.693219	0.840874	0.64143	-0.692792	1	1.94658	1.04696	0.00882756	1.91568	0.957951	0.183028	0.598675	-0.819696	0.27234	0.557212	-0.890928	1	1.74167	0.813347	0.245434	1.21026	0.251266	0.969069	1.03099	0.00542641	1	1.18206	0.21538	0.894922	1.86732	0.957061	0.028986
ENSMUSG00000026103	Gls	0.150877	-0.166315	0.746159	0.0994973	-0.743536	1	0.129813	-0.398822	0.616738	0.224091	0.454284	0.994353	0.15143	-0.137412	1	0.213986	0.387855	0.811507	0.190695	0.211197	1	0.111122	-0.621498	0.457987	0.17053	0.0427975	1	0.166228	0.00225406	1	0.138684	-0.245679	1	0.216219	0.403807	0.701739	0.149396	-0.158608	1	0.147508	-0.177262	1	0.177748	0.105221	0.958226	0.293607	0.909353	0.035068
ENSMUSG00000002881	Nab1	0.101005	-0.592032	0.111883	0.09143	-0.653942	1	0.114782	-0.364402	0.670498	0.146893	0.0376954	1	0.117159	-0.304752	1	0.130438	-0.142577	1	0.115048	-0.315378	1	0.149625	0.0633448	0.996258	0.201114	0.513136	0.622982	0.125467	-0.206367	1	0.183261	0.369248	1	0.233244	0.745134	0.266531	0.165996	0.222256	0.926591	0.166239	0.224234	0.834441	0.149952	0.0668472	0.997734	0.229059	0.739455	0.106438
ENSMUSG00000100120	Gm553	0.000251882	0.53687	1	0.00134456	3.16573	1	0.000341614	1.04911	0.885679	0	1.63524	1	0	1.18753	1	0	1.28978	1	0	2.20861	1	0.000487376	1.61993	0.807057	0.000926793	2.6087	0.76313	0	0.844196	1	0	2.87344	1	0	1.2875	1	0	1.10412	1	0.00156093	3.15563	0.210386	0	1.05674	1	0	0.675712	1
ENSMUSG00000099878	Gm28178	0	-0.977703	0.501519	0	1.65116	1	0.000683228	1.44142	0.624017	0	1.31331	1	0	0.865606	1	0	0.967847	1	0	1.88668	1	0	0.105352	1	0.000926793	2.24613	0.840429	0	0.522268	1	0	2.55152	1	0	0.965576	1	0	0.782196	1	0	0.833706	1	0	0.734817	1	0	0.353783	1
ENSMUSG00000043015	Tmem194b	0.0108309	-0.335895	0.523533	0.012101	-0.00876317	1	0.0112733	-0.245901	0.912354	0.0214442	0.774887	0.896549	0.024707	0.987862	0.258322	0.0272811	1.13941	0.185994	0.0220639	0.834727	0.658883	0.0199824	0.669851	0.297779	0.0203894	0.696439	0.606394	0.00891643	-0.529684	0.785118	0.004953	-0.876983	1	0.00851257	-0.552272	0.989041	0.00377263	-1.63284	0.190628	0.00858511	-0.554024	0.857684	0.00804618	-0.652914	0.751118	0.0142805	0.147333	0.954672
ENSMUSG00000041439	Mfsd6	0.102012	-0.996765	0.00458602	0.0968082	-0.955703	1	0.138695	-0.48063	0.489987	0.159759	-0.229364	1	0.116362	-0.707201	0.732041	0.396428	1.16883	0.0514298	0.425519	1.23785	0.115577	0.21542	0.225151	0.769305	0.253941	0.46779	0.671863	0.206352	0.154037	0.885183	0.48787	1.42532	0.354735	0.418818	1.25746	0.0164787	0.214285	0.210796	0.937989	0.112387	-0.759524	0.556169	0.0987486	-0.953825	0.318152	0.114815	-0.742224	0.347648
ENSMUSG00000026102	Inpp1	0.229968	-0.373354	0.302807	0.137145	-1.0766	1	0.350837	0.336075	0.560503	0.342034	0.267602	1	0.166573	-0.811607	0.618724	0.179032	-0.702297	0.837758	0.167056	-0.78527	1	0.275368	-0.0628724	1	0.265063	-0.115793	1	0.199983	-0.547248	0.663676	0.123825	-1.20127	1	0.175359	-0.73304	0.722815	0.209004	-0.47564	0.941297	0.382428	0.443489	0.522289	0.452049	0.707802	0.194431	0.64605	1.32003	0.0010004
ENSMUSG00000041426	Hibch	0.0866473	-0.331231	0.424533	0.0820181	-0.352905	1	0.0843786	-0.357388	0.687658	0.0686213	-0.620846	1	0.094046	-0.164389	1	0.116797	0.162884	1	0.122928	0.242093	1	0.125743	0.282957	0.686641	0.0963864	-0.124732	1	0.0923487	-0.1966	1	0.059436	-0.784196	1	0.104705	-0.00206854	1	0.0958247	-0.137263	1	0.103021	-0.0274877	1	0.14922	0.541468	0.384535	0.175936	0.817892	0.0697007
ENSMUSG00000043629	1700019D03Rik	0.057429	-1.77077	8.61003e-07	0.057816	-1.58742	0.806447	0.0751551	-1.31274	0.00641599	0.0611159	-1.52185	0.580306	0.088467	-1.00123	0.469145	0.06394	-1.47108	0.227913	0.0220639	-2.91448	0.078751	0.0570231	-1.68408	0.00359293	0.113069	-0.633665	0.910136	0.0496772	-1.85975	0.0098362	0.014859	-3.35194	0.627619	0.089382	-0.982813	0.491927	0.46856	1.58117	0.000436207	0.544765	1.83247	2.4398e-05	0.441077	1.48418	0.00092162	0.612348	2.13397	3.17173e-09
ENSMUSG00000026100	Mstn	0.132994	2.62648	3.94869e-15	0.0484041	0.326117	1	0.0481676	0.323213	0.674435	0.0503938	0.380994	1	0.024707	-0.676652	0.987338	0.00937787	-2.02008	0.334733	0	-4.70278	0.126879	0.00487376	-3.00962	0.000928539	0.00278038	-3.49084	0.0475045	0.0426715	0.124304	0.950694	0.014859	-1.22158	1	0.0059588	-2.61336	0.0912368	0.0324446	-0.281934	1	0.00468279	-2.93939	0.0264667	0.00365736	-3.26217	0.00958842	0.010282	-1.96053	0.0499401
ENSMUSG00000060715	1700019A02Rik	0.00604516	3.98808	2.92119e-07	0.00134456	1.01889	1	0	-2.14354	0.363457	0	-0.364765	1	0.000797	0.233338	1	0	-0.710225	1	0	0.208608	1	0	-1.57272	0.767385	0	-0.583949	1	0	-1.1558	0.873439	0	0.873444	1	0	-0.712496	1	0	-0.895876	1	0	-0.844365	1	0	-0.943255	1	0	-1.32429	0.843656
ENSMUSG00000026098	Pms1	0.0143573	-0.097002	0.935392	0.0228575	0.671339	1	0.0184471	0.324937	0.678508	0.0160831	0.155455	1	0.032677	1.20916	0.103349	0.0119355	-0.28715	1	0.001576	-2.32667	0.397154	0.0151087	0.0136525	1	0.0157555	0.1143	1	0.011464	-0.375482	0.945559	0.0074295	-0.654033	1	0.0110663	-0.392981	1	0.0105634	-0.472801	1	0.0140484	-0.0640435	1	0.00950913	-0.623741	0.77063	0.0199927	0.449032	0.566328
ENSMUSG00000100763	Gm28777	0.00100753	2.34423	0.066873	0	1.80316	1	0.000341614	0.856461	1	0	1.46531	1	0	1.01761	1	0	1.11985	1	0	2.03868	1	0	0.257355	1	0	1.24613	1	0	0.674271	1	0	2.70352	1	0	1.11758	1	0	0.934199	1	0	0.98571	1	0.000731471	2.05674	0.714135	0	0.505787	1
ENSMUSG00000026097	Ormdl1	0.0874029	-0.100052	0.890456	0.116977	0.359719	1	0.107267	0.243528	0.687944	0.0857766	-0.102398	1	0.133099	0.561652	0.518256	0.136405	0.597631	0.562248	0.0866798	-0.0781151	1	0.0701822	-0.426922	0.730761	0.0593147	-0.649707	0.886023	0.107634	0.236779	0.777882	0.118872	0.389464	1	0.0936383	0.0246052	1	0.058853	-0.670913	0.739115	0.0632177	-0.563629	0.775483	0.0841192	-0.1392	1	0.111388	0.291831	0.639525
ENSMUSG00000026096	Osgepl1	0.0350116	-0.505202	0.21373	0.0309248	-0.577657	1	0.0379191	-0.354385	0.710009	0.025733	-0.855335	1	0.06376	0.466688	0.664062	0.0375115	-0.326896	1	0.0378239	-0.281963	1	0.0609221	0.40597	0.520539	0.0519004	0.156183	1	0.0222911	-1.10612	0.202322	0.019812	-1.11145	1	0.0493729	0.0800348	1	0.0558349	0.264164	0.911505	0.0600958	0.376294	0.665524	0.0738786	0.697124	0.254204	0.0816845	0.872657	0.0619271
ENSMUSG00000099913	Gm28551	0.00125941	0.344225	0.886271	0.00268912	1.80316	1	0	-2.00152	0.22043	0.00107221	0.82788	1	0.001594	1.01761	0.899634	0	-0.568206	1	0	0.350627	1	0.00194951	1.10535	0.66306	0.000926793	0.608696	1	0	-1.01378	0.795837	0	1.01546	1	0	-0.570477	1	0.00150905	0.934199	1	0.00234139	1.45519	0.509904	0.00438883	2.34054	0.0482321	0.00057122	-0.131643	1
ENSMUSG00000026095	Asnsd1	0.193193	0.349872	0.255159	0.228575	0.554497	1	0.156459	-0.0192937	1	0.109365	-0.541289	1	0.257431	0.752597	0.280652	0.1347	-0.238513	1	0.127656	-0.304976	1	0.161809	0.035582	1	0.114922	-0.472644	1	0.125467	-0.352201	0.911092	0.128778	-0.280896	1	0.12173	-0.389628	1	0.139587	-0.187232	1	0.145166	-0.12759	1	0.180673	0.205197	0.819193	0.12624	-0.346056	0.841332
ENSMUSG00000096141	Dnah7a	0.0302258	1.52162	0.000154746	0	-3.41061	0.640763	0.000683228	-3.93362	4.24471e-05	0.00321662	-1.73545	0.937538	0.007173	-0.834834	0.937437	0.00170507	-2.5003	0.268632	0	-3.1751	0.494504	0.00194951	-2.61711	0.0148861	0	-3.96765	0.069543	0.00382133	-1.706	0.241393	0	-2.51026	1	0.000851257	-3.09187	0.100713	0	-4.27958	0.0113031	0.000780465	-3.22374	0.0413352	0.00219441	-2.31394	0.122073	0.00228488	-2.36868	0.0427244
ENSMUSG00000026094	Stk17b	0.0874029	0.740045	0.0133417	0.0430259	-0.405632	1	0.0720805	0.362794	0.504743	0.0836322	0.565063	0.922045	0.094843	0.76575	0.306674	0.0537096	-0.100394	1	0.0299439	-0.906176	1	0.015596	-1.95144	0.00144025	0.0185359	-1.6273	0.188933	0.105086	0.943111	0.0646205	0.0817244	0.538842	1	0.0434141	-0.415068	1	0.0173541	-1.74346	0.0525637	0.0109265	-2.37938	0.00595436	0.012435	-2.21212	0.00744475	0.0691176	0.280019	0.678541
ENSMUSG00000042807	Hecw2	0.0473538	4.3215	5.0737e-29	0.00134456	-1.90343	1	0.00170807	-2.41033	0.00764672	0.00750546	-0.203969	1	0.001594	-2.09787	0.344296	0.0025576	-1.57441	0.665369	0	-2.67404	0.613748	0.00146213	-2.43691	0.0302609	0	-3.46659	0.127805	0.00382133	-1.19394	0.511019	0	-2.0092	1	0.00340503	-1.24855	0.727876	0.0030181	-1.43193	0.544625	0.00156093	-2.12977	0.217757	0.00292588	-1.47931	0.414641	0.0028561	-1.59107	0.223079
ENSMUSG00000025983	Ccdc150	0.00705269	1.88028	0.000333496	0	-1.11437	1	0.000341614	-2.20963	0.100527	0	-1.45223	1	0.000797	-0.878555	0.941656	0.000852534	-0.776314	1	0	-0.878855	1	0.000487376	-1.63881	0.31277	0	-1.67141	0.668578	0.000636888	-1.22189	0.62841	0	-0.214018	1	0	-1.79996	0.642729	0.00150905	-0.355308	1	0.000780465	-0.910455	0.859257	0	-2.03072	0.344778	0.00342732	0.52887	0.8467
ENSMUSG00000041303	Gtf3c3	0.0624667	-0.384023	0.346722	0.0712616	-0.121428	1	0.0522669	-0.645764	0.300302	0.0611159	-0.353058	1	0.099625	0.372837	0.762786	0.0997464	0.373946	0.845525	0.108744	0.501051	0.801827	0.0794424	0.0241125	1	0.116776	0.613572	0.518372	0.0554092	-0.518943	0.717992	0.0767715	0.00693818	1	0.0851257	0.133538	1	0.073189	-0.0957486	1	0.103021	0.424647	0.583476	0.0914339	0.242048	0.791105	0.0988211	0.366274	0.531564
ENSMUSG00000073678	Pgap1	0.0113347	-0.256334	0.668502	0.00134456	-2.3623	0.671844	0.00614905	-1.153	0.103561	0.00857766	-0.49862	1	0.006376	-0.946321	0.699731	0.0315437	1.3728	0.0826521	0.0236399	0.937145	0.598736	0.00974753	-0.42833	0.847099	0.0148287	0.236727	1	0.00827954	-0.629219	0.71211	0.04953	2.01783	0.158092	0.0144714	0.195334	1	0.0173541	0.455467	0.791754	0.0163898	0.371892	0.820985	0.0190183	0.592464	0.502946	0.0154229	0.268747	0.808349
ENSMUSG00000052331	Ankrd44	0.04685	-1.0037	0.00612927	0.0147901	-2.46362	0.314045	0.0218633	-2.10559	1.43426e-05	0.0364551	-1.24111	0.797493	0.091655	0.0978783	1	0.0775806	-0.151726	1	0.0740718	-0.202903	1	0.0740812	-0.235685	0.978046	0.102874	0.27285	0.922453	0.0267493	-1.72954	0.0211766	0.014859	-2.34434	1	0.0681006	-0.345626	1	0.0701709	-0.304906	1	0.127216	0.601046	0.358914	0.12435	0.567707	0.360547	0.384431	2.60369	1.04396e-14
ENSMUSG00000101674	4930444A19Rik	0.000755645	4.34423	0.0238281	0	2.97309	1	0	0.856461	1	0	2.63524	1	0	2.18753	1	0	2.28978	1	0	3.20861	1	0	1.42728	1	0	2.41605	1	0	1.8442	1	0	3.87344	1	0	2.2875	1	0	2.10412	1	0	2.15563	1	0	2.05674	1	0	1.67571	1
ENSMUSG00000025982	Sf3b1	0.623659	-0.594957	0.0815491	0.765054	-0.223653	1	0.636768	-0.537881	0.341381	0.649758	-0.468217	1	1.17797	0.430517	0.744165	0.871289	-0.0315889	1	0.953477	0.102708	1	1.19797	0.47621	0.410766	1.04264	0.240371	1	0.66109	-0.453649	0.670895	0.596836	-0.581713	1	0.984904	0.154524	1	1.00352	0.184356	1	1.07314	0.287063	0.834357	1.22156	0.489736	0.502774	1.12302	0.365715	0.577586
ENSMUSG00000025981	Coq10b	0.176821	0.181386	0.553385	0.157313	-0.0103873	1	0.193695	0.325409	0.531494	0.151181	-0.0718322	1	0.120347	-0.417458	1	0.159424	0.00555387	1	0.16548	0.0657781	1	0.141827	-0.180151	1	0.128824	-0.312259	1	0.187245	0.252728	0.747382	0.200596	0.35103	1	0.153226	-0.0542143	1	0.145623	-0.132408	1	0.116289	-0.469246	0.875882	0.141905	-0.171975	1	0.189645	0.27455	0.651853
ENSMUSG00000025980	Hspd1	0.992918	0.149912	0.662993	1.71969	0.957047	0.671356	0.693135	-0.441027	0.477249	0.510371	-0.859773	1	2.43723	1.55799	0.00139907	0.582281	-0.671277	0.85902	0.668222	-0.456411	1	0.893361	-0.0307918	1	0.656169	-0.491518	1	0.433084	-1.1234	0.143245	0.4953	-0.88675	1	0.621418	-0.574486	0.893096	0.72359	-0.349078	0.971298	0.825732	-0.149163	1	1.09794	0.286993	0.793146	1.1453	0.359332	0.588742
ENSMUSG00000073676	Hspe1	2.94475	0.291613	0.365191	3.96914	0.696218	1	2.23518	-0.178953	0.897538	2.05113	-0.293177	1	4.58036	0.943761	0.148844	1.84829	-0.451872	0.957183	1.57757	-0.675913	0.980753	2.26776	-0.149782	1	1.81837	-0.474679	0.920275	2.68257	0.112102	1	1.61715	-0.635053	1	1.72465	-0.555353	0.779469	1.9761	-0.35373	0.965495	1.99565	-0.338323	0.902128	2.40288	-0.0575585	1	3.04974	0.314947	0.657042
ENSMUSG00000025979	Mob4	0.606027	0.016435	0.975482	0.588917	-0.0273212	1	0.567079	-0.0929365	1	0.538248	-0.162252	1	0.632021	0.0789572	1	0.614677	0.0364939	1	0.583118	-0.0415695	1	0.625791	0.0659271	1	0.529199	-0.188846	1	0.659179	0.14515	0.974494	0.990599	0.738519	1	0.606095	0.0151836	1	0.553067	-0.124118	1	0.552569	-0.125221	1	0.655398	0.135026	0.906137	0.612348	0.0312639	1
ENSMUSG00000025978	Rftn2	0.0103271	3.09269	3.49922e-10	0.00134456	-0.0492783	1	0.00136646	-0.775808	0.666989	0.00321662	0.657955	1	0.002391	0.210254	1	0.00341013	0.657507	0.984955	0.001576	0.18624	1	0.000487376	-1.59509	0.374133	0.000926793	-0.606317	1	0.000636888	-1.17817	0.61353	0	-0.17095	1	0.000851257	-0.734864	1	0.000754525	-0.918244	0.946854	0	-1.88876	0.429336	0	-1.98765	0.331098	0	-2.36868	0.144634
ENSMUSG00000097649	Gm10561	0.00176317	1.88479	0.0396097	0	0.803164	1	0.000683228	0.441423	1	0	0.46531	1	0.000797	1.10007	1	0	0.11985	1	0.001576	2.12114	0.943339	0.000487376	0.339818	1	0	0.246126	1	0.000636888	0.756734	1	0	1.70352	1	0.000851257	1.20004	1	0.000754525	1.01666	1	0	-0.0142904	1	0.00146294	1.64171	0.571752	0	-0.494213	0.923736
ENSMUSG00000046994	Mars2	0.0183874	0.077945	0.852703	0.0147901	-0.149307	1	0.0157142	-0.170151	0.999182	0.00964987	-0.757082	1	0.024707	0.55091	0.682952	0.0247235	0.552809	0.772703	0.0378239	1.19069	0.272298	0.0126718	-0.472468	0.757545	0.0157555	-0.100525	1	0.0101902	-0.758339	0.551152	0.0123825	-0.269514	1	0.0255377	0.601456	0.598242	0.0128269	-0.412452	1	0.0249749	0.567033	0.538677	0.0190183	0.156996	0.986753	0.0171366	-0.0103371	1
ENSMUSG00000025977	Boll	0.00302258	1.9572	0.00548128	0.00403368	2.27265	0.737028	0.00170807	0.856461	0.727363	0.00107221	0.82788	1	0.000797	0.380179	1	0.000852534	0.48242	1	0	0.350627	1	0.000974753	0.257355	1	0	-0.44193	1	0.00191066	1.14376	0.610671	0	1.01546	1	0	-0.570477	1	0	-0.753857	0.911011	0	-0.702346	0.815083	0	-0.801236	0.781712	0	-1.18227	0.575657
ENSMUSG00000038349	Plcl1	0.0158685	1.24619	0.00128073	0.00403368	-0.648962	1	0.00512421	-0.674921	0.496466	0.00643325	-0.157323	1	0.005579	-0.404923	1	0.00682027	-0.125262	1	0.001576	-1.42802	0.901677	0.00487376	-0.683144	0.623865	0.00648755	-0.176406	1	0.00254755	-1.44859	0.248759	0.004953	-0.17095	1	0.0195789	1.40486	0.0780484	0.0203722	1.47685	0.0342795	0.00390232	-0.866733	0.679632	0.00365736	-0.965623	0.54343	0.0057122	-0.434712	0.860434
ENSMUSG00000099950	9130227L01Rik	0.00377822	-0.225631	0.778648	0.00672279	0.843806	1	0.00307452	-0.479823	0.736961	0.00214442	-0.53469	1	0.001594	-0.982391	0.759579	0.0161981	2.10391	0.00938081	0.0756478	4.86912	2.31154e-17	0.00146213	-1.31419	0.304534	0.000926793	-1.35213	0.728932	0	-2.93716	0.0677851	0	-0.907915	1	0	-2.49386	0.229011	0.000754525	-1.66406	0.429527	0	-2.62573	0.114684	0	-2.72462	0.0916358	0.00228488	-0.730281	0.666398
ENSMUSG00000100372	1700003I22Rik	0.00503763	5.73654	3.33363e-05	0.00134456	1.58077	1	0	-1.60297	1	0	0.175804	1	0	-0.271897	1	0	-0.169657	1	0	0.749176	1	0	-1.03215	1	0	-0.043381	1	0	-0.615235	1	0	1.41401	1	0	-0.171927	1	0	-0.355308	1	0	-0.303797	1	0	-0.402687	1	0	-0.78372	1
ENSMUSG00000101332	Gm28240	0.00125941	4.92919	0.000565413	0	2.38813	1	0	0.271498	1	0	2.05027	1	0	1.60257	1	0	1.70481	1	0	2.62365	1	0	0.842318	1	0	1.83109	1	0	1.25923	1	0	3.28848	1	0	1.70254	1	0	1.51916	1	0	1.57067	1	0	1.47178	1	0	1.09075	1
ENSMUSG00000038331	Satb2	0.0244325	0.687472	0.0558761	0.0215129	0.453222	1	0.01059	-0.694286	0.374764	0.0171553	0.115368	1	0.009564	-0.734078	0.834964	0.0980414	2.96288	2.26777e-11	0.111896	2.99052	2.55995e-07	0.00389901	-2.03942	0.00803085	0.00463396	-1.64645	0.323158	0.00764265	-1.07742	0.323505	0.0123825	-0.189052	1	0.00340503	-2.04162	0.109799	0.00226358	-2.55051	0.0224069	0.00156093	-2.91761	0.00974742	0.00219441	-2.59789	0.0156257	0.00057122	-3.98607	7.23683e-05
ENSMUSG00000101429	BC055402	0.00881586	5.51415	8.13696e-12	0	-0.312313	1	0	-2.42894	0.292784	0	-0.650167	1	0.001594	0.563043	0.965474	0	-0.995627	1	0	-0.0767946	1	0	-1.85812	0.577251	0	-0.869352	1	0	-1.44121	0.914767	0	0.588042	1	0	-0.997898	1	0	-1.18128	1	0.000780465	-0.0922929	1	0	-1.22866	1	0	-1.60969	0.742069
ENSMUSG00000097519	4930558J18Rik	0.00151129	-0.520845	0.538721	0.00134456	0.165735	1	0.00102484	-0.898427	0.499487	0.00107221	-0.17212	1	0.021519	4.088	1.52623e-11	0.000852534	-0.51758	1	0.001576	0.401253	1	0.000487376	-1.38007	0.375686	0	-1.41684	0.710193	0	-1.98869	0.28075	0	0.0405544	1	0	-1.54539	0.689408	0	-1.72877	0.547875	0	-1.67726	0.46208	0	-1.77615	0.345142	0.0028561	0.560234	0.788365
ENSMUSG00000038323	1700066M21Rik	0.0133497	-0.621987	0.166542	0.0201684	0.127599	1	0.0133229	-0.589796	0.457097	0.0117943	-0.637783	1	0.030286	0.701447	0.477938	0.0161981	-0.221187	1	0.0236399	0.363118	1	0.0151087	-0.367135	0.864636	0.0240966	0.360366	0.920546	0.00636888	-1.55746	0.0943513	0.0173355	0.00307967	1	0.0204302	0.114377	1	0.00754525	-1.29753	0.299975	0.0202921	0.0999504	1	0.037305	1.02926	0.0879718	0.0251337	0.416021	0.556398
ENSMUSG00000048495	Tyw5	0.0848841	0.452783	0.151193	0.0645388	-0.00372302	1	0.0488508	-0.47346	0.528086	0.0525382	-0.311496	1	0.078903	0.288359	0.876508	0.062235	-0.0687277	1	0.0551598	-0.225094	1	0.0784676	0.285331	0.69779	0.0620951	-0.0701337	1	0.0413977	-0.686949	0.535823	0.0520065	-0.283673	1	0.0442654	-0.572353	0.929298	0.0535713	-0.295807	1	0.0710223	0.12845	0.976779	0.0789989	0.290626	0.733685	0.0771147	0.25538	0.708287
ENSMUSG00000025971	9430016H08Rik	0.113347	-0.159592	0.759817	0.145212	0.239437	1	0.122981	-0.0183717	1	0.0932821	-0.41758	1	0.12752	0.0427177	1	0.116797	-0.0890382	1	0.1182	-0.0616262	1	0.156448	0.366417	0.54168	0.123263	-0.00720644	1	0.105086	-0.253962	1	0.106489	-0.20094	1	0.117473	-0.0803898	1	0.110161	-0.179012	1	0.130338	0.0757689	1	0.138248	0.165632	0.878139	0.151945	0.315395	0.594757
ENSMUSG00000038305	Spats2l	0.154152	-1.47851	1.77846e-05	0.09143	-2.08862	0.409444	0.339906	-0.200868	0.863504	0.315229	-0.29462	1	0.164979	-1.26034	0.250289	0.295829	-0.393179	1	0.256887	-0.589133	1	0.754459	1.10666	0.00524138	0.714557	0.952717	0.143167	0.464291	0.29306	0.676799	0.331851	-0.209611	1	0.686964	0.896037	0.131265	0.38179	-0.0100393	1	0.420671	0.137878	0.936547	0.440346	0.208615	0.805237	0.387287	0.011517	1
ENSMUSG00000091283	Gm17234	0.00100753	3.66615	0.00996884	0	2.38813	1	0	0.271498	1	0	2.05027	1	0	1.60257	1	0	1.70481	1	0	2.62365	1	0	0.842318	1	0	1.83109	1	0	1.25923	1	0	3.28848	1	0	1.70254	1	0	1.51916	1	0	1.57067	1	0.000731471	2.73482	0.571472	0	1.09075	1
ENSMUSG00000054770	Kctd18	0.0438274	-0.50606	0.205337	0.057816	-0.0114584	1	0.0403104	-0.612856	0.349063	0.0578992	-0.0159469	1	0.050211	-0.235582	1	0.0809907	0.485644	0.7315	0.0677678	0.22406	1	0.0809045	0.500372	0.367071	0.102874	0.851629	0.271234	0.0318444	-0.92009	0.32105	0.04953	-0.201844	1	0.0638443	0.12498	1	0.0641347	0.130577	1	0.06712	0.199834	0.882981	0.0716842	0.300239	0.717532	0.0725449	0.321462	0.611115
ENSMUSG00000026039	Sgol2a	0.027707	-0.18554	0.763059	0.00403368	-2.5738	0.451033	0.01059	-1.63539	0.0046767	0.0117943	-1.31118	0.874232	0.261416	3.82496	3.53033e-25	0.0119355	-1.32886	0.456495	0.00945597	-1.52513	0.742636	0.00974753	-1.69413	0.0177008	0.0148287	-1.01809	0.675775	0.00382133	-2.88955	0.00154184	0.0024765	-2.6773	1	0.00681006	-2.07979	0.0817068	0.0060362	-2.26317	0.0257518	0.00858511	-1.79078	0.0897208	0.012435	-1.29297	0.230764	0.0251337	-0.298002	0.950757
ENSMUSG00000063558	Aox1	0.055414	0.891336	0.00424282	0.0161347	-0.993582	1	0.0116149	-1.64179	0.00244349	0.0128665	-1.33144	0.804042	0.00797	-2.02369	0.0689567	0.0136405	-1.28276	0.445694	0.00472799	-2.47439	0.251532	0.0248562	-0.46847	0.728	0.0426325	0.36516	0.866068	0.0050951	-2.66007	0.00175206	0.0024765	-2.81306	1	0.0255377	-0.393111	1	0.0165996	-1.02157	0.45425	0.0600958	0.894142	0.149261	0.0599806	0.894566	0.12795	0.0993923	1.78041	1.11044e-05
ENSMUSG00000064294	Aox3	0.0717863	2.09471	9.59987e-12	0.0107565	-1.12611	1	0.0099068	-1.45582	0.0232263	0.0214442	-0.213239	1	0.002391	-3.09324	0.0155359	0.00341013	-2.66675	0.0668814	0.017336	-0.468525	1	0.00438639	-2.51758	0.00144496	0.00741434	-1.68315	0.340918	0.00127378	-3.85393	0.000315879	0.019812	-0.225757	1	0.156631	3.03425	2.23303e-11	0.0150905	-0.74435	0.815297	0.00624372	-1.94357	0.0930334	0.00731471	-1.74827	0.11414	0.0028561	-3.01545	0.000735981
ENSMUSG00000038242	Aox4	0.0664968	0.0880119	0.782833	0.0134456	-2.13733	0.537673	0.0252794	-1.42252	0.00627821	0.0439605	-0.512575	1	0.00797	-2.92289	0.00330429	0.300944	2.55648	1.43963e-09	0.613062	3.65985	3.10598e-15	0.0102349	-2.67267	4.11308e-05	0.0101947	-2.56789	0.0267486	0.0388502	-0.722226	0.531536	0.128778	1.07193	0.983207	0.0119176	-2.37166	0.0200548	0.00528168	-3.46858	0.000196446	0.0374623	-0.762985	0.615439	0.0848507	0.461543	0.520645	0.0302747	-1.09786	0.146802
ENSMUSG00000089822	Gm15759	0.00125941	0.759263	0.549911	0	0.449528	1	0.00170807	1.2715	0.525709	0.00321662	2.31331	0.677048	0	-0.336028	1	0.000852534	0.830343	1	0	0.685046	1	0.000487376	-0.0321512	1	0	-0.107511	1	0.000636888	0.384765	1	0.0123825	4.28848	0.0291968	0	-0.236058	1	0	-0.419438	1	0	-0.367927	1	0.000731471	0.597313	1	0	-0.84785	0.752685
ENSMUSG00000079554	Aox2	0.0226693	0.13092	0.74668	0.0147901	-0.410615	1	0.0307452	0.643156	0.223593	0.0418161	1.07147	0.493952	0.007173	-1.46495	0.322846	0.012788	-0.667327	0.956207	0.00472799	-1.78291	0.609987	0.00194951	-3.23948	7.5391e-05	0.00185359	-2.99334	0.0347517	0.00764265	-1.42115	0.155993	0.04953	1.32325	0.798558	0.00936383	-1.0962	0.559652	0.0030181	-2.56263	0.0186018	0.00390232	-2.24524	0.0393273	0.0102406	-0.996367	0.448888	0.103391	2.81282	1.09093e-13
ENSMUSG00000051223	Bzw1	0.563963	-0.237836	0.533293	0.752953	0.22345	1	0.673321	0.0620185	1	0.678708	0.0690732	1	0.960385	0.605066	0.515006	0.591658	-0.137985	1	0.567358	-0.196027	1	0.68915	0.0964079	1	0.628365	-0.0468537	1	0.705672	0.131104	0.991534	1.14414	0.837479	1	0.605244	-0.103751	1	0.57193	-0.190364	1	0.500278	-0.391668	0.958736	0.599806	-0.118443	1	0.602066	-0.114744	1
ENSMUSG00000026034	Clk1	0.386386	-0.419235	0.241675	0.307904	-0.69909	1	0.420185	-0.266883	0.753586	0.603653	0.2988	1	0.384951	-0.379683	1	0.677764	0.480092	0.681666	0.595726	0.275439	0.989033	0.482015	-0.0424477	1	0.670071	0.460312	0.668321	0.370032	-0.444634	0.788862	0.497776	0.0105462	1	0.637591	0.38601	0.711232	0.568158	0.210818	0.929216	0.547886	0.154737	0.910997	0.596149	0.285449	0.696803	0.589499	0.27299	0.731151
ENSMUSG00000026035	Ppil3	0.140298	-0.533062	0.153578	0.181515	-0.0821929	1	0.144503	-0.463424	0.513008	0.113654	-0.775266	1	0.263807	0.483756	0.594626	0.162834	-0.25003	1	0.178087	-0.108249	1	0.234915	0.315599	0.617907	0.216869	0.181758	0.997284	0.108908	-0.860753	0.329451	0.151066	-0.338522	1	0.178764	-0.110013	1	0.205985	0.104124	1	0.259895	0.461188	0.505634	0.29844	0.679794	0.222197	0.27133	0.540552	0.275047
ENSMUSG00000026036	Nif3l1	0.048865	-0.551276	0.156285	0.0591606	-0.179815	1	0.060124	-0.196552	0.932274	0.0450327	-0.585059	1	0.098031	0.569978	0.52088	0.0579723	-0.224667	1	0.0724958	0.120242	1	0.0794424	0.251503	0.747774	0.0658023	-0.0342442	1	0.0547724	-0.319265	0.958591	0.059436	-0.145368	1	0.0876795	0.397357	0.734503	0.0558349	-0.284525	1	0.077266	0.205166	0.872544	0.107526	0.717376	0.21402	0.0925377	0.490137	0.364546
ENSMUSG00000026037	Orc2	0.0675043	0.00948239	0.953441	0.0726062	0.136982	1	0.0526085	-0.389996	0.647398	0.0503938	-0.403684	1	0.112377	0.802006	0.26794	0.0784331	0.246792	0.981486	0.0756478	0.200351	1	0.0760307	0.201282	0.824379	0.0750702	0.181146	1	0.0337551	-1.0193	0.243115	0.039624	-0.691041	1	0.0638443	-0.0626208	1	0.0641347	-0.0583259	1	0.0538521	-0.318709	1	0.0768045	0.214809	0.828367	0.0754011	0.186996	0.812181
ENSMUSG00000085054	Gm15834	0.00654892	-0.177012	0.806662	0.012101	0.868753	1	0.00580744	-0.331166	0.858537	0.00750546	0.192292	1	0.001594	-1.71132	0.327493	0.00682027	0.0250718	1	0.00315199	-0.690246	1	0.00584852	-0.273159	0.981469	0.0120483	0.831088	0.608991	0.00445821	-0.598747	0.780223	0.0123825	0.998975	1	0.00936383	0.463076	0.923357	0.00829978	0.279696	1	0.00936558	0.455195	0.832891	0.0131665	0.955944	0.248413	0.00799708	0.198898	0.943023
ENSMUSG00000038174	Fam126b	0.138787	0.0301591	0.896253	0.114287	-0.249453	1	0.133229	-0.0373335	1	0.185492	0.469462	0.977112	0.102016	-0.430595	0.99565	0.174769	0.382418	0.821877	0.156024	0.209961	1	0.135978	-0.00233557	1	0.169603	0.335523	0.840731	0.101265	-0.449045	0.793645	0.123825	-0.118578	1	0.137904	0.0224429	1	0.104124	-0.40173	1	0.138142	0.0245002	1	0.138248	0.0252937	1	0.14509	0.0992606	0.923736
ENSMUSG00000026032	Ndufb3	1.17276	-0.0844943	0.870014	1.1859	-0.0568246	1	1.30087	0.0897679	0.97455	1.13547	-0.122221	1	1.0903	-0.185231	1	1.70166	0.494026	0.759437	2.1008	0.7967	0.568446	1.1312	-0.133929	1	0.963864	-0.368455	1	1.09863	-0.175984	1	1.41408	0.201662	1	1.14409	-0.111997	1	1.09557	-0.178449	1	1.0669	-0.218235	1	1.21132	-0.0258445	1	1.29838	0.0818417	1
ENSMUSG00000047528	Als2cr12	0.0778314	2.60912	1.74544e-20	0.0134456	-0.689012	1	0.0263043	0.205225	0.806664	0.0321662	0.520653	1	0.00797	-1.47457	0.275854	0.0051152	-2.03473	0.140872	0.001576	-2.93605	0.18293	0.011697	-1.01367	0.211236	0.00463396	-2.13341	0.122661	0.0216542	-0.0845122	1	0.0222885	0.0712512	1	0.00425628	-2.26196	0.0521917	0.00226358	-3.03543	0.00378209	0.00156093	-3.40151	0.00173012	0.00146294	-3.5004	0.000937632	0.00057122	-4.46895	4.7319e-06
ENSMUSG00000026031	Cflar	1.2249	0.696199	0.0162971	1.04741	0.342015	1	1.2404	0.674931	0.0986552	1.71768	1.10617	0.325906	0.731646	-0.196537	1	0.719538	-0.220962	1	0.674526	-0.310928	1	0.532215	-0.693492	0.282083	0.605196	-0.478582	1	1.13175	0.478317	0.487527	0.609219	-0.455839	1	0.443505	-0.942125	0.496727	0.316901	-1.44316	0.0881727	0.378526	-1.17974	0.192775	0.478382	-0.835609	0.407505	0.556368	-0.618806	0.380826
ENSMUSG00000026029	Casp8	0.172791	-0.13323	0.817338	0.15328	-0.284052	1	0.194037	0.0633017	0.971191	0.168337	-0.149441	1	0.239897	0.385992	0.726101	0.183295	-0.0244516	1	0.278951	0.602525	0.667464	0.244663	0.432308	0.428038	0.197407	0.0877322	1	0.254118	0.482077	0.419914	0.203073	0.135393	1	0.255377	0.480834	0.586734	0.154678	-0.281843	1	0.102241	-0.897016	0.414201	0.101675	-0.90838	0.352189	0.137093	-0.472095	0.668055
ENSMUSG00000026028	Trak2	0.059696	0.208376	0.524023	0.033614	-0.623387	1	0.0618321	0.258347	0.677622	0.0847044	0.723544	0.758659	0.051008	-0.0415803	1	0.0758755	0.560041	0.636634	0.0630398	0.286549	1	0.0438639	-0.285303	0.931945	0.0676559	0.384713	0.813442	0.0522248	-0.0107845	1	0.054483	0.0966538	1	0.059588	0.192887	1	0.0384808	-0.462223	0.974823	0.0234139	-1.18134	0.238123	0.0329162	-0.693489	0.590704	0.0496961	-0.0888585	1
ENSMUSG00000026027	Stradb	0.0624667	-0.411735	0.305297	0.0645388	-0.290252	1	0.0693476	-0.225166	0.89183	0.0611159	-0.377919	1	0.084482	0.0961113	1	0.0826958	0.0644938	1	0.0646158	-0.282482	1	0.102836	0.407847	0.488359	0.0991668	0.338839	0.855246	0.0484035	-0.745443	0.463237	0.044577	-0.779495	1	0.062993	-0.341658	1	0.0777161	-0.0306972	1	0.0905339	0.201041	0.872544	0.110452	0.507821	0.431857	0.137664	0.872621	0.0519374
ENSMUSG00000099752	Gm29018	0.130978	5.36936	8.66597e-27	0.0242021	0.0763588	1	0.00546582	-2.20582	0.108508	0.00321662	-2.54716	1	0.003188	-2.67045	0.613748	0.00341013	-2.56821	0.776978	0	-3.98122	1	0.00146213	-3.75511	0.0322309	0	-4.77377	0.310099	0.00382133	-2.52337	0.348338	0.0074295	-1.30895	1	0.00170251	-3.31241	0.469768	0	-5.0857	0.087842	0.000780465	-4.03172	0.189408	0	-5.13308	0.0635438	0.00114244	-3.9242	0.0477077
ENSMUSG00000072295	Als2cr11	0.00982338	3.75926	9.27392e-14	0.00134456	0.245169	1	0.00136646	-0.465467	0.871268	0.00428883	1.31331	0.909291	0.001594	0.0720571	1	0	-1.46511	0.769953	0	-0.54628	1	0	-2.32761	0.165711	0	-1.33884	0.856641	0.000636888	-0.883724	0.791061	0	0.118557	1	0	-1.46738	0.677977	0	-1.65076	0.537246	0	-1.59925	0.456371	0	-1.69814	0.445086	0.00114244	-0.439766	0.919001
ENSMUSG00000038079	Tmem237	0.10176	0.0856503	0.776319	0.108909	0.187896	1	0.0823289	-0.261537	0.834381	0.0482494	-1.00674	0.945941	0.180122	0.966959	0.121899	0.0605299	-0.689412	0.861939	0.0441279	-1.10958	0.871937	0.11892	0.329119	0.615451	0.104728	0.12676	1	0.0318444	-1.64577	0.0254486	0.0421005	-1.13965	1	0.0885307	-0.126245	1	0.0875249	-0.145749	1	0.111606	0.222928	0.843197	0.120693	0.343658	0.640549	0.0759723	-0.367377	0.81585
ENSMUSG00000097573	G730003C15Rik	0.00831209	-1.26528	0.0034939	0.00537823	-1.4994	0.980215	0.00956519	-0.999804	0.12066	0.00321662	-2.16243	0.424078	0.011158	-0.667126	0.868346	0.0341013	0.974902	0.291419	0.0457039	1.40469	0.141856	0.0185203	0.0332025	1	0.0120483	-0.541466	1	0.00382133	-2.13635	0.0205274	0.00990599	-0.599043	1	0.0161739	-0.135402	1	0.0279174	0.669057	0.469229	0.0507302	1.61883	0.00208499	0.0292588	0.741871	0.291814	0.0302747	0.80489	0.146529
ENSMUSG00000079550	Mpp4	0.0465981	3.44044	2.81612e-19	0.0107565	0.0986204	1	0.00478259	-1.24788	0.203841	0.00964987	-0.0817556	1	0.007173	-0.529457	1	0.0076728	-0.427216	1	0.00315199	-1.28325	1	0.00146213	-2.64418	0.0202047	0.00185359	-2.0758	0.488262	0.00700577	-0.598747	0.920092	0	-2.21402	1	0.00170251	-2.20435	0.313869	0.00226358	-1.96734	0.313244	0.000780465	-2.92651	0.0872491	0.00219441	-2.01472	0.241302	0.00456976	-1.19876	0.410329
ENSMUSG00000101586	Gm29017	0.00327446	1.62802	0.0208409	0.00268912	1.47059	1	0	-2.31346	0.134523	0.00214442	1.13273	1	0.008767	3.12864	0.000649726	0.000852534	0.160492	1	0	0.0386826	1	0	-1.74264	0.405227	0	-0.753874	0.950559	0	-1.32573	0.657415	0	0.703519	1	0	-0.882421	0.935697	0	-1.0658	0.760819	0	-1.01429	0.838047	0.00146294	0.554244	1	0.00228488	0.99764	0.638049
ENSMUSG00000026024	Als2	0.029722	0.903652	0.00738302	0.00941191	-0.788462	1	0.015031	-0.284681	0.843966	0.0171553	-0.00862093	1	0.006376	-1.40076	0.345983	0.0144931	-0.26822	1	0.011032	-0.552944	1	0.0141339	-0.35233	0.897098	0.0120483	-0.518061	1	0.0312075	0.873343	0.164391	0.004953	-1.31967	1	0.0119176	-0.543697	0.997064	0.0128269	-0.453871	1	0.0109265	-0.675567	0.734507	0.0160924	-0.1305	1	0.0257049	0.569917	0.38145
ENSMUSG00000026023	Cdk15	0.0662449	3.80366	4.2617e-26	0.0228575	0.725162	1	0.0112733	-0.404805	0.848883	0.0171553	0.300633	1	0.001594	-2.70728	0.151221	0.00170507	-2.60504	0.239435	0	-3.27923	0.443382	0.000974753	-3.46754	0.00157464	0.00370717	-1.7337	0.549986	0.00382133	-1.81197	0.185634	0.0074295	-0.602289	1	0.00170251	-2.60731	0.163731	0	-4.38372	0.00814406	0.000780465	-3.32818	0.0332415	0.000731471	-3.42707	0.0207343	0.0028561	-2.20693	0.0524882
ENSMUSG00000099922	Gm29016	0.00377822	2.43733	0.00107288	0	0.0661989	1	0.00409937	2.38698	0.0106945	0	-0.271655	1	0	-0.719356	1	0	-0.617116	1	0	0.301717	1	0	-1.47961	0.566213	0	-0.49084	1	0	-1.06269	0.836255	0	0.966554	1	0	-0.619386	1	0	-0.802767	1	0	-0.751256	1	0	-0.850146	1	0.00114244	0.453319	0.999896
ENSMUSG00000041075	Fzd7	0.0486132	-1.37948	0.000115552	0.0564715	-1.00685	1	0.0655899	-0.875263	0.102122	0.104004	-0.126723	1	0.078903	-0.544192	0.904852	0.0571198	-1.01562	0.563266	0.0378239	-1.56328	0.568791	0.16912	0.636005	0.182773	0.283599	1.41958	0.0133318	0.0789741	-0.551963	0.676016	0.0965834	-0.212426	1	0.149821	0.421954	0.689712	0.142605	0.348112	0.765762	0.219311	1.02197	0.0477157	0.189451	0.793132	0.14629	0.155372	0.490019	0.351051
ENSMUSG00000097819	Gm26813	0.000251882	1.0223	0.677724	0	2.38813	1	0	0.271498	1	0	2.05027	1	0	1.60257	1	0	1.70481	1	0	2.62365	1	0	0.842318	1	0	1.83109	1	0	1.25923	1	0	3.28848	1	0	1.70254	1	0.000754525	2.7822	0.659887	0.000780465	2.83371	0.560041	0.000731471	2.73482	0.552829	0.00057122	2.35378	0.581321
ENSMUSG00000047361	Gm973	0.0418124	1.46583	3.29339e-05	0.00537823	-1.57843	1	0.0102484	-0.980506	0.230428	0.0192997	0.05344	1	0.004782	-1.87239	0.260197	0.00426267	-1.99563	0.296938	0.00472799	-1.66791	0.854908	0.00243688	-2.85812	0.00151825	0.00185359	-2.87857	0.0895907	0.00700577	-1.42259	0.243597	0.0024765	-2.0092	1	0.00255377	-2.58901	0.0866154	0.000754525	-3.77852	0.0050769	0.00156093	-3.13899	0.0152569	0.00146294	-3.23788	0.0104853	0.00114244	-3.61891	0.000550003
ENSMUSG00000099811	Gm28411	0.000755645	0.437334	0.842822	0	0.803164	1	0.000341614	-0.231002	0.971504	0	0.46531	1	0	0.0176093	1	0.00170507	1.87474	0.721801	0.00472799	3.30172	0.133429	0	-0.742645	0.767385	0	0.246126	1	0	-0.325729	0.96094	0	1.70352	1	0.00340503	2.80208	0.088917	0	-0.065801	1	0	-0.0142904	1	0	-0.11318	1	0	-0.494213	0.923736
ENSMUSG00000026021	Sumo1	1.18939	-0.367333	0.303548	1.717	0.223396	1	1.44264	-0.0392752	1	1.06792	-0.484424	1	1.90244	0.3871	0.803474	1.60447	0.124839	1	1.97315	0.429364	0.983633	1.64343	0.168431	0.91651	1.26507	-0.233876	1	1.42026	-0.0611413	1	1.05746	-0.489687	1	1.51694	0.0395767	1	1.34758	-0.1404	1	1.54688	0.0696275	1	1.75041	0.260191	0.828631	1.60399	0.127903	0.951807
ENSMUSG00000026020	Nop58	0.234502	-0.54752	0.116411	0.357653	0.145423	1	0.181397	-0.925293	0.065515	0.14582	-1.17962	0.796274	0.769902	1.35629	0.0110652	0.18159	-0.86717	0.681666	0.176512	-0.888585	1	0.44205	0.492901	0.393794	0.318817	-0.0269409	1	0.134383	-1.32667	0.0717752	0.136207	-1.24716	1	0.31156	-0.0620678	1	0.374999	0.220401	0.920738	0.411305	0.362204	0.632739	0.525196	0.746906	0.16244	0.393571	0.300622	0.60425
ENSMUSG00000067336	Bmpr2	0.0727938	-1.27959	0.000265309	0.0779844	-1.03833	1	0.0888196	-0.931017	0.0698071	0.117943	-0.444562	1	0.089264	-0.865731	0.57901	0.140668	-0.188105	1	0.113472	-0.490311	1	0.190077	0.275923	0.687915	0.31789	1.06055	0.0927301	0.079611	-1.04696	0.199614	0.208026	0.398665	1	0.263038	0.767995	0.242197	0.19014	0.268535	0.869353	0.263017	0.772288	0.172557	0.26333	0.777813	0.149205	0.3136	1.08421	0.00855193
ENSMUSG00000041040	Fam117b	0.0420642	-0.413205	0.321608	0.0282357	-0.891659	1	0.0553414	0.0491058	1	0.0546826	0.0456561	1	0.029489	-0.8706	0.612055	0.107419	1.07756	0.117802	0.0756478	0.529846	0.795804	0.0477629	-0.17818	1	0.0528272	-0.00905675	1	0.0401239	-0.431928	0.828615	0.0866774	0.73503	1	0.0578855	0.125733	1	0.0316901	-0.769964	0.657108	0.0507302	-0.0737669	1	0.0453512	-0.243263	1	0.0851118	0.732103	0.136187
ENSMUSG00000026018	Ica1l	0.0312333	3.40312	1.73125e-13	0	-2.55047	1	0.00580744	-0.357319	0.990632	0.00857766	0.345729	1	0	-3.33603	0.271468	0.00596774	-0.177831	1	0.001576	-1.30709	1	0.000974753	-2.49555	0.0989127	0.000926793	-2.09965	0.715667	0.00318444	-1.05466	0.787983	0.0024765	-0.642255	1	0.000851257	-2.2282	0.534744	0.00150905	-1.81871	0.63701	0	-3.36793	0.16061	0.000731471	-2.45896	0.272188	0.00342732	-0.992667	0.721822
ENSMUSG00000026019	Wdr12	0.0750607	-0.599191	0.11159	0.157313	0.579027	1	0.0638818	-0.824366	0.130748	0.051466	-1.06634	0.903835	0.246273	1.30316	0.0139421	0.0596774	-0.864259	0.702736	0.0393999	-1.42019	0.652787	0.103811	-0.0510262	1	0.0852649	-0.335961	1	0.0522248	-1.07768	0.188576	0.0569595	-0.87195	1	0.0783156	-0.464508	1	0.115442	0.115292	1	0.143606	0.449806	0.532572	0.163118	0.650388	0.263229	0.155943	0.590729	0.232045
ENSMUSG00000026017	Carf	0.0249363	-1.09938	0.00372462	0.0255466	-0.894807	1	0.0297204	-0.787395	0.185495	0.0364551	-0.406659	1	0.045429	-0.0965918	1	0.0562672	0.225294	1	0.0425519	-0.163947	1	0.0589726	0.300026	0.691137	0.0824845	0.807241	0.321064	0.0210173	-1.24077	0.139644	0.0421005	-0.148923	1	0.0493729	0.0293175	1	0.073189	0.628721	0.404071	0.0827293	0.818951	0.171083	0.0811933	0.792637	0.169893	0.0719737	0.613187	0.245082
ENSMUSG00000073664	Nbeal1	0.189919	-0.603237	0.0990138	0.161347	-0.764919	1	0.183105	-0.635571	0.281785	0.235886	-0.211219	1	0.154618	-0.84538	0.589277	0.238709	-0.196477	1	0.214335	-0.346653	1	0.240277	-0.195394	1	0.420764	0.665515	0.417159	0.163043	-0.776344	0.406331	0.175831	-0.624407	1	0.486919	0.897707	0.13259	0.328219	0.287581	0.833633	0.389452	0.551801	0.382765	0.36793	0.465356	0.460049	0.531806	1.07663	0.011813
ENSMUSG00000049439	Cyp20a1	0.0533989	-0.695852	0.0625161	0.0968082	0.277218	1	0.0754967	-0.11648	1	0.0375273	-1.10848	0.876446	0.104407	0.391937	0.736721	0.113387	0.517448	0.673994	0.130808	0.723641	0.558954	0.104299	0.402334	0.499269	0.080631	0.0012693	1	0.0375764	-1.14449	0.159841	0.0321945	-1.2492	1	0.0970433	0.279685	0.890264	0.0935611	0.224418	0.939606	0.110046	0.473283	0.511339	0.106795	0.42828	0.534555	0.0862542	0.0994759	0.930063
ENSMUSG00000026782	Abi2	0.0637261	-0.837015	0.0210544	0.0739507	-0.508422	1	0.0956519	-0.162032	0.976281	0.12116	0.213097	1	0.080497	-0.402135	1	0.173064	0.761302	0.357854	0.0929837	-0.17106	1	0.11892	0.188369	0.830362	0.145506	0.491013	0.658578	0.0503141	-1.10884	0.172683	0.0990599	-0.0664931	1	0.085977	-0.302165	1	0.0754525	-0.500347	0.924296	0.124874	0.259537	0.794715	0.160192	0.647045	0.266726	0.185075	0.89524	0.0412716
ENSMUSG00000026014	Raph1	0.128712	-1.19493	0.000575824	0.119666	-1.17304	1	0.166708	-0.754572	0.169325	0.213369	-0.333777	1	0.200047	-0.436028	0.988629	0.263433	-0.0214093	1	0.261615	-0.028137	1	0.310946	0.23891	0.744586	0.487493	0.922191	0.16939	0.213357	-0.344687	0.921325	0.264985	-0.00557152	1	0.262187	-0.0285759	1	0.245221	-0.130701	1	0.368379	0.49275	0.459129	0.566159	1.18084	0.0115485	0.466116	0.886635	0.0393874
ENSMUSG00000026012	Cd28	0.0224175	-1.77033	1.20109e-05	0.0107565	-2.53647	0.395513	0.0204968	-1.8458	0.000551085	0.0107221	-2.58305	0.199328	0.11955	0.877117	0.238766	0.0102304	-2.68574	0.0203261	0.00787998	-2.88855	0.162448	0.0501998	-0.465671	0.752116	0.0695094	0.0446752	1	0.00955332	-2.82911	0.000667397	0.004953	-3.22634	0.98784	0.0349015	-0.970333	0.608187	0.0309355	-1.15371	0.357584	0.0998995	0.597006	0.401348	0.295514	2.43775	2.25052e-08	0.285039	2.47533	2.20802e-11
ENSMUSG00000086795	Gm11579	0.000755645	0.344225	1	0	0.725162	1	0	-1.39147	0.455975	0.00107221	1.46531	1	0.007173	4.18753	5.12464e-05	0	0.0418475	1	0	0.96068	1	0	-0.820647	0.769305	0	0.168123	1	0	-0.403731	0.961493	0	1.62552	1	0	0.0395767	1	0	-0.143804	1	0	-0.0922929	1	0	-0.191183	1	0.0028561	2.45332	0.0505017
ENSMUSG00000085965	2310016D23Rik	0.00226693	4.08119	0.0545586	0	1.38813	1	0.000683228	1.1195	0.610818	0	1.05027	1	0	0.602572	1	0	0.704813	1	0	1.62365	1	0	-0.157682	1	0	0.831088	1	0	0.259234	1	0	2.28848	1	0	0.702542	1	0	0.519162	1	0	0.570672	1	0	0.471782	1	0	0.0907491	1
ENSMUSG00000026011	Ctla4	0.0153648	0.221606	0.648734	0.00672279	-0.790676	1	0.043385	2.18404	2.91376e-06	0.0461049	1.92474	0.113145	0.007173	-0.821455	0.969422	0.00682027	-0.87569	1	0.00472799	-1.14894	1	0.00243688	-2.33649	0.0372122	0.000926793	-2.95027	0.203988	0.0280231	1.17114	0.119766	0.004953	-0.903537	1	0.00255377	-2.07005	0.363704	0	-4.26656	0.0155469	0.000780465	-3.21069	0.0527518	0.00365736	-1.70702	0.339459	0.00628342	-1.06125	0.500898
ENSMUSG00000026009	Icos	0.010579	0.683027	0.136362	0.00134456	-1.49452	1	0.0170807	1.52889	0.00165423	0.0117943	0.836493	0.943051	0.003985	-0.662131	0.931167	0.00682027	0.0503091	1	0.001576	-1.259	0.961891	0.000974753	-2.44719	0.0196178	0	-3.05968	0.119935	0.017196	1.41315	0.0356673	0.014859	1.25453	1	0.00170251	-1.58696	0.470578	0	-3.37161	0.0366267	0.000780465	-2.31197	0.135826	0.00146294	-1.81772	0.223104	0.0108532	0.684757	0.413748
ENSMUSG00000100893	Gm28083	0	1.34423	1	0.00134456	5.97309	0.531865	0	1.85646	1	0	3.63524	1	0	3.18753	1	0	3.28978	1	0	4.20861	1	0	2.42728	1	0	3.41605	1	0	2.8442	1	0	4.87344	1	0	3.2875	1	0	3.10412	1	0	3.15563	1	0	3.05674	1	0	2.67571	1
ENSMUSG00000085248	Gm11587	0.00176317	2.75926	0.0156322	0	1.27265	1	0.000683228	0.981992	0.739771	0.00107221	2.05027	1	0	0.487095	1	0	0.589335	1	0	1.50817	1	0	-0.273159	1	0	0.715611	1	0	0.143757	1	0	2.173	1	0	0.587064	1	0	0.403684	1	0	0.455195	1	0	0.356305	1	0	-0.0247282	1
ENSMUSG00000085447	9530026F06Rik	0.00931962	1.52606	0.00241355	0.00134456	-0.713411	1	0.00341614	-0.238697	1	0.00321662	-0.0229762	1	0.000797	-1.49897	0.686871	0.0025576	-0.368436	1	0	-1.49183	1	0.000974753	-1.66018	0.28334	0	-2.28439	0.452811	0.0280231	3.42916	4.63993e-09	0	-0.826995	1	0	-2.41294	0.350079	0	-2.59632	0.231943	0.000780465	-1.53087	0.578277	0	-2.6437	0.198672	0	-3.02473	0.0643146
ENSMUSG00000086408	Gm11588	0.0403011	2.00272	1.53245e-10	0.0134456	-0.0350844	1	0.0249378	0.881039	0.0717607	0.0461049	1.76824	0.0621658	0.00797	-0.82064	0.754757	0.0025576	-2.20608	0.153062	0	-3.29919	0.178779	0.00243688	-2.4756	0.00246076	0.00278038	-2.0798	0.200041	0.0235648	0.738977	0.318681	0	-2.63435	1	0	-4.22029	0.00452697	0.00150905	-2.81076	0.0166225	0.00156093	-2.75925	0.0178362	0.00146294	-2.85814	0.0113911	0.0028561	-2.22717	0.0116165
ENSMUSG00000100965	Gm28449	0.0440793	2.16703	2.52632e-13	0.0255466	0.823342	1	0.0317701	1.27662	0.00143433	0.031094	1.11167	0.478538	0.011158	-0.397428	1	0.00426267	-1.65274	0.298457	0	-3.33829	0.141985	0.00194951	-2.78217	0.000527694	0.00185359	-2.53815	0.0705373	0.0133746	-0.159896	1	0	-2.67345	1	0	-4.25939	0.00252632	0	-4.44277	0.000580496	0	-4.39126	0.000765047	0.000731471	-3.48629	0.00204553	0.00228488	-2.53374	0.00282391
ENSMUSG00000086009	4930587A21Rik	0	0.0222969	1	0	2.65116	1	0.000683228	2.85646	0.275558	0	2.31331	1	0	1.86561	1	0	1.96785	1	0	2.88668	1	0.000487376	2.42728	0.637337	0	2.09412	1	0.000636888	2.8442	0.547515	0	3.55152	1	0	1.96558	1	0	1.7822	1	0	1.83371	1	0	1.73482	1	0	1.35378	1
ENSMUSG00000052062	Pard3b	0.139542	-0.387663	0.330581	0.129078	-0.444154	1	0.369626	1.31203	8.3048e-05	0.33024	0.965284	0.424078	0.102813	-0.795722	0.647945	0.137258	-0.364728	1	0.0472799	-1.87714	0.373757	0.113559	-0.671022	0.39962	0.14736	-0.257082	1	0.531801	1.81769	3.07125e-06	0.04953	-1.77761	1	0.0970433	-0.877883	0.579671	0.058853	-1.6155	0.0566455	0.0881925	-1.0227	0.317157	0.0789989	-1.18804	0.173078	0.0919664	-0.978792	0.166095
ENSMUSG00000085842	Pard3bos1	0	1.34423	1	0	3.97309	1	0	1.85646	1	0.00107221	5.63524	0.528971	0	3.18753	1	0	3.28978	1	0	4.20861	1	0	2.42728	1	0	3.41605	1	0	2.8442	1	0	4.87344	1	0	3.2875	1	0	3.10412	1	0	3.15563	1	0	3.05674	1	0	2.67571	1
ENSMUSG00000085019	Pard3bos2	0	-0.655775	0.753946	0	1.97309	1	0.00136646	3.17839	0.0847435	0.00107221	2.82788	0.968529	0	1.18753	1	0	1.28978	1	0	2.20861	1	0	0.42728	1	0	1.41605	1	0.000636888	2.03684	0.686532	0.0024765	4.06609	1	0	1.2875	1	0	1.10412	1	0	1.15563	1	0	1.05674	1	0	0.675712	1
ENSMUSG00000085400	Pard3bos3	0.00100753	0.759263	0.675815	0	0.725162	1	0.00136646	1.2715	0.4781	0.00643325	3.74215	0.0776765	0	-0.0603932	1	0	0.0418475	1	0	0.96068	1	0.000974753	0.92478	0.792049	0.000926793	1.24613	1	0	-0.403731	1	0	1.62552	1	0	0.0395767	1	0	-0.143804	1	0.000780465	0.98571	0.950169	0	-0.191183	1	0	-0.572216	0.943202
ENSMUSG00000100750	Gm29084	0.000251882	3.34423	0.255669	0	3.97309	1	0	1.85646	1	0	3.63524	1	0	3.18753	1	0	3.28978	1	0	4.20861	1	0	2.42728	1	0	3.41605	1	0	2.8442	1	0	4.87344	1	0	3.2875	1	0	3.10412	1	0	3.15563	1	0	3.05674	1	0	2.67571	1
ENSMUSG00000025969	Nrp2	0.147603	-0.131867	0.840687	0.0605051	-1.39779	0.99774	0.337515	1.32247	0.00016791	0.405295	1.43891	0.0978932	0.045429	-1.84437	0.0740115	0.24212	0.643693	0.51178	0.0977117	-0.702095	1	0.0472755	-1.83261	0.00261551	0.0528272	-1.61585	0.206268	0.63243	2.32	1.41186e-09	0.0619125	-1.32811	1	0.0485216	-1.7444	0.0938938	0.0256539	-2.66519	0.00176212	0.0468279	-1.80237	0.0418289	0.0226756	-2.84299	0.00062984	0.0439839	-1.92115	0.00389411
ENSMUSG00000100426	Gm4208	0.00226693	1.75926	0.140578	0	0.388127	1	0	-1.7285	1	0.00643325	3.27267	0.426382	0	-0.397428	1	0.000852534	0.766213	0.996794	0	0.623645	1	0	-1.15768	1	0	-0.168912	1	0.000636888	0.320635	0.915004	0	1.28848	1	0	-0.297458	1	0.000754525	0.580562	0.979898	0.000780465	0.632073	0.882294	0.000731471	0.533183	0.870135	0.00171366	1.28339	0.523669
ENSMUSG00000040865	Ino80d	0.163219	-0.530446	0.155252	0.18286	-0.293013	1	0.197794	-0.201139	0.915947	0.261619	0.2376	1	0.181716	-0.311998	1	0.260875	0.235023	0.974825	0.242703	0.125532	1	0.193976	-0.22307	0.986915	0.304915	0.472044	0.659953	0.215268	-0.0584321	1	0.217932	-0.0280327	1	0.262187	0.242686	0.915389	0.190895	-0.238948	1	0.273163	0.30661	0.712795	0.271376	0.297554	0.688398	0.326738	0.598504	0.211664
ENSMUSG00000084799	Ino80dos	0.0146091	0.29023	0.503755	0.00672279	-0.661117	1	0.0109316	-0.181294	0.982112	0.0117943	0.0303732	1	0.005579	-1.02192	0.657449	0.025576	1.15121	0.205731	0.0362479	1.66429	0.078751	0.00536114	-1.17758	0.192528	0.0111215	-0.068385	1	0.0146484	0.299876	0.849605	0.004953	-0.775213	1	0.00936383	-0.317358	1	0.0105634	-0.163911	1	0.0163898	0.475515	0.694637	0.00950913	-0.31581	1	0.0154229	0.374542	0.701918
ENSMUSG00000101599	Gm20342	0.0753126	-0.159124	0.769355	0.0403368	-1.01669	1	0.0731054	-0.197863	0.927729	0.0879211	0.104888	1	0.03985	-1.0693	0.419109	0.138963	0.804191	0.322158	0.132384	0.714117	0.579819	0.0662832	-0.338874	0.853103	0.0908257	0.152106	1	0.0789741	-0.0634634	1	0.0718185	-0.164377	1	0.092787	0.18393	0.996604	0.0852614	0.0551353	1	0.112387	0.477563	0.509665	0.106063	0.389366	0.5836	0.0811133	-0.0239519	1
ENSMUSG00000025968	Ndufs1	0.151129	-0.473041	0.215264	0.192272	-0.0532803	1	0.183447	-0.141862	1	0.175842	-0.188267	1	0.24707	0.324284	0.802982	0.19864	-0.008219	1	0.269495	0.447211	0.832962	0.230529	0.224919	0.76812	0.189992	-0.0745569	1	0.182787	-0.137212	1	0.143637	-0.466104	1	0.204302	0.0342304	1	0.169768	-0.246561	1	0.220872	0.15278	0.919447	0.261135	0.411599	0.532302	0.266189	0.449573	0.386612
ENSMUSG00000025967	Eef1b2	2.38406	0.233657	0.476876	3.38022	0.723774	0.970891	1.44127	-0.593805	0.269186	1.35742	-0.640382	1	3.25973	0.68845	0.402291	2.26774	0.12628	1	1.93217	-0.114466	1	2.35257	0.190341	0.883084	2.14552	0.041822	1	0.842603	-1.36626	0.0347465	1.68897	-0.310698	1	1.61824	-0.383225	0.972741	2.50125	0.278059	0.933532	2.56929	0.318822	0.790375	2.52723	0.294639	0.7798	1.80391	-0.225138	0.914745
ENSMUSG00000046856	Gpr1	0.00453387	4.00719	1.05593e-06	0.00134456	1.44953	1	0	-1.7285	0.449513	0	0.0502728	1	0	-0.397428	1	0	-0.295187	1	0	0.623645	1	0.000487376	-0.0962816	1	0.000926793	0.892489	1	0	-0.740766	0.996123	0	1.28848	1	0.000851257	0.763942	1	0.000754525	0.580562	1	0	-0.429328	1	0	-0.528218	1	0	-0.909251	0.969306
ENSMUSG00000087561	Gm11608	0.000251882	3.34423	0.255669	0	3.97309	1	0	1.85646	1	0	3.63524	1	0	3.18753	1	0	3.28978	1	0	4.20861	1	0	2.42728	1	0	3.41605	1	0	2.8442	1	0	4.87344	1	0	3.2875	1	0	3.10412	1	0	3.15563	1	0	3.05674	1	0	2.67571	1
ENSMUSG00000027520	Zdbf2	0.0881586	4.04466	2.55142e-22	0.0215129	0.27265	1	0.00512421	-1.9347	0.0622269	0.0150109	-0.25229	1	0.006376	-1.45632	0.794983	0.00852534	-1.05815	1	0	-3.6306	0.719845	0.00146213	-3.40244	0.00949323	0.000926793	-3.42	0.249327	0.00573199	-1.64445	0.417285	0.004953	-1.37448	1	0.00255377	-2.54222	0.359326	0.0030181	-2.4005	0.313061	0.00624372	-1.48822	0.646127	0.000731471	-3.77931	0.0494926	0.00171366	-3.15401	0.0301081
ENSMUSG00000025964	Adam23	0.140802	1.8736	3.10499e-12	0.0766398	0.511398	1	0.0860867	0.758637	0.0667071	0.110437	1.06889	0.374165	0.059775	0.136254	1	0.0281336	-0.969276	0.655244	0.00472799	-3.17077	0.0808703	0.0146213	-1.96836	0.00167295	0.0185359	-1.55248	0.237472	0.0706945	0.394164	0.587798	0.0866774	0.699073	1	0.00425628	-3.50474	0.000769363	0.0105634	-2.3564	0.0075026	0.00390232	-3.63661	0.000130803	0.00219441	-4.32263	1.0588e-05	0.0108532	-2.3643	0.000648037
ENSMUSG00000069085	Dytn	0.00403011	2.73125	0.000544238	0	0.115108	1	0	-2.00152	0.405674	0.00428883	2.31331	0.600701	0.000797	0.380179	1	0.000852534	0.48242	1	0	0.350627	1	0	-1.4307	0.732407	0	-0.44193	1	0	-1.01378	1	0	1.01546	1	0	-0.570477	1	0	-0.753857	1	0	-0.702346	1	0.00146294	0.88682	0.78496	0.00171366	0.975272	0.622887
ENSMUSG00000025963	Mdh1b	0.00327446	-0.0578734	1	0	-1.46985	1	0.00102484	-1.53586	0.170401	0.00321662	0.242918	1	0.000797	-1.23873	0.667213	0	-2.15317	0.465292	0	-1.23434	0.961891	0	-3.01566	0.0327372	0	-2.02689	0.494256	0	-2.59875	0.128585	0	-0.569499	1	0	-2.15544	0.36593	0.000754525	-1.32214	0.649398	0	-2.28731	0.240905	0	-2.3862	0.186933	0	-2.76723	0.0602619
ENSMUSG00000025962	Fastkd2	0.07229	0.457512	0.149495	0.0779844	0.518111	1	0.0338198	-0.790854	0.174616	0.0246608	-1.15593	0.873527	0.102813	0.953693	0.147466	0.0289861	-0.945077	0.652365	0.0393999	-0.464905	1	0.0745686	0.466451	0.423076	0.0546808	-0.0135654	1	0.0305706	-0.889822	0.34256	0.0272415	-0.930687	1	0.0468191	-0.246104	1	0.0452715	-0.300529	1	0.0546325	-0.0187989	1	0.0789989	0.544158	0.407729	0.0525522	-0.0843376	1
ENSMUSG00000025961	4933402D24Rik	0.00226693	4.08119	3.43134e-05	0.00134456	2.51366	1	0	-0.728502	0.916276	0	1.05027	1	0	0.602572	1	0	0.704813	1	0	1.62365	1	0	-0.157682	1	0.000926793	1.95662	0.896371	0	0.259234	1	0	2.28848	1	0	0.702542	1	0	0.519162	1	0	0.570672	1	0	0.471782	1	0	0.0907491	1
ENSMUSG00000044689	Gm13749	0.000503763	2.92919	0.182671	0	2.97309	1	0	0.856461	1	0	2.63524	1	0	2.18753	1	0	2.28978	1	0	3.20861	1	0	1.42728	1	0	2.41605	1	0	1.8442	1	0	3.87344	1	0	2.2875	1	0.000754525	3.51916	0.473104	0	2.15563	1	0	2.05674	1	0	1.67571	1
ENSMUSG00000025959	Klf7	0.123674	-0.902467	0.010554	0.0981528	-1.13034	1	0.134596	-0.736696	0.184944	0.142604	-0.594444	1	0.160197	-0.430379	0.995658	0.340161	0.716279	0.390335	0.458615	1.14873	0.163733	0.258797	0.305766	0.635224	0.286379	0.447811	0.69247	0.129288	-0.758921	0.427814	0.118872	-0.8318	1	0.268146	0.348706	0.77465	0.224849	0.0804948	1	0.326234	0.654857	0.272306	0.309412	0.574603	0.331675	0.338162	0.729937	0.10796
ENSMUSG00000097272	Gm26649	0.000251882	-0.46313	0.81519	0	1.0662	1	0	-1.05043	0.737096	0	0.728345	1	0.000797	1.38018	0.968278	0.000852534	1.48242	1	0.00315199	3.09313	0.347069	0.000974753	1.3118	0.685403	0.000926793	1.6087	0.962745	0.000636888	1.03684	0.931104	0	1.96655	1	0	0.380614	1	0.000754525	1.29677	0.995316	0.000780465	1.34828	0.899218	0.00146294	1.94127	0.4802	0.00057122	0.868357	1
ENSMUSG00000101895	Gm28981	0.000503763	1.60726	0.371422	0	2.16573	1	0.000341614	1.2715	0.841516	0	1.82788	1	0.000797	2.60257	0.737028	0	1.48242	1	0.001576	3.62365	0.609987	0.000487376	1.84232	0.767385	0	1.6087	1	0	1.03684	1	0	3.06609	1	0	1.48015	1	0	1.29677	1	0	1.34828	1	0	1.24939	1	0	0.868357	1
ENSMUSG00000025958	Creb1	0.168005	-0.207604	0.654412	0.198995	0.0772144	1	0.150993	-0.368488	0.659825	0.202647	0.103443	1	0.219972	0.228474	0.91407	0.223364	0.251211	0.960028	0.174936	-0.111065	1	0.196413	0.0558596	1	0.27155	0.548625	0.56383	0.134383	-0.522291	0.697649	0.185737	-0.0172199	1	0.194938	0.0445372	1	0.150905	-0.342856	1	0.188092	-0.00997843	1	0.217978	0.21533	0.804529	0.273614	0.579436	0.23337
ENSMUSG00000025956	Mettl21a	0.0984857	0.239546	0.44836	0.0981528	0.213876	1	0.106242	0.355593	0.496665	0.0814878	-0.0644837	1	0.094046	0.14645	1	0.0434792	-0.994204	0.588435	0.0693438	-0.288934	1	0.0969879	0.196155	0.824243	0.0676559	-0.343163	1	0.0490404	-0.836186	0.37112	0.074295	-0.171655	1	0.0621418	-0.471709	1	0.074698	-0.201847	1	0.0835098	-0.0334578	1	0.100212	0.243428	0.782937	0.0982499	0.214765	0.758305
ENSMUSG00000101832	Gm28982	0.000755645	2.0223	0.178658	0	1.97309	1	0.000341614	1.04911	0.877235	0.00107221	2.82788	0.991276	0	1.18753	1	0.000852534	2.48242	0.830651	0	2.20861	1	0.000487376	1.61993	0.797892	0	1.41605	1	0	0.844196	1	0	2.87344	1	0	1.2875	1	0	1.10412	1	0	1.15563	1	0	1.05674	1	0	0.675712	1
ENSMUSG00000070871	Ccnyl1	0.0193949	0.24161	0.54166	0.0107565	-0.515197	1	0.0242546	0.612758	0.265683	0.0332385	1.06159	0.538772	0.011158	-0.5422	0.966242	0.0187557	0.206007	1	0.012608	-0.279679	1	0.0141339	-0.24703	0.999779	0.0194626	0.264457	1	0.0159222	-0.0515536	1	0.034671	1.14371	1	0.0229839	0.506144	0.740405	0.00528168	-1.55765	0.187718	0.011707	-0.477361	0.932774	0.00585177	-1.43154	0.184848	0.0159942	-0.0512699	1
ENSMUSG00000045005	Fzd5	0.0453387	0.686724	0.0337693	0.012101	-1.24026	1	0.0348446	0.200887	0.800314	0.0621881	1.08117	0.412765	0.014346	-1.08221	0.487874	0.0204608	-0.57218	0.993639	0.00945597	-1.52513	0.676788	0.0082854	-1.92243	0.00417517	0.0231698	-0.387335	1	0.0764265	1.46156	0.00193152	0.04953	0.752034	1	0.0238352	-0.352367	1	0.00980883	-1.616	0.110439	0.0140484	-1.11411	0.326318	0.0146294	-1.06467	0.319885	0.0462688	0.645246	0.236767
ENSMUSG00000051344	Plekhm3	0.0390417	0.164061	0.633332	0.0295803	-0.217594	1	0.0348446	-0.0268944	1	0.0503938	0.549542	0.960936	0.020722	-0.764937	0.734903	0.0332488	-0.0730455	1	0.0315199	-0.116751	1	0.0331416	-0.0971903	1	0.0333645	-0.064494	1	0.0318444	-0.148714	1	0.0817244	1.26568	0.74036	0.0374553	0.1034	1	0.0256539	-0.46008	0.98448	0.0234139	-0.590609	0.794305	0.0190183	-0.895727	0.438011	0.0582644	0.792356	0.113007
ENSMUSG00000025955	Akr1cl	0.130727	3.15227	7.82614e-23	0.0672279	1.06431	0.732004	0.0235714	-0.559221	0.624017	0.0300218	-0.128836	1	0.011158	-1.55303	0.418804	0.0076728	-2.04472	0.29173	0.001576	-3.46205	0.276716	0.000974753	-4.65664	5.18514e-06	0.00185359	-3.66787	0.0297954	0.00891643	-1.89637	0.0946463	0.170878	2.45776	0.0264828	0.000851257	-4.38315	0.00433173	0.000754525	-4.56653	0.000907919	0.00156093	-3.92829	0.0029289	0.00438883	-2.79768	0.0200023	0.00342732	-3.17871	0.00122275
ENSMUSG00000070870	Cryge	0.0153648	4.29842	2.57403e-12	0.00672279	1.38813	1	0.00102484	-1.35299	0.501101	0	-1.63155	1	0.000797	-1.06039	1	0	-1.97701	0.964222	0	-1.05818	1	0.000974753	-1.21658	0.75844	0	-1.85074	1	0.00127378	-0.79966	1	0	-0.393342	1	0	-1.97928	0.9134	0	-2.16266	0.7265	0	-2.11115	0.719606	0.000731471	-1.19118	0.92701	0	-2.59107	0.324865
ENSMUSG00000067299	Crygd	0.00100753	3.66615	0.00996884	0	2.38813	1	0.000341614	1.53453	0.790594	0	2.05027	1	0	1.60257	1	0	1.70481	1	0	2.62365	1	0	0.842318	1	0	1.83109	1	0	1.25923	1	0	3.28848	1	0	1.70254	1	0	1.51916	1	0	1.57067	1	0	1.47178	1	0	1.09075	1
ENSMUSG00000025952	Crygc	0.0803503	4.27384	9.91535e-16	0.00268912	-2.08941	1	0.00614905	-1.48433	0.434077	0.0192997	0.294448	1	0.001594	-2.87496	0.680234	0.00852534	-0.869179	1	0.001576	-2.44244	1	0.000974753	-3.63522	0.0731034	0.00185359	-2.64645	0.880669	0.00127378	-3.2183	0.270474	0.0470535	1.61041	1	0.00170251	-2.77499	0.76054	0	-4.55051	0.213673	0.00156093	-2.90686	0.528667	0.000731471	-3.59431	0.294698	0.00057122	-3.97534	0.0859937
ENSMUSG00000073658	Crygb	0.0493688	3.38131	7.41031e-07	0	-3.21674	1	0.0225465	1.10237	0.301382	0.00643325	-0.717281	1	0.001594	-2.40741	1	0.0025576	-1.88515	1	0	-2.98122	1	0.000487376	-3.75759	0.329564	0.00185359	-2.1789	1	0.00636888	-0.835923	1	0.0074295	-0.301481	1	0.000851257	-2.89737	1	0	-4.0857	0.8894	0	-4.03419	0.833627	0.000731471	-3.12813	0.88598	0	-4.51411	0.313053
ENSMUSG00000044429	Cryga	0.019143	2.13528	0.001061	0.00806735	0.467561	1	0.00854035	0.427617	0.720717	0	-2.73109	1	0.006376	0.0628385	0.96373	0.000852534	-2.06778	1	0	-2.15771	1	0.00389901	-0.697415	1	0.00741434	0.291355	0.897996	0.00254755	-1.16479	1	0.0024765	-0.484108	1	0.00170251	-1.47626	1	0	-3.2622	0.690823	0.00234139	-1.18422	1	0.00585177	-0.0679511	0.933934	0.00514098	-0.287763	1
ENSMUSG00000044816	D630023F18Rik	0.0571771	-0.408786	0.322204	0.111598	0.650303	0.985853	0.0457763	-0.73738	0.215136	0.0450327	-0.688369	1	0.070136	-0.0475387	1	0.0213133	-1.77383	0.128401	0.00630398	-3.25082	0.0625218	0.113071	0.710266	0.132154	0.107508	0.599915	0.539073	0.0458559	-0.690493	0.532367	0.0817244	0.203517	1	0.0221327	-1.72082	0.0933394	0.015845	-2.2038	0.00927175	0.0827293	0.201873	0.882294	0.21871	1.76888	5.55729e-05	0.105676	0.590075	0.250965
ENSMUSG00000025950	Idh1	0.217122	-1.08588	0.00171598	0.250088	-0.764551	1	0.235714	-0.920755	0.0690277	0.211225	-1.01835	0.922045	0.259822	-0.723468	0.712458	0.190968	-1.17547	0.402389	0.190695	-1.15456	0.831946	0.67063	0.753274	0.102739	0.531052	0.353492	0.805086	0.608228	0.576234	0.363917	0.955928	1.21431	0.609797	0.506498	0.28252	0.858341	0.298038	-0.520515	0.901476	0.579105	0.491035	0.457321	0.916533	1.22769	0.0113116	0.671184	0.741439	0.127852
ENSMUSG00000025949	Pikfyve	0.0599478	-0.366855	0.378163	0.0591606	-0.315597	1	0.0580744	-0.398996	0.636193	0.08256	0.167421	1	0.065354	-0.186458	1	0.0784331	0.0883098	1	0.0535838	-0.450828	1	0.0770055	0.0562915	1	0.114922	0.668448	0.446579	0.0471297	-0.682707	0.532428	0.0941069	0.373394	1	0.0885307	0.27128	0.904752	0.0528168	-0.505185	0.928311	0.0679005	-0.129768	1	0.0811933	0.139586	0.928971	0.155943	1.19443	0.00393235
ENSMUSG00000025946	Pth2r	0.00503763	4.73654	8.88993e-11	0	0.388127	1	0	-1.7285	0.365594	0	0.0502728	1	0	-0.397428	1	0	-0.295187	1	0	0.623645	1	0	-1.15768	0.617678	0	-0.168912	1	0.000636888	0.320635	1	0	1.28848	1	0	-0.297458	1	0.000754525	0.580562	1	0	-0.429328	1	0	-0.528218	0.975033	0.00057122	0.15215	1
ENSMUSG00000025945	Crygf	0.00931962	3.68526	0.00541077	0	-0.72735	1	0.000341614	-1.81596	1	0	-1.0652	1	0	-1.51291	1	0.0102304	2.66829	0.344252	0	-0.491832	1	0	-2.27316	1	0	-1.28439	1	0	-1.85624	1	0	0.173005	1	0.000851257	-0.384921	0.998007	0	-1.59632	1	0	-1.54481	1	0	-1.6437	1	0	-2.02473	1
ENSMUSG00000015222	Map2	0.04685	-1.7046	2.10558e-06	0.09143	-0.568091	1	0.146552	0.126895	0.877836	0.137243	0.0239531	1	0.131505	-0.0429058	1	0.375115	1.60223	0.00142295	0.285255	1.11835	0.193899	0.160834	0.27098	0.704203	0.265063	1.03262	0.111473	0.0668732	-1.06088	0.201198	0.354139	1.42774	0.365137	0.234096	0.842399	0.185811	0.15845	0.24073	0.907947	0.0803879	-0.777829	0.549985	0.0548603	-1.34189	0.112051	0.0634054	-1.1472	0.0893321
ENSMUSG00000073656	Gm10558	0.000251882	1.34423	0.609057	0	2.65116	1	0.000341614	1.85646	0.715669	0	2.31331	1	0	1.86561	1	0	1.96785	1	0	2.88668	1	0	1.10535	1	0	2.09412	1	0	1.52227	1	0	3.55152	1	0	1.96558	1	0	1.7822	1	0	1.83371	1	0.000731471	3.05674	0.492814	0.00057122	2.67571	0.517918
ENSMUSG00000055567	Unc80	0.0486132	3.22989	1.74406e-21	0.00672279	-0.636705	1	0.00512421	-1.2882	0.107449	0.0150109	0.392379	1	0.004782	-1.19494	0.656382	0.00937787	-0.290169	1	0	-3.01056	0.39714	0.00243688	-2.18251	0.023405	0.00556076	-0.966419	0.862625	0.00127378	-2.78029	0.0223054	0	-2.34572	1	0.00255377	-1.91707	0.269207	0.0060362	-0.90586	0.792221	0.00468279	-1.22684	0.505009	0.00658324	-0.796253	0.717632	0.00685464	-0.78372	0.578361
ENSMUSG00000026005	Rpe	0.13526	-0.376696	0.340858	0.189583	0.177759	1	0.161925	-0.0695387	1	0.147965	-0.191999	1	0.188092	0.166384	0.979825	0.172212	0.0325265	1	0.148144	-0.18371	1	0.17838	0.0866056	0.965033	0.17331	0.0424912	1	0.129925	-0.398164	0.850654	0.138684	-0.269514	1	0.206855	0.310975	0.827016	0.177313	0.0764991	1	0.170922	0.0207416	1	0.222367	0.42524	0.516863	0.212494	0.360762	0.520071
ENSMUSG00000026004	Kansl1l	0.0395454	-1.70955	4.141e-06	0.0376476	-1.59572	0.830012	0.0440682	-1.49404	0.00238116	0.12116	0.0865823	1	0.086076	-0.428526	1	0.104009	-0.144379	1	0.0677678	-0.750867	1	0.108685	-0.0861652	1	0.15014	0.409978	0.75897	0.0388502	-1.611	0.0361565	0.054483	-1.03292	1	0.174508	0.643088	0.406429	0.398389	2.01362	2.92441e-06	0.142825	0.336011	0.696879	0.152877	0.442315	0.516449	0.239341	1.18416	0.00466836
ENSMUSG00000026003	Acadl	0.190171	-0.822303	0.0192912	0.170759	-0.883336	1	0.174565	-0.923259	0.0671127	0.129737	-1.29162	0.712463	0.251055	-0.328066	1	0.240415	-0.391519	1	0.275799	-0.179018	1	0.385515	0.335538	0.578755	0.303988	-0.0387893	1	0.234375	-0.43709	0.798567	0.210502	-0.564864	1	0.817207	1.51137	0.00289161	0.42178	0.463569	0.569367	0.372282	0.269823	0.76051	0.474725	0.649915	0.246621	0.478111	0.675281	0.142097
ENSMUSG00000061816	Myl1	0.0622148	-0.793675	0.65326	0.0322694	-1.61548	1	0.0631986	-0.73688	0.990632	0.0439605	-1.19464	1	0.07173	-0.496964	1	1.14751	4.60316	2.49892e-07	0.0283679	-1.77948	1	0.0989374	-0.0211801	0.901277	0.0250234	-2.00722	1	0.022928	-2.17156	0.886218	0.014859	-2.56237	1	0.0212814	-2.24388	1	0.110161	0.146449	0.865187	0.00546325	-4.08694	0.734507	0.0102406	-3.27477	0.77063	0.00342732	-4.76011	0.194116
ENSMUSG00000026000	Lancl1	0.205284	-0.652456	0.0709891	0.239331	-0.346822	1	0.169782	-0.921418	0.0684904	0.129737	-1.24921	0.751158	0.27098	-0.169502	1	0.175622	-0.814805	0.736278	0.130808	-1.22184	0.77851	0.346525	0.211052	0.783764	0.264136	-0.206052	1	0.0694208	-2.19203	0.00140965	0.153543	-0.976221	1	0.177913	-0.795709	0.656886	0.262575	-0.217804	1	0.330137	0.130129	0.945662	0.73586	1.40643	0.00240592	1.05676	2.11037	2.2626e-09
ENSMUSG00000025991	Cps1	0.104783	4.63874	2.49138e-41	0.012101	-0.647497	1	0.00341614	-2.62369	0.000647395	0.00750546	-1.31313	1	0.003188	-2.44764	0.148062	0.00596774	-1.65859	0.538633	0	-3.76006	0.291919	0.00292426	-2.71665	0.00489483	0.000926793	-3.54973	0.0636416	0.00318444	-2.52504	0.0401933	0	-3.09522	1	0.000851257	-3.67828	0.0265469	0.00150905	-3.27381	0.0210482	0.000780465	-3.81015	0.00949397	0.00219441	-2.90326	0.0309179	0.0159942	-0.352004	1
ENSMUSG00000086204	Gm15668	0.00100753	4.66615	0.00268266	0	2.65116	1	0	0.534533	1	0	2.31331	1	0	1.86561	1	0	1.96785	1	0	2.88668	1	0	1.10535	1	0	2.09412	1	0	1.52227	1	0	3.55152	1	0	1.96558	1	0	1.7822	1	0	1.83371	1	0	1.73482	1	0	1.35378	1
ENSMUSG00000085075	Gm15669	0.00125941	3.92919	0.00249361	0	2.16573	1	0	0.0491058	1	0	1.82788	1	0	1.38018	1	0.000852534	2.70481	0.794759	0	2.40125	1	0	0.619925	1	0	1.6087	1	0	1.03684	1	0	3.06609	1	0	1.48015	1	0	1.29677	1	0	1.34828	1	0	1.24939	1	0	0.868357	1
ENSMUSG00000087329	Gm15671	0.00125941	4.92919	0.000565413	0	2.38813	1	0	0.271498	1	0	2.05027	1	0	1.60257	1	0	1.70481	1	0	2.62365	1	0	0.842318	1	0	1.83109	1	0	1.25923	1	0	3.28848	1	0	1.70254	1	0	1.51916	1	0	1.57067	1	0	1.47178	1	0	1.09075	1
ENSMUSG00000062209	Erbb4	0.0103271	3.82965	6.24148e-12	0	-0.834265	1	0	-2.95089	0.0622817	0.00214442	0.46531	1	0.001594	0.0176093	1	0	-1.51758	0.828931	0.001576	0.427248	1	0.000487376	-1.35408	0.541721	0.000926793	-0.365309	1	0	-1.96316	0.438761	0.0024765	1.09208	1	0.000851257	-0.493856	1	0.00150905	-0.065801	1	0.000780465	-0.625725	0.975454	0	-1.75061	0.514693	0	-2.13164	0.245167
ENSMUSG00000099804	Gm28497	0	-1.8257	0.185679	0.00134456	1.88563	1	0.00136646	1.37103	0.417863	0	0.46531	1	0	0.0176093	1	0	0.11985	1	0	1.03868	1	0.00146213	1.52039	0.464236	0	0.246126	1	0.000636888	0.756734	1	0.0024765	2.78598	1	0.00425628	3.17203	0.0243943	0.000754525	1.01666	1	0	-0.0142904	1	0	-0.11318	1	0	-0.494213	0.923736
ENSMUSG00000100354	Gm29113	0	0.344225	1	0.00134456	4.38813	0.819656	0	0.856461	1	0	2.63524	1	0	2.18753	1	0	2.28978	1	0	3.20861	1	0	1.42728	1	0	2.41605	1	0	1.8442	1	0	3.87344	1	0	2.2875	1	0.00150905	4.68909	0.107033	0	2.15563	1	0	2.05674	1	0	1.67571	1
ENSMUSG00000101156	Gm29114	0	1.34423	1	0	3.97309	1	0	1.85646	1	0	3.63524	1	0	3.18753	1	0	3.28978	1	0	4.20861	1	0	2.42728	1	0	3.41605	1	0	2.8442	1	0	4.87344	1	0	3.2875	1	0	3.10412	1	0	3.15563	1	0.000731471	5.05674	0.214914	0	2.67571	1
ENSMUSG00000025997	Ikzf2	0.0798465	-1.39104	8.04885e-05	0.069917	-1.4347	0.903907	0.117857	-0.747487	0.183319	0.144748	-0.386153	1	0.172949	-0.126098	1	0.102304	-0.905104	0.665859	0.0583118	-1.68398	0.482969	0.133054	-0.537745	0.575892	0.277111	0.590604	0.519585	0.0961701	-1.01149	0.227034	0.19812	0.0865899	1	0.525226	1.61682	0.000819906	0.445924	1.36193	0.00347345	0.387891	1.13015	0.0223095	0.264793	0.527836	0.39046	0.241055	0.388299	0.479158
ENSMUSG00000053153	Spag16	0.0269513	1.59132	1.01871e-05	0.00268912	-1.60685	1	0.00341614	-1.80823	0.0153104	0.00214442	-1.94471	0.723694	0.003188	-1.64536	0.372474	0.00341013	-1.54312	0.530301	0.00315199	-1.37134	0.924251	0.000974753	-3.15266	0.00150285	0	-3.75888	0.0467001	0	-4.33073	0.00171097	0	-2.30148	1	0.000851257	-2.88242	0.065393	0	-4.0708	0.00565007	0.00312186	-1.67726	0.241854	0.000731471	-3.11318	0.0202231	0	-4.49921	0.000273697
ENSMUSG00000045648	Vwc2l	0.0120903	5.37397	3.60894e-12	0	-0.781798	1	0	-2.89843	0.236545	0.00107221	-0.0926852	1	0.001594	0.0720571	1	0	-1.46511	1	0	-0.54628	1	0	-2.32761	0.533631	0	-1.33884	1	0	-1.91069	0.758196	0.004953	1.75797	1	0	-1.46738	1	0	-1.65076	1	0	-1.59925	0.987854	0	-1.69814	0.969317	0	-2.07918	0.626221
ENSMUSG00000026196	Bard1	0.0209062	0.166687	0.670465	0.0242021	0.423355	1	0.00956519	-1.05043	0.10518	0.0192997	0.0855012	1	0.121941	3.1782	3.29505e-15	0.00937787	-0.945441	0.746743	0.00472799	-1.63688	0.666803	0.0141339	-0.42738	0.806692	0.0157555	-0.214924	1	0.00636888	-1.51974	0.108969	0.004953	-1.39022	1	0.00851257	-1.07643	0.541066	0.00829978	-1.13109	0.402969	0.0140484	-0.394099	0.997279	0.0117035	-0.659924	0.709889	0.0171366	-0.128315	1
ENSMUSG00000050296	Abca12	0.0095715	1.20336	0.0142746	0.00134456	-0.969425	1	0.00273291	-0.831595	0.547336	0.00428883	0.0502728	1	0.000797	-1.75498	0.521165	0.00170507	-1.056	0.973017	0	-1.74559	0.955304	0.000487376	-2.51523	0.055606	0	-2.53815	0.381988	0.0050951	0.15614	1	0.106489	4.99303	4.28812e-11	0.00851257	0.914046	0.633915	0	-2.85007	0.160182	0	-2.79856	0.165717	0.000731471	-1.88577	0.344778	0.00171366	-1.24315	0.456864
ENSMUSG00000026192	Atic	0.12443	-0.62856	0.0855646	0.237987	0.411619	1	0.0905277	-1.09493	0.0246005	0.0696935	-1.39552	0.646996	0.352274	1.03545	0.0766889	0.139816	-0.385562	1	0.12608	-0.521663	1	0.258797	0.572295	0.237737	0.217796	0.281537	0.895722	0.0503141	-1.90433	0.0064995	0.0272415	-2.63468	1	0.136201	-0.424606	1	0.20674	0.203894	0.942716	0.296577	0.763497	0.175551	0.365736	1.10357	0.0209233	0.273043	0.649595	0.166392
ENSMUSG00000026193	Fn1	0.311074	1.33029	1.5101e-06	0.0551269	-1.484	0.899305	0.171149	0.170686	0.80669	0.280919	0.91385	0.507367	0.104407	-0.581853	0.883495	0.0673502	-1.22277	0.411272	0.0204879	-2.84435	0.102408	0.105761	-0.583434	0.53608	0.163116	0.0880223	1	0.212721	0.502168	0.41083	0.064389	-1.22693	1	0.0868282	-0.851352	0.63746	0.0362172	-2.12783	0.010359	0.0366819	-2.10646	0.0114429	0.0965542	-0.701353	0.584575	0.199356	0.403262	0.467844
ENSMUSG00000073652	Apol7d	0.0055414	0.801698	0.156285	0.00134456	-0.486342	1	0.00512421	0.647007	0.51411	0.00643325	1.06755	0.964358	0.002391	-0.23873	1	0.000852534	-1.16966	0.824175	0.00315199	0.350627	1	0.00292426	-0.140404	1	0.00370717	0.328588	1	0.00573199	0.844196	0.488153	0.0024765	0.414013	1	0.000851257	-1.17193	0.739937	0.00150905	-0.753857	0.897626	0.00156093	-0.702346	0.797193	0.00438883	0.48906	0.889116	0.00342732	0.108027	1
ENSMUSG00000099707	Gm8883	0.00201505	4.51415	0.00100557	0	1.65116	1	0	-0.465467	1	0	1.31331	1	0	0.865606	1	0	0.967847	1	0	1.88668	1	0	0.105352	1	0	1.09412	1	0	0.522268	1	0	2.55152	1	0	0.965576	1	0	0.782196	1	0	0.833706	1	0.000731471	1.88682	0.689299	0	0.353783	1
ENSMUSG00000101211	Gm28818	0.0027707	3.60726	0.000436473	0	0.973089	1	0.000341614	-0.0504299	1	0	0.635235	1	0	0.187534	1	0	0.289775	1	0	1.20861	1	0.000487376	0.52039	0.96617	0	0.416051	1	0	-0.155804	1	0	1.87344	1	0	0.287504	1	0.00150905	1.88173	0.619541	0	0.155635	1	0	0.0567446	1	0	-0.324288	1
ENSMUSG00000101848	4933417E11Rik	0.00629704	1.9572	0.000313142	0.00134456	0.115108	1	0.00854035	2.46944	6.56589e-05	0.00107221	-0.222746	1	0.000797	-0.670447	1	0.00170507	0.0418475	1	0	-0.674035	1	0	-2.45536	0.159685	0	-1.46659	0.750381	0	-2.03845	0.326462	0.0024765	1.01546	1	0	-1.59514	0.73119	0	-1.77852	0.603456	0	-1.72701	0.510936	0	-1.8259	0.389261	0	-2.20693	0.226301
ENSMUSG00000101764	4930556G22Rik	0.00226693	5.66615	1.17863e-06	0	1.65116	1	0	-0.465467	0.903781	0	1.31331	1	0	0.865606	1	0	0.967847	1	0	1.88668	1	0	0.105352	1	0	1.09412	1	0	0.522268	1	0	2.55152	1	0	0.965576	1	0	0.782196	1	0	0.833706	1	0	0.734817	1	0	0.353783	1
ENSMUSG00000102123	Gm4319	0.00428199	4.19222	1.40781e-06	0	0.513658	1	0.000341614	-0.535857	0.999527	0	0.175804	1	0.000797	0.795217	1	0.000852534	0.897458	1	0.001576	1.81629	0.963524	0	-1.03215	0.833169	0	-0.043381	1	0	-0.615235	0.9931	0	1.41401	1	0	-0.171927	1	0	-0.355308	1	0	-0.303797	1	0	-0.402687	1	0	-0.78372	0.962338
ENSMUSG00000039395	Mreg	0.299235	0.45156	0.15257	0.219163	-0.0787494	1	0.348788	0.691878	0.0949084	0.515732	1.22563	0.17712	0.176934	-0.405224	1	0.116797	-1.01797	0.546867	0.0315199	-2.8459	0.0787489	0.112097	-1.11248	0.0692641	0.17053	-0.456379	1	0.280868	0.298385	0.675354	0.200596	-0.199979	1	0.0442654	-2.42311	0.0064109	0.0520622	-2.2007	0.00514241	0.0718028	-1.73331	0.0334583	0.120693	-0.977076	0.301466	0.568935	1.46755	0.000192936
ENSMUSG00000097131	D230017M19Rik	0.0775796	0.941496	0.00143084	0.0726062	0.689706	0.973436	0.0338198	-0.502498	0.503739	0.0353829	-0.370059	1	0.024707	-0.907863	0.579755	0.0588248	0.374664	0.870446	0.0898317	1.00589	0.316258	0.02973	-0.673806	0.442599	0.0454128	-0.0115556	1	0.00891643	-2.36656	0.00254026	0.0173355	-1.25326	1	0.0255377	-0.855015	0.643725	0.028672	-0.69661	0.747588	0.045267	-0.0210668	1	0.0621751	0.460642	0.526512	0.051981	0.185253	0.83214
ENSMUSG00000026189	Pecr	0.0438274	-0.741782	0.0487941	0.0537823	-0.331137	1	0.0304036	-1.26915	0.0113954	0.0235886	-1.51892	0.603709	0.041444	-0.735597	0.728663	0.0366589	-0.909897	0.676378	0.017336	-1.89381	0.395944	0.086753	0.377766	0.543957	0.0871185	0.373038	0.822505	0.0222911	-1.6521	0.0296552	0.019812	-1.64663	1	0.0757619	0.16189	1	0.104879	0.662603	0.332135	0.149849	1.22846	0.0133589	0.190183	1.63344	0.000233531	0.126811	0.986764	0.0243136
ENSMUSG00000026188	Tmem169	0.00654892	-1.16298	0.0107534	0.00134456	-2.40195	0.59061	0.0023913	-2.49227	0.000175939	0.00321662	-1.73109	0.660339	0.004782	-1.35826	0.396395	0.00596774	-1.05895	0.699736	0.001576	-2.16643	0.456693	0.00536114	-1.31867	0.0993545	0.00185359	-2.36967	0.109937	0	-4.53518	0.000182964	0	-2.50593	1	0.000851257	-3.08754	0.0205533	0	-4.27525	0.00109581	0.00390232	-1.61695	0.157992	0.0329162	1.41038	0.0116629	0.123955	4.58591	5.81821e-42
ENSMUSG00000026187	Xrcc5	0.0816097	-1.37555	8.43344e-05	0.0900854	-1.08761	1	0.0406521	-2.36818	3.93707e-07	0.0396717	-2.2745	0.16585	0.144257	-0.416133	1	0.0835483	-1.21914	0.379471	0.107168	-0.830709	1	0.289502	0.67392	0.138564	0.269697	0.53073	0.589849	0.0222911	-3.14417	8.86184e-06	0.044577	-2.04228	1	0.301345	0.705254	0.303896	0.402162	1.17294	0.0163376	0.38555	1.10129	0.0256931	0.414744	1.22671	0.00836093	0.436983	1.34965	0.00052805
ENSMUSG00000039372	2018-03-04	0.00226693	0.344225	0.710371	0.00134456	0.388127	1	0.00102484	-0.667101	0.744184	0.00107221	0.0502728	1	0	-1.42718	0.678964	0.00426267	1.41531	0.521049	0	-0.406102	1	0.000487376	-1.15768	0.552665	0	-1.19866	0.832851	0	-1.77051	0.341868	0	0.258735	1	0.000851257	-0.297458	1	0.0030181	0.934199	0.844259	0	-1.45908	0.565971	0	-1.55797	0.552829	0	-1.939	0.227418
ENSMUSG00000039354	Smarcal1	0.0246844	-0.271971	0.56725	0.0228575	-0.28325	1	0.030062	0.0630674	1	0.0321662	0.190688	1	0.032677	0.204812	0.997931	0.0187557	-0.602405	0.974825	0.0236399	-0.221845	1	0.033629	0.24368	0.799929	0.0454128	0.702355	0.493013	0.0178329	-0.700835	0.546194	0.0024765	-2.58599	1	0.0323478	0.191363	1	0.0354627	0.327143	0.871815	0.03356	0.244379	0.859958	0.0358421	0.343049	0.700827	0.0325595	0.193843	0.844376
ENSMUSG00000039342	Ankar	0.00629704	3.72274	2.63898e-07	0.00134456	0.885627	1	0.00170807	0.534533	0.832627	0.00107221	0.547772	1	0.000797	0.100071	1	0	-0.839508	1	0	0.0793246	1	0	-1.702	0.636842	0	-0.713232	1	0	-1.28509	0.880301	0	0.744161	1	0	-0.841779	1	0	-1.02516	1	0	-0.973648	1	0	-1.07254	0.863611	0	-1.45357	0.694701
ENSMUSG00000046330	Rpl37a	16.5448	-0.0399766	0.972975	19.484	0.207816	1	11.1858	-0.66438	0.19463	12.8783	-0.409868	1	19.721	0.232171	0.981465	16.4871	-0.0413105	1	13.6261	-0.32289	1	17.4749	0.0493701	1	19.1281	0.183646	1	6.95927	-1.34129	0.0384626	12.3231	-0.468155	1	16.0624	-0.0808156	1	26.7562	0.708749	0.294703	29.077	0.838454	0.148591	23.4298	0.501408	0.482511	16.3118	-0.0585462	1
ENSMUSG00000039323	Igfbp2	0.282611	1.00823	0.00125073	0.0752953	-1.12365	1	0.131863	-0.349462	0.756491	0.0482494	-1.77489	0.558821	0.106798	-0.63614	0.891236	0.051152	-1.70764	0.213677	0.00787998	-4.1548	0.0296274	0.261721	0.758962	0.121734	0.329938	1.08165	0.124674	0.0216542	-2.96426	0.000265571	0.0272415	-2.48777	1	0.0306453	-2.44005	0.0211147	0.0716799	-1.22605	0.307955	0.341844	1.15276	0.034472	0.330625	1.10491	0.0395381	0.0919664	-0.874703	0.325186
ENSMUSG00000026185	Igfbp5	0.371777	-2.16354	5.25659e-10	0.306559	-2.27654	0.329454	0.415061	-1.94299	8.96141e-06	0.529671	-1.49126	0.578137	0.52602	-1.51479	0.129272	2.54567	0.864375	0.29531	1.85022	0.357927	1	3.23423	1.32791	0.000458475	3.98057	1.57503	0.0055251	0.725415	-1.0516	0.13679	0.728091	-1.00808	1	0.862323	-0.782614	0.536141	1.03219	-0.517815	0.786224	2.97747	1.12136	0.0310129	2.74155	0.993824	0.0598965	2.42083	0.812751	0.0847558
ENSMUSG00000101968	1700027A15Rik	0.000251882	1.75926	0.533293	0	2.97309	1	0.000341614	2.2715	0.645705	0	2.63524	1	0	2.18753	1	0.000852534	3.70481	0.603515	0	3.20861	1	0	1.42728	1	0	2.41605	1	0	1.8442	1	0	3.87344	1	0	2.2875	1	0	2.10412	1	0	2.15563	1	0	2.05674	1	0	1.67571	1
ENSMUSG00000026182	Tnp1	0.0141054	4.27022	6.25536e-05	0	-1.17666	1	0.000341614	-2.27282	1	0.00321662	0.547772	1	0	-1.96221	1	0	-1.85997	1	0	-0.94114	1	0	-2.72247	1	0	-1.7337	1	0	-2.30555	1	0.019812	3.06609	0.728164	0.000851257	-0.841779	1	0	-2.04562	1	0	-1.99411	1	0	-2.093	1	0.00057122	-1.45357	1
ENSMUSG00000100444	C530043A13Rik	0.00503763	2.92919	0.00297623	0	-0.114373	1	0	-2.231	0.687922	0	-0.452228	1	0	-0.899929	1	0	-0.797688	1	0	0.121145	1	0.000974753	0.0122429	0.936194	0.00185359	1.00101	0.861548	0	-1.24327	1	0	0.785982	1	0	-0.799959	1	0.000754525	0.0597299	1	0	-0.931828	1	0	-1.03072	1	0	-1.41175	1
ENSMUSG00000100429	Gm29186	0.000251882	0.0222969	1	0	1.51366	1	0	-0.602971	0.933835	0	1.1758	1	0	0.728103	1	0	0.830343	1	0	1.74918	1	0	-0.0321512	1	0	0.956619	1	0	0.384765	1	0	2.41401	1	0	0.828073	1	0.000754525	1.7822	0.868266	0	0.696203	1	0.000731471	1.73482	0.748662	0	0.21628	1
ENSMUSG00000100301	6030407O03Rik	0.0133497	-1.8434	1.49952e-05	0.0107565	-1.86401	0.817058	0.0204968	-1.14502	0.0566755	0.0139387	-1.55741	0.720477	0.011158	-1.90417	0.115952	0.0238709	-0.830954	0.839927	0.00315199	-3.22184	0.134139	0.242713	3.31603	1.47657e-22	0.233552	2.7825	1.02388e-08	0.00445821	-3.16423	0.000457641	0.00990599	-1.81725	1	0.0119176	-1.8042	0.138681	0.0060362	-2.73298	0.00623182	0.00390232	-3.27063	0.00157623	0.0285274	-0.584223	0.780415	0.0171366	-1.34594	0.0925694
ENSMUSG00000101344	Gm29183	0.0027707	-0.0480924	1	0.00537823	1.16573	1	0.00273291	-0.0180084	1	0.00214442	0.0502728	1	0.004782	0.907426	0.722296	0.00341013	0.48242	1	0.001576	0.0187831	1	0.0102349	2.15879	0.00123386	0.0120483	2.29267	0.0235314	0.000636888	-1.34563	0.543723	0	-0.336009	1	0	-1.92195	0.543702	0	-2.10533	0.345843	0.000780465	-1.03419	0.754038	0.000731471	-1.13308	0.618546	0	-2.53374	0.130733
ENSMUSG00000055322	Tns1	0.0816097	-1.07137	0.00268266	0.012101	-3.5903	0.0622748	0.0351862	-2.29211	1.29821e-06	0.0686213	-1.20658	0.804042	0.0797	-1.00444	0.464591	0.0460368	-1.79692	0.103037	0.014184	-3.35478	0.0390895	0.0497124	-1.73562	0.00267742	0.138092	-0.186042	1	0.0197435	-3.0327	2.61172e-05	0.0173355	-3.01263	0.811284	0.12173	-0.375856	1	0.205231	0.415521	0.659887	0.529155	1.95835	4.56875e-06	0.455707	1.71233	7.02956e-05	0.630056	2.39138	4.01111e-12
ENSMUSG00000061815	Rufy4	0.00604516	2.40312	7.17494e-06	0	-0.611873	1	0.00307452	0.892987	0.518315	0.00107221	0.0806464	1	0	-1.39743	0.669731	0.00170507	0.351176	1	0	-0.376355	1	0	-2.15768	0.19315	0.000926793	-0.138538	1	0.000636888	-0.710392	0.768902	0	0.288482	1	0.00255377	0.795651	0.99215	0.00150905	0.165525	1	0.000780465	-0.398954	1	0	-1.52822	0.540627	0.00114244	-0.262888	1
ENSMUSG00000026180	Cxcr2	0.00780833	0.934834	0.0566928	0	-1.88489	1	0.00409937	-0.143539	1	0.0107221	1.36675	0.586367	0.001594	-1.06039	0.791543	0.00170507	-0.958153	0.935165	0.00630398	0.723181	1	0.00194951	-1.05815	0.488987	0.00185359	-0.831877	0.967305	0.0050951	0.259234	0.971669	0.00990599	1.38802	1	0.00681006	0.702542	0.771542	0.00226358	-0.716055	0.979209	0.00546325	0.38745	0.98283	0.00438883	0.0827398	1	0.0057122	0.407223	0.784779
ENSMUSG00000048480	Cxcr1	0.00478575	2.96571	5.12204e-05	0	-0.0269105	1	0.00102484	-0.0015203	1	0	-0.364765	1	0.000797	0.233338	1	0	-0.710225	1	0	0.208608	1	0.000974753	0.105352	1	0	-0.583949	1	0	-1.1558	0.857508	0.0024765	1.91925	1	0	-0.712496	1	0.00150905	0.782196	0.942096	0.000780465	0.201438	1	0	-0.943255	1	0	-1.32429	0.663096
ENSMUSG00000006304	Arpc2	1.04304	-0.435297	0.218935	0.900854	-0.598508	1	1.03509	-0.42888	0.494639	0.677636	-1.02219	0.913804	1.28078	-0.0801841	1	2.08786	0.669332	0.516018	3.11259	1.25545	0.144395	1.41388	0.0729087	1	0.985181	-0.472555	0.922294	1.45784	0.118679	1	1.15405	-0.230237	1	1.40968	0.0653761	1	1.17857	-0.206638	1	1.28543	-0.0747707	1	1.83087	0.470342	0.527297	1.957	0.586986	0.263436
ENSMUSG00000064272	Gpbar1	0.0156167	3.3215	1.46084e-11	0.012101	1.88563	0.510157	0.00136646	-1.31346	0.348369	0.00643325	0.983159	0.959957	0.001594	-0.751065	1	0	-2.26481	0.611437	0	-1.34598	1	0.00146213	-1.08051	0.616792	0	-2.13854	0.625382	0.00254755	-0.325729	1	0	-0.681144	1	0	-2.26708	0.505116	0	-2.45046	0.354617	0.000780465	-1.38352	0.663116	0	-2.49784	0.299532	0	-2.87888	0.104051
ENSMUSG00000006299	Aamp	0.493184	-0.554443	0.107577	0.672279	-0.0300567	1	0.546241	-0.369277	0.59069	0.401006	-0.797101	1	0.625645	-0.140073	1	0.641105	-0.102725	1	0.691862	0.0126874	1	0.75982	0.161167	0.928389	0.646901	-0.0887243	1	0.433084	-0.699852	0.477351	0.460629	-0.579397	1	0.707395	0.0461627	1	0.720572	0.0746231	1	0.953728	0.506362	0.524272	1.21132	0.887013	0.103427	1.10817	0.76195	0.10794
ENSMUSG00000101503	Gm28364	0	1.34423	1	0	3.97309	1	0.000341614	3.85646	0.365594	0	3.63524	1	0	3.18753	1	0	3.28978	1	0	4.20861	1	0	2.42728	1	0	3.41605	1	0	2.8442	1	0	4.87344	1	0	3.2875	1	0	3.10412	1	0	3.15563	1	0	3.05674	1	0	2.67571	1
ENSMUSG00000026179	Pnkd	0.396462	-0.615957	0.0712655	0.408746	-0.497799	1	0.551365	-0.0628233	1	0.351684	-0.723813	1	0.445523	-0.379281	1	0.926704	0.739707	0.427695	1.19776	1.10628	0.177448	0.507846	-0.188812	0.960814	0.481932	-0.259141	1	0.558551	-0.0388364	1	0.567118	-0.0125967	1	0.676749	0.253915	0.891986	0.575703	0.0078021	1	0.670419	0.240714	0.79686	0.73586	0.385921	0.650627	0.764864	0.455012	0.441059
ENSMUSG00000006301	Tmbim1	0.0826172	-1.37465	8.32505e-05	0.0631942	-1.61344	0.748925	0.107267	-0.929804	0.0686539	0.135098	-0.522649	1	0.074121	-1.41491	0.173667	0.219954	0.20264	1	0.283679	0.57917	0.689768	0.129642	-0.613343	0.464726	0.237259	0.317076	0.856944	0.208899	0.125323	0.923951	0.178308	-0.100381	1	0.46734	1.38552	0.00607031	0.487423	1.47092	0.0011347	0.397257	1.13074	0.0206376	0.257478	0.447466	0.488865	0.181077	-0.0958817	1
ENSMUSG00000073650	Catip	0.0266995	2.10841	3.42676e-09	0.00806735	-0.0397346	1	0.00717389	-0.405207	0.794268	0.00857766	-0.00219466	1	0.002391	-1.65167	0.388803	0.00596774	-0.524006	1	0	-2.64937	0.45712	0.00146213	-2.41192	0.0155268	0.00370717	-1.09491	0.787099	0.00254755	-1.66677	0.189739	0	-1.98454	1	0	-3.57048	0.0383138	0.00150905	-2.1564	0.135439	0.00546325	-0.658147	0.875243	0.00658324	-0.422227	1	0.0108532	0.26293	0.858986
ENSMUSG00000026177	Slc11a1	0.07229	2.83467	2.24707e-19	0.00403368	-1.9606	0.914844	0.0170807	-0.259017	0.930317	0.0192997	-0.00558048	1	0.003985	-2.15528	0.150705	0.0025576	-2.64392	0.100617	0	-3.73391	0.176178	0.000487376	-4.5123	1.12888e-05	0.00370717	-2.19276	0.20764	0.0598675	1.77743	0.000732562	0.014859	-0.244013	1	0.00255377	-2.64619	0.0600668	0.000754525	-3.83546	0.00318318	0.00156093	-3.19604	0.0111156	0.00365736	-2.28607	0.0481186	0.00456976	-2.07323	0.0251196
ENSMUSG00000026176	Ctdsp1	0.0556658	-1.62166	4.48554e-06	0.069917	-1.12792	1	0.0775464	-1.06846	0.0303837	0.0643325	-1.25978	0.754451	0.118753	-0.373588	1	0.138963	-0.136899	1	0.176512	0.223849	1	0.202749	0.454345	0.397727	0.266916	0.858809	0.225679	0.0980807	-0.667582	0.527378	0.064389	-1.21087	1	0.291981	1.00512	0.0815504	0.218812	0.55768	0.436153	0.295016	1.0282	0.0422157	0.294783	1.0324	0.0355306	0.213065	0.526943	0.294194
ENSMUSG00000026175	Vil1	0.0738013	-0.0643574	0.977615	0.0268912	-1.47537	0.931674	0.0758383	-0.0150647	1	0.0729101	-0.0587566	1	0.010361	-2.85138	0.0031096	0.126175	0.772542	0.374872	0.170208	1.20695	0.168183	0.00974753	-3.02118	3.30002e-06	0.00834113	-3.11143	0.00640019	0.563646	3.71501	1.31839e-31	0.029718	-1.27317	1	0.00681006	-3.39276	0.000722205	0.00226358	-4.74997	2.0729e-06	0.00546325	-3.69533	7.14463e-05	0.00731471	-3.33245	0.000132315	0.00685464	-3.47091	1.93278e-06
ENSMUSG00000033364	Usp37	0.0889142	0.169779	0.595431	0.0658834	-0.276356	1	0.0830122	0.0491058	1	0.100788	0.346333	1	0.101219	0.354644	0.790053	0.0809907	0.0167565	1	0.0787998	-0.0115099	1	0.0770055	-0.0679964	1	0.0963864	0.279328	0.918713	0.0668732	-0.27807	0.996788	0.0792479	0.0116995	1	0.0715056	-0.169611	1	0.073189	-0.137592	1	0.0796074	-0.0103944	1	0.0658324	-0.297323	1	0.0702601	-0.206142	1
ENSMUSG00000026174	Rqcd1	0.0707787	0.137263	0.667199	0.0658834	0.0338629	1	0.0713973	0.14654	0.855062	0.0600437	-0.108359	1	0.109986	0.809622	0.260782	0.0605299	-0.102542	1	0.0646158	0.010338	1	0.0765181	0.253303	0.748874	0.0722898	0.164284	1	0.0592306	-0.142311	1	0.0668655	0.077173	1	0.0510754	-0.354459	1	0.0369717	-0.835103	0.560333	0.0468279	-0.486328	0.869837	0.0475456	-0.466817	0.827699	0.0565508	-0.215708	1
ENSMUSG00000026173	Plcd4	0.0332484	0.0485683	0.875671	0.0188238	-0.710607	1	0.0382608	0.282177	0.68011	0.0375273	0.254413	1	0.00797	-1.95109	0.0879102	0.00426267	-2.73259	0.0249158	0.00472799	-2.40242	0.283892	0.0175456	-0.912088	0.264744	0.0176091	-0.843222	0.803756	0.00318444	-3.17817	0.000372135	0.019812	-0.558401	1	0.0119176	-1.39619	0.28095	0.0173541	-0.884561	0.6012	0.0171702	-0.896343	0.524827	0.077536	1.39094	0.00694524	0.0548371	0.847264	0.0968937
ENSMUSG00000026135	Zfp142	0.0221656	-0.761242	0.0571306	0.0295803	-0.203788	1	0.0266459	-0.439671	0.604804	0.0364551	0.0850382	1	0.029489	-0.23873	1	0.0392165	0.186152	1	0.0330959	-0.0341334	1	0.0272931	-0.380075	0.822452	0.0370717	0.104718	1	0.0197435	-0.840552	0.417533	0.0421005	0.334286	1	0.0374553	0.117579	1	0.0362172	0.0641978	1	0.0421451	0.293138	0.808519	0.0519345	0.613801	0.361778	0.0902528	1.54565	0.00016007
ENSMUSG00000026172	Bcs1l	0.0423161	-0.808525	0.0297513	0.0739507	0.122233	1	0.0474843	-0.595457	0.361736	0.0385995	-0.830386	1	0.086076	0.345617	0.803078	0.0537096	-0.361277	1	0.0504319	-0.425598	1	0.0813919	0.265009	0.728637	0.071363	0.0630169	1	0.022928	-1.62143	0.0315126	0.0173355	-1.827	1	0.0638443	-0.104813	1	0.0897885	0.411102	0.697232	0.110826	0.737133	0.222698	0.118498	0.846096	0.119872	0.153658	1.29926	0.00137328
ENSMUSG00000026171	Rnf25	0.0642298	-0.400609	0.32069	0.0685725	-0.233361	1	0.0860867	0.0921004	0.934484	0.0589714	-0.461292	1	0.054993	-0.576484	0.870284	0.0980414	0.289775	0.934303	0.0835278	0.0581081	1	0.0745686	-0.13407	1	0.0769238	-0.074275	1	0.0484035	-0.776999	0.431219	0.121348	0.608908	1	0.0766131	-0.0819853	1	0.0656437	-0.316028	1	0.0866316	0.101903	0.998711	0.111915	0.495395	0.445443	0.155372	1.038	0.0151947
ENSMUSG00000033276	Stk36	0.0118384	-0.076437	0.978059	0.0147901	0.363295	1	0.00785712	-0.693003	0.420781	0.00857766	-0.404293	1	0.003188	-1.71936	0.258347	0.00937787	-0.320019	1	0.011032	-0.0057115	1	0.00779802	-0.655182	0.603725	0.00463396	-1.22299	0.624978	0.00445821	-1.37012	0.216252	0.0024765	-1.36973	1	0.00510754	-1.12431	0.559652	0.00829978	-0.50567	0.982376	0.00858511	-0.45416	0.984984	0.00731471	-0.683496	0.730179	0.0114244	-0.0817181	1
ENSMUSG00000033257	Ttll4	0.0214099	-0.358793	0.432556	0.0242021	-0.0713046	1	0.0191304	-0.512773	0.520539	0.020372	-0.332855	1	0.033474	0.377785	0.82224	0.0289861	0.164029	1	0.0220639	-0.185998	1	0.0185203	-0.53287	0.647041	0.0305842	0.246126	0.988437	0.0133746	-0.981774	0.319174	0.0272415	0.150068	1	0.0289427	0.161759	1	0.0294265	0.182878	1	0.0195116	-0.42005	0.959593	0.0190183	-0.462163	0.861208	0.0377005	0.564381	0.346036
ENSMUSG00000026170	Cyp27a1	0.0309814	-0.0503068	1	0.0484041	0.653112	1	0.0437266	0.530066	0.293067	0.0407439	0.395117	1	0.02391	-0.399366	1	0.0409216	0.398673	0.871435	0.0835278	1.46764	0.0750218	0.00877278	-1.88894	0.00462221	0.00463396	-2.5877	0.0340168	0.0261124	-0.283122	1	0.0891539	1.55347	0.361121	0.033199	0.0858703	1	0.028672	-0.135995	1	0.0265358	-0.248412	1	0.0219441	-0.530156	0.793718	0.0359869	0.199978	0.819856
ENSMUSG00000006542	Prkag3	0.00831209	0.454408	0.3656	0.0242021	2.08147	0.0887322	0.00854035	0.490811	0.582905	0.00643325	0.185202	1	0.005579	-0.0603932	1	0.0272811	2.34548	0.000121416	0.0362479	2.70611	0.000343885	0.00146213	-1.85812	0.0605313	0.00370717	-0.538146	1	0.000636888	-2.45958	0.0575412	0.0024765	-0.430336	1	0.00170251	-1.42215	0.439308	0.000754525	-2.19966	0.127641	0.000780465	-2.14815	0.129836	0.000731471	-2.24704	0.0877428	0	-3.63717	0.00309373
ENSMUSG00000033227	Wnt6	0.149618	1.34787	6.02734e-06	0.110254	0.617659	1	0.0594408	-0.342482	0.770356	0.0664769	-0.134839	1	0.042241	-0.812466	0.739233	0.0247235	-1.57812	0.295583	0.00630398	-3.26469	0.110271	0.0385027	-0.983807	0.214282	0.0463396	-0.668914	0.960356	0.0331182	-1.18361	0.218195	0.0321945	-1.1071	1	0.0144714	-2.32721	0.0342132	0.0181086	-2.03092	0.0381465	0.170141	1.32032	0.0135459	0.134591	0.946977	0.100487	0.0605493	-0.292767	0.964197
ENSMUSG00000099472	Gm29539	0.00327446	0.344225	0.67944	0.00134456	-0.114373	1	0.00751551	1.82543	0.00241939	0.00428883	0.934796	1	0.000797	-0.899929	0.81288	0.00341013	0.589335	1	0.00315199	0.727481	1	0.000974753	-1.05385	0.567888	0.000926793	-0.671412	1	0.00318444	0.429159	0.973475	0.0024765	0.785982	1	0	-1.82102	0.469057	0.00226358	0.0597299	1	0.00312186	0.455195	0.990746	0.00292588	0.356305	1	0.00057122	-1.41175	0.35744
ENSMUSG00000026167	Wnt10a	0.211581	0.140206	0.644518	0.679002	1.91648	0.00895375	0.335806	0.933242	0.012841	0.233741	0.275275	1	0.364229	0.970778	0.113463	0.18159	-0.105108	1	0.0504319	-1.94022	0.352187	0.26562	0.494206	0.34491	0.192773	-0.014542	1	0.166228	-0.243266	1	0.0272415	-2.74127	0.99337	0.0527779	-1.91916	0.0403878	0.089034	-1.16754	0.242447	0.0413646	-2.27621	0.00469067	0.0482771	-2.05987	0.00787268	0.04684	-2.12698	0.000690556
ENSMUSG00000090071	Cdk5r2	0.0108309	0.826377	0.0786866	0.00403368	-0.40195	1	0.019472	1.90709	8.79007e-05	0.0192997	1.64476	0.272322	0.001594	-1.61121	0.470214	0.0136405	1.11985	0.434072	0.00787998	0.436018	1	0.000487376	-2.96504	0.0115846	0.000926793	-1.97627	0.415518	0.0050951	-0.316795	1	0.0123825	1.10085	1	0	-3.11338	0.114324	0.000754525	-2.28819	0.172455	0.000780465	-2.23668	0.172119	0.000731471	-2.33557	0.123751	0.00114244	-2.12303	0.0737538
ENSMUSG00000055197	Fev	0.0226693	1.38441	0.00407376	0.0188238	0.896987	1	0.0225465	1.2715	0.0504256	0.031094	1.64731	0.357324	0.003188	-1.52946	0.750138	0.0221659	1.13177	0.440239	0.001576	-1.84667	1	0.00194951	-2.28971	0.100838	0.00185359	-2.04884	0.677849	0.000636888	-3.21109	0.0776185	0.0024765	-1.18184	1	0.00170251	-2.17738	0.496727	0.0030181	-1.61287	0.671248	0.00156093	-2.30925	0.313134	0.00219441	-1.98765	0.38545	0.00171366	-2.36868	0.121941
ENSMUSG00000006546	Cryba2	0.145336	-0.493474	0.322531	0.188238	-0.0450219	1	0.424626	1.37818	0.000836154	0.540393	1.57748	0.112033	0.084482	-1.23936	0.512442	0.576313	1.71515	0.00566145	0.573662	1.63522	0.0586086	0.0463008	-2.15956	0.0035135	0.0352181	-2.48806	0.0857394	0.0178329	-3.49042	0.000203844	0.0965834	-0.993834	1	0.026389	-2.90417	0.0173485	0.50855	1.52451	0.00610188	0.0530716	-1.91606	0.0932326	0.0212127	-3.22866	0.00170337	0.0165654	-3.60969	2.09076e-05
ENSMUSG00000047021	Ccdc108	0.0244325	0.389079	0.388904	0.0349585	0.910993	0.945119	0.0102484	-0.993474	0.309949	0.0300218	0.682645	0.953071	0.003985	-2.11015	0.302432	0.000852534	-3.60504	0.0764234	0.001576	-2.68621	0.644864	0.00292426	-2.64495	0.0103382	0	-4.48179	0.0347643	0.00254755	-2.71957	0.0400626	0	-3.0244	1	0.000851257	-3.60731	0.0450136	0.00150905	-3.2027	0.040877	0	-4.74221	0.0050665	0.000731471	-3.83807	0.0115238	0	-5.22213	0.00016035
ENSMUSG00000006538	Ihh	0.0483613	3.15532	2.26351e-14	0.00134456	-2.26053	1	0.00580744	-1.12843	0.341704	0.0192997	0.733416	0.960554	0.000797	-3.04609	0.208127	0.0213133	0.876473	0.596141	0	-3.0298	0.761284	0.00194951	-2.46996	0.055606	0	-3.82235	0.151246	0.0203804	0.811775	0.386113	0.0074295	-0.350557	1	0.00255377	-1.9365	0.527196	0	-4.13428	0.0422171	0	-4.08277	0.0419293	0.000731471	-3.17688	0.0859375	0.00114244	-2.96814	0.0343766
ENSMUSG00000026162	Nhej1	0.0748089	1.24824	3.9657e-05	0.0484041	0.371971	1	0.0297204	-0.410326	0.676261	0.0289496	-0.382369	1	0.040647	0.101704	1	0.0366589	-0.050075	1	0.0472799	0.342625	0.985704	0.0292426	-0.413472	0.819377	0.0185359	-1.02768	0.673072	0.0235648	-0.71684	0.58815	0.0470535	0.357745	1	0.0349015	-0.122695	1	0.0226358	-0.761859	0.737012	0.0273163	-0.486618	0.917717	0.0219441	-0.809238	0.555673	0.0319883	-0.269476	0.992658
ENSMUSG00000026205	Slc23a3	0.104531	0.55783	0.0747095	0.0497487	-0.603146	1	0.200869	1.75709	5.11459e-08	0.106149	0.505128	0.963754	0.019128	-2.00308	0.0497227	0.0485944	-0.660404	0.920504	0.00787998	-3.05583	0.0927872	0.0346037	-1.19965	0.0678174	0.0194626	-1.96136	0.0972321	0.110182	0.575473	0.347752	0.497776	2.84428	4.14565e-05	0.0493729	-0.637208	0.876512	0.0218812	-1.8195	0.0435999	0.00546325	-3.69221	7.91608e-05	0.0146294	-2.38857	0.00445404	0.0159942	-2.29761	0.000743295
ENSMUSG00000033159	Cnppd1	0.183622	0.0104876	0.93994	0.193616	0.0946685	1	0.207018	0.209091	0.7309	0.19407	0.0972702	1	0.123535	-0.581668	0.856511	0.205461	0.183499	1	0.182815	0.0112019	1	0.169607	-0.113256	1	0.198334	0.129788	1	0.214631	0.253554	0.742033	0.416052	1.22414	0.606681	0.175359	-0.0562126	1	0.120724	-0.617867	0.786527	0.145947	-0.333487	1	0.166775	-0.133684	1	0.167367	-0.131643	1
ENSMUSG00000049339	Fam134a	0.208054	-0.422438	0.269658	0.213785	-0.324973	1	0.29413	0.158598	0.817202	0.24768	-0.110178	1	0.225551	-0.254007	1	0.302649	0.191151	1	0.260039	-0.0349679	1	0.285115	0.103138	0.945976	0.262282	-0.0254908	1	0.168138	-0.701679	0.482977	0.33928	0.356945	1	0.268997	0.0122903	1	0.263329	-0.0204405	1	0.287992	0.115974	0.965329	0.365004	0.482643	0.434002	0.325024	0.307703	0.595707
ENSMUSG00000026197	Zfand2b	0.197475	-0.0774593	0.941619	0.211096	0.038167	1	0.252794	0.336543	0.507619	0.171553	-0.271655	1	0.171355	-0.278863	1	0.248087	0.281462	0.928595	0.228519	0.156151	1	0.204211	-0.0167682	1	0.201114	-0.0364457	1	0.162406	-0.364952	0.89309	0.326898	0.68258	1	0.217071	0.0783555	1	0.199195	-0.0524314	1	0.214628	0.061117	1	0.201886	-0.0322493	1	0.189074	-0.135054	1
ENSMUSG00000026198	Abcb6	0.0158685	-0.0778397	0.964978	0.0255466	0.698828	1	0.0146894	-0.187933	0.971426	0.0192997	0.28325	1	0.017534	0.126134	1	0.0136405	-0.230092	1	0.00630398	-1.12052	0.920237	0.0248562	0.656045	0.277617	0.0185359	0.215911	1	0.011464	-0.507789	0.787335	0.024765	0.703519	1	0.0161739	0.0132425	1	0.0150905	-0.0960156	1	0.0163898	0.0263516	1	0.0146294	-0.143395	1	0.0148517	-0.139257	1
ENSMUSG00000033124	Atg9a	0.0317371	-0.563423	0.16074	0.0255466	-0.754831	1	0.0382608	-0.240732	0.881988	0.0343107	-0.352416	1	0.026301	-0.75567	0.718937	0.0571198	0.394244	0.850322	0.0551598	0.350627	0.979268	0.0521493	0.257355	0.767385	0.0528272	0.276852	0.951581	0.0605043	0.486644	0.468231	0.054483	0.351247	1	0.0621418	0.522543	0.590802	0.0513077	0.231081	0.943817	0.0483888	0.142811	0.977705	0.0592492	0.451401	0.543484	0.0445552	0.0122661	1
ENSMUSG00000026199	Ankzf1	0.0317371	-0.901908	0.0163101	0.045715	-0.23859	1	0.043385	-0.377159	0.671165	0.0471772	-0.202708	1	0.043038	-0.349649	1	0.0758755	0.503179	0.703677	0.0851038	0.671425	0.637566	0.0687201	0.360282	0.583873	0.0843381	0.663488	0.472772	0.0369395	-0.587177	0.646122	0.0321945	-0.683335	1	0.0706543	0.394419	0.753569	0.0611166	0.173964	1	0.0842902	0.66761	0.30312	0.0782674	0.554244	0.395244	0.0554083	0.0212947	1
ENSMUSG00000026200	Glb1l	0.0168761	-0.233648	0.673854	0.0134456	-0.422347	1	0.0143478	-0.468819	0.615366	0.0128665	-0.512948	1	0.028692	0.625498	0.570694	0.0187557	-0.00364666	1	0.01576	-0.186829	1	0.0214446	0.1743	0.912098	0.0231698	0.309135	0.981574	0.0210173	0.1503	0.96132	0.00990599	-0.678072	1	0.0170251	-0.143546	1	0.0188631	-0.00279119	1	0.0234139	0.318668	0.830884	0.0219441	0.219778	0.913217	0.018279	-0.0645292	1
ENSMUSG00000026201	Stk16	0.173546	-0.523958	0.160125	0.213785	-0.147926	1	0.17559	-0.483009	0.481803	0.146893	-0.704873	1	0.265401	0.174099	0.968278	0.257465	0.127542	1	0.231671	-0.0279884	1	0.286577	0.302132	0.637107	0.255795	0.117488	1	0.211447	-0.173832	1	0.14859	-0.664188	1	0.259633	0.140283	1	0.249748	0.0814888	1	0.270041	0.200768	0.855955	0.288931	0.30564	0.675162	0.221633	-0.103016	1
ENSMUSG00000026202	Tuba4a	0.1272	0.0810718	0.781577	0.116977	-0.0427057	1	0.0963351	-0.371746	0.671141	0.0975709	-0.314401	1	0.138678	0.208293	0.942207	0.165392	0.477145	0.716807	0.196999	0.730047	0.542775	0.0818793	-0.605426	0.497296	0.0639487	-0.938986	0.635903	0.122282	0.0156406	1	0.282321	1.25745	0.599882	0.151524	0.34296	0.799019	0.194668	0.73507	0.239656	0.0764856	-0.684651	0.654141	0.0833877	-0.559245	0.729064	0.154229	0.378482	0.504098
ENSMUSG00000096094	A630095N17Rik	0.000755645	2.34423	0.118555	0	2.16573	1	0	0.0491058	1	0.00107221	3.05027	0.959957	0	1.38018	1	0	1.48242	1	0	2.40125	1	0	0.619925	1	0	1.6087	1	0.000636888	2.25923	0.670898	0	3.06609	1	0.000851257	2.70254	0.708524	0	1.29677	1	0	1.34828	1	0	1.24939	1	0	0.868357	1
ENSMUSG00000026203	Dnajb2	0.116621	-0.641715	0.0786761	0.147901	-0.208701	1	0.148944	-0.226529	0.885679	0.135098	-0.346545	1	0.096437	-0.85399	0.582882	0.225069	0.419643	0.770261	0.299439	0.838765	0.414064	0.145238	-0.255984	0.951781	0.169603	-0.0102141	1	0.126741	-0.455927	0.780223	0.163449	-0.0523425	1	0.194087	0.193386	0.973841	0.20674	0.291159	0.836812	0.25209	0.597639	0.334819	0.226025	0.42974	0.510807	0.2342	0.494133	0.333363
ENSMUSG00000026204	Ptprn	0.0433236	1.38225	2.51425e-05	0.0174793	-0.173752	1	0.0420185	1.2182	0.00423977	0.0546826	1.49647	0.173298	0.001594	-3.21335	0.0144201	0.0468894	1.27058	0.103281	0.00630398	-1.4496	0.865981	0.00243688	-2.96504	0.000362028	0.00185359	-2.98483	0.0465024	0.0235648	0.209481	0.890001	0.019812	0.0747026	1	0.00681006	-1.51124	0.321224	0.0030181	-2.55409	0.0264439	0.00156093	-3.24524	0.00563326	0.00658324	-1.58711	0.163413	0.00399854	-2.29583	0.00784763
ENSMUSG00000033061	Resp18	0.686378	-0.700394	0.0567331	0.216474	-2.29999	0.412863	4.12704	2.73568	3.00044e-13	2.53577	1.36337	0.166259	0.121144	-3.16852	0.00049958	1.89348	0.91826	0.283661	0.461767	-1.19703	0.888092	0.150112	-2.90569	2.31345e-06	0.197407	-2.45241	0.0258245	2.0011	1.03193	0.0501007	1.15157	0.142315	1	0.173656	-2.64346	0.00540333	0.0497987	-4.44817	6.62602e-07	0.125655	-3.11744	0.000251261	0.116304	-3.23437	8.48783e-05	0.0919664	-3.59736	1.90196e-07
ENSMUSG00000026209	Dnpep	0.292435	-0.214005	0.586234	0.392611	0.25477	1	0.446489	0.500093	0.289002	0.274485	-0.278935	1	0.28692	-0.216911	1	0.334193	0.0139111	1	0.335687	0.0222966	1	0.397699	0.289897	0.65375	0.276184	-0.271901	1	0.371306	0.176429	0.846346	0.334327	0.0187593	1	0.286022	-0.220714	1	0.243712	-0.463292	0.95235	0.248968	-0.430455	0.913864	0.32331	-0.0368354	1	0.383289	0.227644	0.721446
ENSMUSG00000026208	Des	0.397721	1.01319	0.000653223	0.381855	0.76432	0.848436	0.600216	1.74554	1.10291e-07	0.241247	0.0757651	1	0.11955	-0.973873	0.546659	0.145783	-0.678155	0.917108	0.0204879	-3.41997	0.0519403	0.240277	0.0704409	0.980963	0.200187	-0.204482	1	0.214631	-0.103929	1	0.126301	-0.852119	1	0.026389	-3.14373	0.00114266	0.0437625	-2.4374	0.00415848	0.0179507	-3.69273	3.76149e-05	0.0277959	-3.08726	0.000221389	0.00913952	-4.67197	8.21046e-10
ENSMUSG00000085653	Gm15179	0.00251882	1.55573	0.0563071	0.00134456	1.16573	1	0.00136646	0.534533	0.886089	0.00321662	1.9348	0.784908	0.000797	0.380179	1	0.000852534	0.48242	1	0	0.350627	1	0.000487376	-0.380075	1	0.00185359	1.24613	0.86293	0.00191066	1.14376	0.611183	0	1.01546	1	0	-0.570477	1	0	-0.753857	0.912693	0.000780465	0.34828	1	0.000731471	0.24939	1	0	-1.18227	0.579261
ENSMUSG00000026207	Speg	0.0355153	0.449578	0.197946	0.0551269	1.07079	0.580202	0.0341614	0.362387	0.545794	0.0268052	0.0047581	1	0.016737	-0.692884	0.821789	0.0230184	-0.2293	1	0.01576	-0.696095	1	0.0321668	0.257355	0.786339	0.0435593	0.720242	0.486898	0.0101902	-1.41928	0.109594	0.0024765	-2.51026	1	0.00510754	-2.27801	0.0412562	0.015845	-0.776294	0.698708	0.0374623	0.491895	0.567713	0.0453512	0.788472	0.214914	0.0159942	-0.790488	0.390237
ENSMUSG00000033021	Gmppa	0.187652	0.100987	0.732422	0.205717	0.230047	1	0.19677	0.175189	0.790594	0.140459	-0.337875	1	0.15143	-0.231863	1	0.162834	-0.121736	1	0.185967	0.0814044	1	0.203236	0.220254	0.774753	0.17331	-0.0272457	1	0.177055	0.00289421	1	0.14859	-0.23782	1	0.178764	0.0188541	1	0.15166	-0.230603	1	0.156873	-0.179092	1	0.183599	0.0588931	1	0.181648	0.0422038	1
ENSMUSG00000033007	Asic4	0.00780833	3.64379	1.60086e-09	0	-0.486342	1	0.000683228	-0.950894	0.646767	0.00214442	0.82788	1	0.002391	0.829982	0.97757	0.000852534	-0.13649	1	0	-0.250824	1	0	-2.03215	0.31274	0.000926793	-0.0102141	1	0	-1.61524	0.602467	0.004953	2.06609	1	0	-1.17193	0.991796	0	-1.35531	0.843709	0	-1.3038	0.739402	0.000731471	-0.36952	1	0	-1.78372	0.442258
ENSMUSG00000032997	Chpf	0.0599478	-0.56548	0.140747	0.0618497	-0.429424	1	0.0672979	-0.357319	0.692694	0.0793434	-0.072584	1	0.060572	-0.480844	0.957029	0.0647926	-0.378604	1	0.0267919	-1.59946	0.551283	0.109172	0.419288	0.469532	0.116776	0.50689	0.642494	0.0611412	-0.476244	0.769365	0.0718185	-0.189052	1	0.0732081	-0.19733	1	0.0920521	0.145772	1	0.147508	0.876085	0.1131	0.166044	1.07025	0.0320901	0.0965362	0.220143	0.751144
ENSMUSG00000026211	Obsl1	0.0423161	-1.21272	0.000781391	0.0322694	-1.44172	0.911771	0.0700308	-0.387776	0.646767	0.0696935	-0.351038	1	0.06376	-0.492901	0.947144	0.0375115	-1.26345	0.371301	0.00630398	-3.5416	0.0329117	0.159372	0.947204	0.0227759	0.183505	1.11677	0.0772364	0.073879	-0.280499	0.994918	0.136207	0.643252	1	0.0502242	-0.840404	0.635321	0.0626256	-0.521759	0.909098	0.147508	0.782976	0.178708	0.140442	0.708888	0.215612	0.0953938	0.109476	0.920928
ENSMUSG00000051703	Tmem198	0.0100753	0.0651524	0.925363	0.0161347	0.846981	1	0.0187888	1.14025	0.0154953	0.0160831	0.82788	0.876634	0.004782	-0.869297	0.780535	0.0161981	0.830343	0.542174	0.00472799	-0.674035	1	0.00633589	-0.585544	0.686136	0.00834113	-0.107511	1	0.00700577	-0.403731	0.920038	0.0123825	0.588042	1	0.00425628	-0.997898	0.691449	0.00452715	-0.952707	0.661648	0.011707	0.34828	0.858383	0.0051203	-0.801236	0.610362	0.00456976	-1.00611	0.353249
ENSMUSG00000032968	Inha	0.0206543	-0.629464	0.133033	0.0134456	-1.06732	1	0.0266459	-0.197311	0.949871	0.0353829	0.269427	1	0.014346	-1.04835	0.510626	0.025576	-0.21546	1	0.011032	-1.2972	0.802732	0.0316795	0.0858121	1	0.0454128	0.639947	0.553877	0.0350288	0.244284	0.822127	0.0421005	0.55754	1	0.029794	0.00828053	1	0.0264084	-0.1751	1	0.0398037	0.440333	0.622772	0.0577862	1.02332	0.0684268	0.0434127	0.580554	0.315164
ENSMUSG00000026213	Stk11ip	0.0390417	0.762349	0.0182141	0.0215129	-0.182622	1	0.028354	0.174637	0.85666	0.0225164	-0.136554	1	0.024707	-0.01948	1	0.0289861	0.219386	1	0.0346719	0.503351	0.892003	0.0229067	-0.155175	1	0.0250234	0.00665968	1	0.0267493	0.0905521	1	0.0371475	0.627892	1	0.0187277	-0.417753	1	0.0150905	-0.737178	0.727442	0.00936558	-1.39659	0.181404	0.0102406	-1.28429	0.195596	0.0188503	-0.438949	0.753166
ENSMUSG00000006576	Slc4a3	0.0576809	1.11023	0.000249503	0.0255466	-0.257652	1	0.0314285	-0.00952196	1	0.0278774	-0.149036	1	0.022316	-0.48976	0.970463	0.025576	-0.28741	1	0.00945597	-1.56147	0.667464	0.0277805	-0.192497	1	0.0426325	0.470794	0.761335	0.0184697	-0.782243	0.497463	0.014859	-0.89663	1	0.0255377	-0.289681	1	0.0203722	-0.625739	0.854995	0.0398037	0.366226	0.721768	0.0299903	-0.060713	1	0.0188503	-0.762346	0.414423
ENSMUSG00000100827	Gm29069	0.00151129	1.45114	0.145142	0.00134456	1.80316	1	0.00273291	2.56695	0.0196346	0.00321662	2.63524	0.566922	0	-0.0603932	1	0	0.0418475	1	0	0.96068	1	0	-0.820647	0.79036	0	0.168123	1	0	-0.403731	0.970842	0	1.62552	1	0	0.0395767	1	0	-0.143804	1	0	-0.0922929	1	0	-0.191183	1	0	-0.572216	0.937338
ENSMUSG00000100553	Gm17751	0.0395454	3.18857	1.57131e-09	0.00134456	-1.95765	1	0.0116149	0.264645	0.818224	0.0128665	0.471489	1	0.008767	-0.0978679	1	0.00852534	-0.12731	1	0.00315199	-1.13124	1	0	-4.50936	0.0246482	0	-3.52059	0.578418	0.00127378	-2.49565	0.40311	0	-2.06319	1	0.000851257	-2.64323	0.704147	0	-3.83251	0.273169	0.00234139	-1.76323	0.799177	0.0051203	-0.838073	1	0.00114244	-2.66414	0.233153
ENSMUSG00000100534	Gm816	0.00100753	2.66615	0.0554071	0	1.97309	1	0	-0.143539	1	0	1.63524	1	0	1.18753	1	0.00170507	3.28978	0.364595	0.001576	3.40125	0.642691	0	0.42728	1	0	1.41605	1	0	0.844196	1	0	2.87344	1	0	1.2875	1	0	1.10412	1	0	1.15563	1	0	1.05674	1	0	0.675712	1
ENSMUSG00000026235	Epha4	0.0478575	-0.973164	0.0084323	0.0215129	-1.96043	0.579933	0.0703725	-0.332695	0.737096	0.0664769	-0.37617	1	0.021519	-2.01843	0.0396373	0.300092	1.98677	1.46122e-05	0.310471	1.94846	0.00256797	0.0662832	-0.409853	0.771531	0.0898989	0.0671418	1	0.0592306	-0.56772	0.67059	0.316992	1.94362	0.0439786	0.164293	0.994874	0.0996619	0.0482896	-0.860772	0.547598	0.0764856	-0.177905	1	0.0555918	-0.655179	0.63326	0.0845406	-0.0314159	1
ENSMUSG00000101849	Gm28386	0.000755645	0.53687	0.8327	0	0.885627	1	0.00102484	1.04911	0.765584	0	0.547772	1	0	0.100071	1	0.0051152	3.6377	0.00683283	0	1.12114	1	0	-0.660182	0.955964	0	0.328588	1	0	-0.243266	0.96094	0.0024765	2.87344	1	0.000851257	1.2875	1	0	0.0166612	1	0	0.0681717	1	0.00146294	1.73482	0.541441	0	-0.411751	0.921265
ENSMUSG00000102052	Gm28387	0.00327446	3.82965	1.97828e-06	0	0.803164	1	0.000683228	0.441423	1	0.00107221	1.54777	1	0	0.0176093	1	0	0.11985	1	0	1.03868	1	0	-0.742645	0.767385	0	0.246126	1	0	-0.325729	0.96094	0	1.70352	1	0	0.117579	1	0	-0.065801	1	0	-0.0142904	1	0.000731471	0.969282	0.948825	0	-0.494213	0.923736
ENSMUSG00000004872	Pax3	0.0219137	0.989875	0.0105846	0.00268912	-1.71807	1	0.0129813	0.0438308	1	0.0128665	0.106856	1	0.010361	-0.229112	1	0.0204608	0.763706	0.638847	0.01576	0.429634	1	0.000487376	-3.85349	0.000244838	0.000926793	-2.86472	0.113107	0.0522248	2.37375	1.42532e-06	0.039624	1.75145	0.496162	0.00851257	-0.491469	1	0.00528168	-1.14854	0.573469	0	-4.12977	0.00534264	0	-4.22866	0.00328801	0.00171366	-2.59575	0.0111249
ENSMUSG00000032908	Sgpp2	0.010579	-0.71735	0.121329	0.00403368	-1.66354	0.96681	0.0187888	0.229187	0.80005	0.0107221	-0.516358	1	0.003188	-2.12353	0.110015	0.0323963	1.07135	0.228801	0.0315199	1.02728	0.452639	0.00389901	-2.02118	0.00913346	0.00370717	-1.89502	0.233133	0.0726052	2.52478	1.85039e-09	0.151066	3.41825	9.22793e-07	0.0153226	-0.0457689	1	0	-4.54333	0.000679481	0.00234139	-2.48099	0.0267309	0.00365736	-1.98765	0.059995	0.00456976	-1.77275	0.0375099
ENSMUSG00000099561	Gm28410	0.00327446	4.56662	8.70511e-07	0	0.973089	1	0	-1.14354	0.767474	0	0.635235	1	0	0.187534	1	0	0.289775	1	0	1.20861	1	0	-0.57272	0.959244	0	0.416051	1	0	-0.155804	1	0.0024765	2.96655	1	0.000851257	1.38061	0.979186	0	0.104124	1	0	0.155635	1	0	0.0567446	1	0	-0.324288	1
ENSMUSG00000026245	Farsb	0.239791	0.569901	0.063847	0.170759	-0.0230309	1	0.143478	-0.314606	0.746079	0.0932821	-0.915512	1	0.241491	0.502878	0.576112	0.151751	-0.204405	1	0.212759	0.302778	0.974682	0.184716	0.0928777	0.958106	0.139019	-0.333519	1	0.0923487	-0.955728	0.263107	0.116395	-0.565694	1	0.16259	-0.100872	1	0.177313	0.0293022	1	0.158434	-0.140967	1	0.199692	0.211163	0.812255	0.177649	0.0314855	1
ENSMUSG00000090486	BC035947	0.00176317	2.1743	0.0203236	0.00134456	2.0662	1	0	-1.14354	0.576916	0	0.635235	1	0.000797	1.28064	0.984561	0.000852534	1.38288	1	0	1.20861	1	0	-0.57272	0.951548	0	0.416051	1	0.000636888	0.937306	0.952195	0	1.87344	1	0	0.287504	1	0	0.104124	1	0.00156093	1.93324	0.506783	0.000731471	1.14985	0.910636	0	-0.324288	0.919894
ENSMUSG00000012187	Mogat1	0.0146091	2.8006	2.10947e-08	0.00403368	0.35838	1	0.00375775	-0.0504299	1	0.00214442	-0.409159	1	0	-2.47068	0.449074	0.00170507	-0.754619	1	0	-1.4496	1	0	-3.23093	0.0606093	0.000926793	-1.22781	0.969082	0	-2.81402	0.185075	0.0074295	1.25873	1	0.000851257	-1.35635	0.879989	0.0030181	-0.173861	1	0.00156093	-0.88876	0.986141	0	-2.60147	0.285005	0.0028561	-0.324288	1
ENSMUSG00000099364	5730419F03Rik	0.108309	1.69063	7.91458e-10	0.119666	1.472	0.16863	0.0871115	1.12006	0.00224222	0.100788	1.21925	0.239567	0.046226	0.0340037	1	0.0179032	-1.33693	0.371947	0.00315199	-3.31757	0.0766622	0.0151087	-1.64552	0.00983488	0.0166823	-1.42613	0.324253	0.0350288	-0.388738	0.897706	0.0123825	-1.64881	1	0.00510754	-3.01105	0.00370891	0.0030181	-3.68247	0.000138386	0.000780465	-4.9568	8.36351e-06	0.000731471	-5.05569	3.45716e-06	0.00514098	-3.10434	2.97591e-05
ENSMUSG00000100562	Gm29611	0.000251882	2.34423	0.415552	0	3.38813	1	0	1.2715	1	0	3.05027	1	0	2.60257	1	0	2.70481	1	0	3.62365	1	0	1.84232	1	0	2.83109	1	0	2.25923	1	0	4.28848	1	0	2.70254	1	0	2.51916	1	0	2.57067	1	0	2.47178	1	0	2.09075	1
ENSMUSG00000032883	Acsl3	0.206795	-0.663433	0.065733	0.225886	-0.45258	1	0.242887	-0.382266	0.635798	0.256258	-0.270252	1	0.232724	-0.419417	1	0.496175	0.735239	0.360231	0.382967	0.32777	0.946046	0.341651	0.166002	0.852357	0.347547	0.1858	0.992352	0.180876	-0.804309	0.379807	0.203073	-0.595045	1	0.333693	0.12453	1	0.342555	0.165249	0.984838	0.490132	0.720383	0.205239	0.468873	0.653766	0.243743	0.337591	0.145173	0.847851
ENSMUSG00000079470	Utp14b	0.04685	-0.572405	0.145153	0.0403368	-0.687424	1	0.0416769	-0.728502	0.223593	0.0611159	-0.0964349	1	0.043038	-0.623563	0.836174	0.19523	1.71636	0.00060972	0.138688	1.12401	0.212513	0.0667706	0.0230644	1	0.0695094	0.0912779	1	0.0528617	-0.328588	0.953345	0.044577	-0.504337	1	0.0825719	0.350506	0.810608	0.073189	0.167126	1	0.0803879	0.310145	0.739257	0.0614436	-0.098014	1	0.051981	-0.35819	0.837683
ENSMUSG00000099706	Gm29536	0.00226693	5.66615	0.0180843	0	1.65116	1	0	-0.465467	1	0	1.31331	1	0	0.865606	1	0	0.967847	1	0	1.88668	1	0	0.105352	1	0	1.09412	1	0	0.522268	1	0	2.55152	1	0	0.965576	1	0	0.782196	1	0	0.833706	1	0	0.734817	1	0	0.353783	1
ENSMUSG00000047330	Kcne4	0.00755645	1.08897	0.0925538	0	-1.72735	1	0.00102484	-1.80175	0.259489	0.00321662	-0.0229762	1	0.001594	-0.899929	1	0	-2.41066	0.731994	0.001576	-0.477893	1	0.00146213	-1.23093	0.651414	0	-2.28439	0.82013	0.00636888	0.749039	0.623346	0	-0.826995	1	0.000851257	-1.399	0.998345	0.00528168	0.504211	0.933839	0.0109265	1.57067	0.160132	0.00146294	-1.03072	0.98135	0.0154229	2.21628	0.00569148
ENSMUSG00000050711	Scg2	0.195712	1.68811	0.0002467	0.00672279	-3.40629	1	0.030062	-1.57093	0.172751	0.0911377	0.156113	1	0.006376	-3.60471	0.171234	0.57205	3.30271	7.80986e-07	0.0204879	-1.94259	1	0.00438639	-4.21224	0.00177873	0.0148287	-2.45286	0.608991	0.00955332	-3.11291	0.0834566	0.014859	-2.28282	1	0.0808694	-0.0253788	1	0.00829978	-3.27092	0.145782	0.108485	0.420731	0.683133	0.0277959	-1.59817	0.598248	0.010282	-3.03128	0.0431922
ENSMUSG00000054702	Ap1s3	0.0496207	-0.835383	0.0234397	0.0618497	-0.397876	1	0.0396272	-1.14585	0.0232149	0.0353829	-1.21247	0.808942	0.093249	0.198272	0.958344	0.0699078	-0.233787	1	0.0661918	-0.293646	1	0.145726	0.931585	0.0268111	0.138092	0.797812	0.302956	0.0318444	-1.40596	0.070246	0.0990599	0.300998	1	0.198343	1.37815	0.00860243	0.134306	0.763777	0.217417	0.105363	0.385116	0.634072	0.0907024	0.156023	0.902216	0.067404	-0.300606	0.917178
ENSMUSG00000073643	Wdfy1	0.0579328	-0.0436245	1	0.0484041	-0.271756	1	0.034503	-0.856976	0.12762	0.0332385	-0.824196	1	0.037459	-0.670447	0.794548	0.0707603	0.276951	0.961124	0.0992877	0.782343	0.52919	0.0584852	-0.0190852	1	0.0732166	0.328588	0.870771	0.0464928	-0.362092	0.912743	0.044577	-0.351319	1	0.0740594	0.346056	0.814261	0.0709254	0.280589	0.877556	0.0710223	0.282592	0.784289	0.077536	0.417751	0.563306	0.0725449	0.31816	0.612347
ENSMUSG00000026248	Mrpl44	0.139039	-0.516901	0.167941	0.211096	0.169326	1	0.18618	-0.0255552	1	0.135098	-0.493723	1	0.198453	0.0761691	1	0.190115	0.0113255	1	0.170208	-0.146683	1	0.229067	0.305455	0.636564	0.183505	-0.0414025	1	0.138842	-0.468479	0.763526	0.175831	-0.0920193	1	0.211963	0.176139	0.990915	0.21504	0.198916	0.950091	0.209945	0.161994	0.91102	0.256746	0.473491	0.450403	0.235343	0.344035	0.541883
ENSMUSG00000026249	Serpine2	0.19546	-0.915479	0.0191479	0.114287	-1.59022	0.914844	0.209068	-0.776718	0.217443	0.261619	-0.389215	1	0.145054	-1.26903	0.346528	0.211428	-0.710587	0.912011	0.0362479	-3.20696	0.0881286	0.359196	0.085742	0.961166	0.423544	0.333228	0.84605	0.252844	-0.452316	0.851586	0.0668655	-2.31902	1	0.171103	-1.02313	0.543924	0.97711	1.68679	0.000626815	0.465157	0.481268	0.510936	1.0855	1.87574	5.58348e-05	0.392428	0.223351	0.742555
ENSMUSG00000099552	9830004L10Rik	0.00100753	2.34423	0.066873	0	1.80316	1	0.000341614	0.856461	1	0	1.46531	1	0	1.01761	1	0	1.11985	1	0	2.03868	1	0.000487376	1.42728	0.847099	0	1.24613	1	0.00127378	2.6218	0.309599	0	2.70352	1	0	1.11758	1	0	0.934199	1	0	0.98571	1	0	0.88682	1	0	0.505787	1
ENSMUSG00000043230	Fam124b	0.00327446	0.596991	0.410069	0.00806735	2.02556	0.492908	0.00854035	2.42762	6.07819e-05	0.00643325	1.6877	0.593549	0	-1.71936	0.616613	0.0025576	0.456885	1	0	-0.698283	1	0.000487376	-1.45536	0.418981	0	-1.49084	0.745962	0.000636888	-1.03845	0.69514	0.004953	1.60043	1	0.000851257	-0.595139	1	0	-1.80277	0.461175	0	-1.75126	0.506945	0.000731471	-0.825898	0.802312	0	-2.23118	0.163396
ENSMUSG00000101257	2310015K22Rik	0.00428199	1.87029	0.00327012	0	-0.419228	1	0.00307452	1.13399	0.309431	0.00321662	1.34983	0.977907	0.000797	-0.170018	1	0.000852534	-0.067777	1	0	-0.18371	1	0	-1.96504	0.372539	0	-0.976267	0.980981	0.00191066	0.558794	0.913104	0.00990599	2.94744	0.416139	0	-1.10481	0.975802	0.00150905	0.367158	1	0	-1.23668	0.713953	0	-1.33557	0.692124	0	-1.71661	0.406689
ENSMUSG00000004364	Cul3	0.230975	-0.296989	0.426209	0.215129	-0.358662	1	0.358695	0.444343	0.375773	0.375273	0.470801	0.963754	0.21519	-0.3683	1	0.37682	0.48242	0.683432	0.343567	0.333689	0.941527	0.22858	-0.288426	0.911948	0.339206	0.319598	0.844636	0.328634	0.277016	0.703575	0.39624	0.541693	1	0.317519	0.219919	0.939292	0.218058	-0.349643	1	0.174824	-0.678942	0.634072	0.182868	-0.614215	0.644776	0.26219	-0.0733563	1
ENSMUSG00000101722	Gm29125	0.000251882	1.34423	0.625533	0	2.65116	1	0.000683228	2.85646	0.271513	0	2.31331	1	0	1.86561	1	0	1.96785	1	0	2.88668	1	0	1.10535	1	0	2.09412	1	0	1.52227	1	0	3.55152	1	0	1.96558	1	0.000754525	3.10412	0.606903	0	1.83371	1	0	1.73482	1	0	1.35378	1
ENSMUSG00000101483	1700016L21Rik	0.053147	0.232942	0.514837	0.045715	0.00829482	1	0.154409	2.28108	7.33943e-12	0.125448	1.53774	0.100174	0.013549	-1.75888	0.158881	0.0784331	0.813519	0.391552	0.00630398	-2.60261	0.264101	0.00243688	-4.11961	3.90133e-07	0.00463396	-3.13084	0.0170554	0.0726052	0.705268	0.259126	0.0173355	-1.25584	1	0.00510754	-3.03571	0.00757773	0.00452715	-3.21909	0.00146194	0.00234139	-3.97879	0.000228111	0.00438883	-3.26647	0.000940142	0.00399854	-3.45357	2.7377e-05
ENSMUSG00000038608	Dock10	0.412834	1.05504	0.000148254	0.294458	0.348244	1	0.534967	1.47554	4.57414e-06	0.598292	1.44877	0.0703752	0.181716	-0.377073	1	0.116797	-1.02954	0.539272	0.014184	-3.93043	0.0117669	0.102836	-1.25313	0.0349824	0.12141	-0.968962	0.593843	0.294242	0.358937	0.592256	0.165925	-0.485142	1	0.0587367	-2.02875	0.0266398	0.0784706	-1.61808	0.0548072	0.0226335	-3.39332	3.69092e-05	0.0270644	-3.14911	5.65559e-05	0.0605493	-2.01875	0.00110756
ENSMUSG00000054976	Nyap2	0.0138535	5.15158	1.79458e-17	0	-1.00419	1	0	-3.12082	0.0477276	0	-1.34204	1	0	-1.78975	0.707976	0	-1.6875	0.876781	0	-0.768672	1	0	-2.55	0.191537	0	-1.56123	0.947674	0.00318444	0.571178	0.876724	0	-0.103836	1	0	-1.68978	0.809141	0	-1.87316	0.699443	0	-1.82165	0.597231	0.000731471	-0.897452	0.97587	0.00057122	-1.27848	0.626009
ENSMUSG00000055980	Irs1	0.0095715	-1.98324	1.77499e-06	0.00672279	-2.11437	0.596402	0.00854035	-2.07972	0.000136854	0.00643325	-2.22807	0.312813	0.011955	-1.4671	0.242505	0.0664976	1.05634	0.159371	0.0929837	1.54185	0.0553883	0.0482503	0.575282	0.309255	0.0824845	1.3922	0.0280148	0.00891643	-1.90534	0.0226482	0.0123825	-1.21402	1	0.0578855	0.839523	0.255803	0.0580985	0.850367	0.191254	0.0725832	1.20243	0.0264559	0.063638	0.99654	0.077114	0.0274186	-0.303903	0.928978
ENSMUSG00000022591	Gm9747	0.000251882	1.0223	0.671252	0	2.38813	1	0	0.271498	1	0	2.05027	1	0	1.60257	1	0.000852534	2.96785	0.724275	0.001576	3.88668	0.533979	0	0.842318	1	0.000926793	3.09412	0.645265	0	1.25923	1	0	3.28848	1	0	1.70254	1	0	1.51916	1	0	1.57067	1	0	1.47178	1	0.00057122	2.35378	0.575519
ENSMUSG00000026142	Rhbdd1	0.0549102	-0.155948	0.777678	0.0363031	-0.701355	1	0.0563663	-0.10389	1	0.0621881	0.0676981	1	0.044632	-0.431817	1	0.0647926	0.125064	1	0.0598878	0.023351	1	0.0628716	0.0746088	0.994553	0.0732166	0.309619	0.886482	0.0585937	-0.03133	1	0.0619125	0.0900683	1	0.0655468	0.142454	1	0.0543258	-0.141722	1	0.0741442	0.329086	0.723021	0.0592492	-0.0119681	1	0.0765435	0.38293	0.524954
ENSMUSG00000100786	Gm28940	0.00176317	3.34423	0.0112889	0	1.51366	1	0	-0.602971	1	0	1.1758	1	0.000797	1.86561	0.824865	0.000852534	1.96785	0.872696	0	1.74918	1	0	-0.0321512	1	0	0.956619	1	0	0.384765	1	0	2.41401	1	0	0.828073	1	0	0.644692	1	0	0.696203	1	0	0.597313	1	0	0.21628	1
ENSMUSG00000067158	Col4a4	0.0209062	-0.340273	0.539042	0.00134456	-3.30768	0.335881	0.00307452	-3.08371	5.37885e-06	0.00536104	-2.05127	0.56661	0.003188	-2.76433	0.0353359	0.122765	2.5658	2.46576e-07	0.501167	5.27335	7.04938e-33	0.00292426	-3.03449	0.00025084	0.00278038	-2.86007	0.0572816	0.00254755	-3.10767	0.00248732	0.004953	-1.82004	1	0.00510754	-2.17427	0.102844	0.00528168	-2.16266	0.0623724	0.00858511	-1.51679	0.235126	0.00438883	-2.40503	0.0268285	0.00628342	-1.99671	0.0209717
ENSMUSG00000079465	Col4a3	0.0198987	4.49623	1.76966e-15	0.00134456	-0.611873	1	0.000683228	-2.12843	0.186301	0.00428883	0.418005	1	0.000797	-1.39743	0.969422	0.000852534	-1.29519	1	0.00315199	0.223715	1	0.000487376	-2.15768	0.300257	0	-2.18386	0.790301	0	-2.75572	0.309642	0	-0.726468	1	0.000851257	-1.29746	1	0.000754525	-1.48084	0.914587	0.000780465	-1.42933	0.814654	0	-2.54317	0.381628	0.00057122	-1.90925	0.432812
ENSMUSG00000026150	Mff	0.423161	-0.232129	0.545694	0.494798	0.0316879	1	0.44239	-0.14951	0.937804	0.317374	-0.628457	1	0.48617	0.00481078	1	0.503847	0.059008	1	0.54687	0.180003	1	0.592162	0.318343	0.680425	0.469884	-0.046347	1	0.408882	-0.260714	1	0.386334	-0.32754	1	0.428182	-0.186813	1	0.475351	-0.0295291	1	0.53774	0.158643	0.905773	0.649546	0.451638	0.469823	0.571791	0.258381	0.752685
ENSMUSG00000026149	Tm4sf20	0.12846	0.0273878	0.89033	0.0107565	-3.43063	0.347744	0.0707141	-0.919339	0.235867	0.0428883	-1.56563	0.882151	0.014346	-3.13344	0.0156893	0.0119355	-3.37414	0.0180228	0.00945597	-3.55863	0.203478	0.00779802	-4.05511	2.00938e-06	0.00463396	-4.57405	0.00371004	1.36485	5.07581	3.39672e-14	0.111442	-0.159021	1	0.0127689	-3.28283	0.0124393	0.0030181	-5.14949	3.79603e-05	0.00858511	-3.83163	0.00109985	0.00438883	-4.71049	7.02155e-05	0.0028561	-5.31439	1.71768e-07
ENSMUSG00000026159	Agfg1	0.0984857	-0.238896	0.59658	0.102186	-0.139502	1	0.100776	-0.189705	0.937645	0.110437	-0.0290069	1	0.105204	-0.105911	1	0.116797	0.0523399	1	0.104016	-0.110087	1	0.0950384	-0.27146	0.939649	0.116776	0.0526919	1	0.160496	0.546419	0.34785	0.151066	0.440162	1	0.154078	0.473934	0.610358	0.104124	-0.12234	1	0.0991191	-0.195857	1	0.108258	-0.0639369	1	0.133665	0.261058	0.67994
ENSMUSG00000038496	Slc19a3	0.00604516	1.77863	0.00553555	0.00134456	0.0661989	1	0.00307452	0.477949	0.775745	0.00214442	0.337555	1	0.006376	1.62954	0.299607	0.00170507	-0.00790554	1	0.00315199	0.910927	1	0.000487376	-1.47961	0.517194	0.000926793	-0.49084	1	0.00382133	0.870192	0.630277	0.0024765	0.966554	1	0.000851257	-0.619386	1	0	-1.82661	0.696541	0	-1.7751	0.595713	0	-1.87399	0.580693	0.00057122	-1.23118	0.6243
ENSMUSG00000100190	Krtap28-10	0.00403011	4.43169	0.0132981	0	0.651161	1	0.000341614	-0.391467	0.891063	0	0.313307	1	0	-0.134394	1	0	-0.0321531	1	0.001576	1.96068	0.671569	0	-0.894648	1	0	0.0941225	1	0	-0.477732	1	0	1.55152	1	0.000851257	1.03958	0.772282	0	-0.217804	1	0	-0.166294	1	0	-0.265183	1	0	-0.646217	1
ENSMUSG00000101315	Krtap28-13	0.00125941	2.60726	0.0834195	0	1.65116	1	0	-0.465467	1	0.00214442	3.2202	0.697562	0	0.865606	1	0	0.967847	1	0	1.88668	1	0	0.105352	1	0	1.09412	1	0.00127378	2.42916	0.405387	0	2.55152	1	0	0.965576	1	0	0.782196	1	0	0.833706	1	0	0.734817	1	0	0.353783	1
ENSMUSG00000026166	Ccl20	1.71506	-0.173707	0.726938	0.219163	-3.14772	0.229201	0.613539	-1.75797	0.00058946	1.69087	-0.173849	1	0.165776	-3.58204	0.000439295	0.445023	-2.14653	0.0922774	0.17336	-3.47701	0.0871677	0.181791	-3.49753	4.42284e-07	0.190919	-3.36746	0.00604847	20.5575	5.09799	3.39672e-14	1.18872	-0.684968	1	0.125135	-3.98191	0.000188437	0.104879	-4.24571	1.07178e-05	0.250529	-2.98681	0.00152946	0.101675	-4.29309	6.43081e-06	0.143376	-3.82258	5.4322e-07
ENSMUSG00000053161	Daw1	0.0279589	2.94213	3.12926e-15	0.00134456	-1.55047	1	0.00444098	-0.762449	0.496564	0.00643325	-0.0412256	1	0.001594	-1.7432	0.411152	0.00426267	-0.617116	1	0.00630398	0.0306898	1	0.00146213	-2.08051	0.0528462	0	-3.11533	0.160536	0.000636888	-2.67937	0.0560034	0	-1.65794	1	0.00170251	-1.64323	0.463767	0	-3.42726	0.0455473	0	-3.37575	0.044088	0.000731471	-2.46682	0.10782	0	-3.85567	0.0040902
ENSMUSG00000026163	Sphkap	0.0226693	4.09713	4.91912e-18	0.00537823	0.474839	1	0.00307452	-0.576499	0.815962	0.00107221	-1.22275	1	0.000797	-1.67045	0.686237	0.0025576	-0.543115	1	0.001576	-0.649373	1	0.000487376	-2.4307	0.102179	0	-2.45431	0.476183	0.000636888	-2.01378	0.29849	0	-0.99692	1	0	-2.58286	0.379861	0	-2.76624	0.270899	0.000780465	-1.70235	0.578277	0.00146294	-1.20378	0.740835	0.00114244	-1.58482	0.349023
ENSMUSG00000100580	4933436I20Rik	0.000503763	2.92919	0.135055	0	2.97309	1	0.000341614	2.2715	0.645705	0	2.63524	1	0	2.18753	1	0	2.28978	1	0	3.20861	1	0	1.42728	1	0	2.41605	1	0	1.8442	1	0	3.87344	1	0	2.2875	1	0	2.10412	1	0	2.15563	1	0	2.05674	1	0	1.67571	1
ENSMUSG00000045658	Pid1	0.0317371	1.28852	0.000463733	0.00672279	-1.03066	1	0.00888196	-0.896446	0.29646	0.00857766	-0.772269	1	0.005579	-1.39367	0.496499	0.0051152	-1.48783	0.536379	0.001576	-2.39502	0.558695	0.0107223	-0.57272	0.743454	0.00741434	-0.991453	0.856944	0.0165591	0.0912893	1	0.014859	0.0958368	1	0.00766131	-0.964215	0.778382	0.0384808	1.39942	0.0370125	0.0304381	1.02224	0.170101	0.0234071	0.617323	0.486482	0.00913952	-0.78372	0.553006
ENSMUSG00000036766	Dner	0.019143	1.34423	0.000899153	0.0161347	0.905345	1	0.0109316	0.271498	0.80949	0.00214442	-1.61269	0.924399	0.003188	-1.31072	0.613748	0.0613824	3.17582	5.93045e-09	0.00787998	-0.0202111	1	0.00341164	-1.37362	0.231386	0.00185359	-1.83188	0.458902	0	-4.00129	0.00736547	0	-1.97205	1	0.00170251	-1.96042	0.345261	0.000754525	-2.73508	0.0899709	0.00156093	-2.09229	0.175254	0.00219441	-1.7698	0.250313	0.0028561	-1.55311	0.181123
ENSMUSG00000026219	Trip12	0.289916	-0.280672	0.455248	0.196306	-0.812902	1	0.31531	-0.132175	0.966378	0.411728	0.281252	1	0.227145	-0.61332	0.82224	0.557557	0.752773	0.340867	0.458615	0.438792	0.832043	0.269032	-0.373163	0.793088	0.379985	0.16112	1	0.428625	0.352058	0.593679	0.401193	0.239357	1	0.389024	0.19745	0.964604	0.242957	-0.5145	0.904893	0.301259	-0.190507	1	0.306486	-0.16528	1	0.459832	0.466936	0.359357
ENSMUSG00000073633	Fbxo36	0.131986	-0.103417	0.893201	0.079329	-0.820893	1	0.133571	-0.0781328	1	0.0793434	-0.830304	1	0.060572	-1.23917	0.303086	0.089516	-0.663104	0.901436	0.0630398	-1.14292	0.880609	0.0526367	-1.48402	0.0132679	0.0500468	-1.50563	0.231467	0.124193	-0.181791	1	0.113919	-0.278463	1	0.0646955	-1.1392	0.371579	0.0777161	-0.877114	0.52095	0.078827	-0.854496	0.486358	0.112647	-0.326235	0.997427	0.14966	0.104528	0.920386
ENSMUSG00000026220	Slc16a14	0.00377822	1.95191	0.00497645	0	-0.196836	1	0.00204968	0.756925	0.691283	0.00321662	1.59084	0.918716	0	-0.982391	0.945732	0	-0.88015	1	0.001576	1.07932	1	0.000487376	-0.702003	0.917475	0	-0.753874	1	0	-1.32573	0.694045	0	0.703519	1	0.00255377	1.24311	0.705087	0.00150905	0.601624	1	0	-1.01429	0.866025	0.00146294	0.554244	1	0.00057122	-0.453571	1
ENSMUSG00000052477	C130026I21Rik	0.296968	0.605182	0.0472699	0.139834	-0.604411	1	0.379533	1.00709	0.00541102	0.425667	1.06698	0.315124	0.086076	-1.33488	0.224867	0.113387	-0.927514	0.642833	0.0583118	-1.85436	0.387808	0.041427	-2.44366	2.28399e-05	0.0658023	-1.71523	0.123571	0.38277	0.936667	0.0532025	0.121348	-0.790185	1	0.383066	0.915899	0.128464	0.192404	-0.143507	1	0.0686809	-1.66497	0.0445901	0.0819248	-1.41252	0.0854157	0.167939	-0.355731	0.834811
ENSMUSG00000089844	A530032D15Rik	0.190926	1.65715	1.80969e-09	0.0376476	-1.09967	1	0.176956	1.36232	8.3804e-05	0.204792	1.41526	0.115633	0.025504	-1.69585	0.12502	0.0332488	-1.31088	0.393533	0.00315199	-4.15626	0.0224765	0.0107223	-2.98432	5.89343e-06	0.0157555	-2.35287	0.0430369	0.110818	0.476825	0.468159	0.00990599	-2.75299	1	0.0255377	-1.68756	0.121448	0.0294265	-1.49653	0.131685	0.0171702	-2.25597	0.0115798	0.0146294	-2.48758	0.00359453	0.0377005	-1.16057	0.118775
ENSMUSG00000073631	Gm10553	0.000251882	3.34423	0.255669	0	3.97309	1	0	1.85646	1	0	3.63524	1	0	3.18753	1	0	3.28978	1	0	4.20861	1	0	2.42728	1	0	3.41605	1	0	2.8442	1	0	4.87344	1	0	3.2875	1	0	3.10412	1	0	3.15563	1	0	3.05674	1	0	2.67571	1
ENSMUSG00000072109	A530040E14Rik	0.154152	1.30705	2.35962e-06	0.0806735	0.0820528	1	0.158509	1.26017	0.000239945	0.141531	0.927305	0.520082	0.054993	-0.497765	0.952525	0.0366589	-1.08605	0.533297	0.0252159	-1.56036	0.605911	0.0214446	-1.91534	0.00162906	0.0240966	-1.67768	0.173239	0.0821585	0.100864	0.963902	0.024765	-1.52821	1	0.0791669	0.0468651	1	0.0671528	-0.202495	1	0.010146	-2.89577	0.000891482	0.012435	-2.62898	0.00151694	0.0211351	-1.91635	0.00381341
ENSMUSG00000090252	Gm16028	0.00780833	0.486244	0.337887	0	-2.22658	0.817917	0.0122981	1.2715	0.0153668	0.0171553	1.68928	0.206059	0.002391	-0.982391	0.775117	0.00170507	-1.30517	0.670451	0.00315199	-0.386339	1	0.00194951	-1.41066	0.189463	0.00463396	-0.148734	1	0.00700577	0.341696	0.931108	0.004953	0.278498	1	0.00766131	0.500908	0.93458	0.0090543	0.727748	0.693	0.00156093	-1.43931	0.354637	0.00219441	-1.11318	0.503768	0.00342732	-0.656485	0.684905
ENSMUSG00000089652	Gm16025	0.00176317	-0.884594	0.208768	0	-1.38446	1	0.00102484	-1.44732	0.175109	0	-1.72232	0.942233	0.000797	-1.15232	0.735572	0.000852534	-1.05007	0.907974	0.001576	-0.131242	1	0.00194951	-0.536194	0.836686	0.00185359	-0.320915	1	0.00191066	-0.459584	0.898113	0	-0.484108	1	0.0238352	3.3906	2.32446e-08	0.0113179	2.03803	0.0077926	0.00390232	0.473811	1	0.00292588	0.0932705	1	0.00399854	0.446893	0.871697
ENSMUSG00000089714	Gm16092	0.000251882	0.53687	1	0	1.97309	1	0.000341614	1.04911	0.878469	0	1.63524	1	0	1.18753	1	0	1.28978	1	0	2.20861	1	0.000487376	1.61993	0.798656	0	1.41605	1	0.000636888	2.03684	0.709902	0	2.87344	1	0.00170251	3.2875	0.253624	0.000754525	2.29677	0.783081	0	1.15563	1	0	1.05674	1	0	0.675712	1
ENSMUSG00000094127	G530012D18Rik	0.000503763	0.344225	0.839096	0.00134456	2.27265	1	0	-0.950894	0.953452	0.00107221	1.9348	1	0	0.380179	1	0.000852534	1.58934	0.962513	0	1.40125	1	0.000974753	1.42728	0.641243	0.000926793	1.71561	0.902809	0	0.0368415	1	0.0024765	3.173	1	0.000851257	1.58706	0.911108	0.000754525	1.40368	0.934844	0	0.34828	1	0	0.24939	1	0.00114244	1.67571	0.517172
ENSMUSG00000070034	Sp110	0.517869	0.319195	0.321567	0.356308	-0.282667	1	0.500123	0.243219	0.723583	0.50501	0.236383	1	0.437553	0.0206728	1	0.212281	-1.05775	0.492723	0.220639	-0.980516	0.953782	0.472755	0.143288	0.95179	0.438373	0.0235883	1	0.43181	0.000277723	1	0.208026	-1.05367	1	0.485216	0.177772	0.985234	0.320673	-0.449311	0.969693	0.392574	-0.143937	1	0.385485	-0.17222	1	0.531235	0.324941	0.649106
ENSMUSG00000090103	Gm16094	0.000503763	-0.0708125	1	0	0.803164	1	0.00204968	2.07885	0.0874586	0.00321662	2.72834	0.495085	0	0.0176093	1	0.000852534	1.20231	1	0	1.03868	1	0	-0.742645	0.767385	0	0.246126	1	0.00191066	1.93731	0.326363	0.0024765	2.78598	1	0	0.117579	1	0	-0.065801	1	0	-0.0142904	1	0	-0.11318	1	0.00057122	0.588249	1
ENSMUSG00000070031	Sp140	0.359183	0.435516	0.16656	0.286391	0.0326592	1	0.458104	0.836443	0.0276906	0.413872	0.58802	0.853976	0.176934	-0.691486	0.740512	0.172212	-0.729199	0.81677	0.116624	-1.27467	0.742636	0.239789	-0.246579	0.95949	0.225211	-0.328508	1	0.41334	0.605645	0.267024	0.19812	-0.497512	1	0.229839	-0.299675	1	0.203722	-0.483055	0.936073	0.145947	-0.977371	0.340807	0.172627	-0.731351	0.518059	0.236485	-0.264399	0.949331
ENSMUSG00000073628	Gm10552	0	0.759263	1	0	3.38813	1	0	1.2715	1	0.00107221	4.63524	0.686404	0	2.60257	1	0	2.70481	1	0	3.62365	1	0	1.84232	1	0	2.83109	1	0	2.25923	1	0	4.28848	1	0.000851257	4.2875	0.38692	0	2.51916	1	0	2.57067	1	0	2.47178	1	0	2.09075	1
ENSMUSG00000090246	Gm17017	0.000755645	-0.743238	0.438192	0	-0.236364	1	0.00170807	0.441423	0.921768	0.00107221	0.46531	1	0.001594	0.643214	1	0	-0.919678	0.995261	0	-0.000845746	1	0.000974753	-0.11704	1	0.00370717	1.69358	0.452794	0	-1.36526	0.685402	0	0.663991	1	0.0059588	2.38061	0.0571041	0.00452715	1.95728	0.150972	0.00234139	1.06817	0.6682	0.00146294	0.512424	1	0.00057122	-0.494213	1
ENSMUSG00000026222	Sp100	0.278833	-0.850798	0.0111184	0.237987	-0.986457	1	0.390806	-0.285903	0.725933	0.390284	-0.263728	1	0.304454	-0.639595	0.792472	0.282189	-0.750267	0.790753	0.313623	-0.579948	1	0.632615	0.489116	0.395459	0.715484	0.654749	0.422345	0.456012	-0.0332877	1	0.225361	-1.04943	1	0.762726	0.758011	0.23791	0.501005	0.11092	1	0.699297	0.626141	0.292881	0.598343	0.385183	0.559967	0.723165	0.696932	0.158369
ENSMUSG00000052760	A630001G21Rik	0.00755645	-1.24074	0.00489215	0.00672279	-1.07494	1	0.0112733	-0.583553	0.481934	0.0107221	-0.520043	1	0.022316	0.498621	0.743659	0.038364	1.33356	0.0639992	0.0346719	1.16231	0.294372	0.00633589	-1.36899	0.0724154	0.0101947	-0.610012	0.963732	0.0369395	1.30057	0.0143164	0.0074295	-0.766801	1	0.0238352	0.598591	0.627475	0.0173541	0.123032	1	0.0163898	0.041419	1	0.0190183	0.257043	0.8609	0.0239912	0.610123	0.345158
ENSMUSG00000100217	9930111H07Rik	0.000503763	2.92919	0.135055	0	2.97309	1	0.000341614	2.2715	0.645705	0	2.63524	1	0	2.18753	1	0	2.28978	1	0	3.20861	1	0	1.42728	1	0	2.41605	1	0	1.8442	1	0	3.87344	1	0	2.2875	1	0	2.10412	1	0	2.15563	1	0	2.05674	1	0	1.67571	1
ENSMUSG00000036707	Cab39	0.212084	-0.73344	0.0388928	0.147901	-1.17079	1	0.282515	-0.250143	0.842289	0.384923	0.235305	1	0.246273	-0.437585	0.984216	0.422857	0.381337	0.808795	0.373511	0.188667	1	0.262696	-0.353107	0.820536	0.367937	0.168123	1	0.407608	0.330946	0.625397	0.591883	0.86595	1	0.624823	0.990323	0.081351	0.330482	0.00549236	1	0.31843	-0.0508604	1	0.370856	0.182017	0.842093	0.434698	0.435978	0.400605
ENSMUSG00000026223	Itm2c	0.681088	-1.42948	1.58729e-05	0.743541	-1.16982	1	1.12835	-0.605113	0.258167	1.02396	-0.705658	1	0.736428	-1.20207	0.190835	1.00769	-0.735273	0.67567	0.824246	-1.01573	0.923582	2.03528	0.338985	0.639828	1.95461	0.26094	1	0.957242	-0.822424	0.269208	0.624078	-1.41126	1	1.52375	-0.116275	1	2.04325	0.332704	0.863615	3.98974	1.39756	0.00282963	5.02667	1.80079	1.9508e-05	2.70473	0.7915	0.0894895
ENSMUSG00000026224	4933407L21Rik	0.0068008	-0.018345	1	0	-2.44476	0.883635	0.00102484	-2.53586	0.00549854	0	-2.78262	0.57157	0.001594	-1.62838	0.472969	0.000852534	-2.11962	0.382352	0	-2.20924	0.732081	0.000487376	-2.98211	0.00944751	0.000926793	-1.99334	0.41792	0.00191066	-1.54812	0.282868	0.0024765	-0.535947	1	0.00255377	-1.10481	0.783931	0.000754525	-2.30527	0.174605	0.00468279	-0.403333	1	0.0168238	1.43225	0.0594506	0.00171366	-1.71661	0.166282
ENSMUSG00000099767	Gm28884	0.00352634	0.858798	0.181329	0	-0.834265	1	0.0023913	0.241751	1	0.00321662	0.907315	1	0.000797	-0.593825	1	0.000852534	-0.491585	1	0	-0.598747	1	0	-2.38007	0.119178	0.000926793	-0.365309	1	0.0159222	3.59044	3.00828e-09	0.0024765	1.09208	1	0	-1.51985	0.682898	0	-1.70323	0.541026	0	-1.65172	0.457204	0.000731471	-0.724615	0.777369	0	-2.13164	0.181456
ENSMUSG00000049608	Gpr55	0.0130978	-0.505283	0.30981	0.00134456	-2.78513	0.463282	0.019472	0.156021	0.896267	0.0364551	1.12066	0.484141	0.000797	-3.57069	0.00930242	0.00596774	-1.44832	0.45646	0.00472799	-1.54294	0.759154	0.00438639	-1.98211	0.0121883	0.00648755	-1.32204	0.537298	0.145847	4.01021	3.68036e-28	0.019812	0.30866	1	0.00510754	-1.64661	0.269234	0.00226358	-2.64742	0.0208932	0.00312186	-2.27063	0.049066	0.00438883	-1.87737	0.0858128	0.0028561	-2.48416	0.00514037
ENSMUSG00000100108	Gm28100	0.00100753	1.66615	0.170272	0	1.38813	1	0.000683228	1.1195	0.719886	0	1.05027	1	0.000797	1.7281	0.911044	0.000852534	1.83034	0.95877	0	1.62365	1	0	-0.157682	1	0	0.831088	1	0.00191066	2.67427	0.159307	0	2.28848	1	0	0.702542	1	0	0.519162	1	0	0.570672	1	0	0.471782	1	0	0.0907491	1
ENSMUSG00000026226	Spata3	0.00100753	3.66615	0.0177901	0	2.38813	1	0	0.271498	1	0	2.05027	1	0	1.60257	1	0	1.70481	1	0	2.62365	1	0	0.842318	1	0	1.83109	1	0	1.25923	1	0	3.28848	1	0	1.70254	1	0	1.51916	1	0	1.57067	1	0.000731471	2.73482	0.552778	0	1.09075	1
ENSMUSG00000026227	2810459M11Rik	0.00377822	0.115406	0.889885	0	-1.51876	1	0.000341614	-2.61927	0.0153778	0	-1.85662	0.875599	0.001594	-0.686935	0.983508	0.0025576	-0.153168	1	0	-1.28325	0.963524	0.000487376	-2.04845	0.109897	0.00185359	-0.458419	1	0.00127378	-1.03027	0.604001	0.004953	0.998975	1	0.00936383	1.56869	0.11891	0.0256539	3.42605	4.0789e-09	0.00234139	-0.287309	1	0.00365736	0.232316	1	0.00114244	-1.19876	0.397071
ENSMUSG00000026229	Psmd1	0.39092	-0.171764	0.677105	0.3953	-0.130252	1	0.32385	-0.465011	0.447119	0.215514	-1.02764	0.917588	0.514065	0.265831	0.866122	0.24894	-0.823665	0.723123	0.250583	-0.796455	1	0.671605	0.71187	0.131701	0.451348	0.0665972	1	0.267493	-0.728002	0.45411	0.336804	-0.35874	1	0.430736	-0.00408659	1	0.384053	-0.178519	1	0.38555	-0.172256	1	0.574936	0.440801	0.487092	0.849404	1.08752	0.0102816
ENSMUSG00000026228	Htr2b	0.00453387	3.59215	7.76875e-05	0.00134456	1.32923	1	0.000341614	-0.787395	1	0	-0.0652045	1	0.000797	0.543678	1	0.00170507	1.28978	0.866662	0	0.508168	1	0.000487376	-0.216576	1	0	-0.284389	1	0	-0.856243	1	0	1.173	1	0.000851257	0.643648	1	0	-0.596316	1	0	-0.544805	1	0	-0.643695	1	0	-1.02473	0.99319
ENSMUSG00000094638	Gm21972	0	-0.8257	0.755096	0	1.80316	1	0	-0.313464	1	0	1.46531	1	0.000797	2.18753	0.800242	0	1.11985	1	0	2.03868	1	0	0.257355	1	0.00185359	3.19366	0.344006	0	0.674271	1	0	2.70352	1	0.000851257	2.2875	0.777646	0.00226358	3.51916	0.104962	0	0.98571	1	0	0.88682	1	0	0.505787	1
ENSMUSG00000062590	Armc9	0.0601997	0.554148	0.0811893	0.0443704	0.043744	1	0.0290372	-0.659789	0.314317	0.0289496	-0.582549	1	0.032677	-0.425773	1	0.0332488	-0.396726	1	0.0646158	0.5953	0.754182	0.0380154	-0.22168	1	0.0426325	-0.027951	1	0.0121009	-1.87005	0.0182291	0.019812	-1.00784	1	0.0740594	0.807357	0.264553	0.0399898	-0.129673	1	0.0468279	0.107661	1	0.0380365	-0.205439	1	0.0308459	-0.530193	0.62778
ENSMUSG00000087538	Gm16341	0.00100753	3.08119	0.0228543	0	2.16573	1	0	0.0491058	1	0.00107221	3.05027	0.959957	0	1.38018	1	0	1.48242	1	0	2.40125	1	0	0.619925	1	0	1.6087	1	0.000636888	2.25923	0.670898	0	3.06609	1	0	1.48015	1	0	1.29677	1	0	1.34828	1	0	1.24939	1	0	0.868357	1
ENSMUSG00000079445	B3gnt7	0.00755645	0.923382	0.0708925	0	-1.84709	1	0.00204968	-1.07765	0.371658	0.00214442	-0.574218	1	0.002391	-0.593825	1	0	-2.5304	0.377314	0	-1.61157	0.911989	0.00536114	0.339818	0.928697	0.00834113	1.03754	0.55835	0.0133746	1.78007	0.0148813	0.0074295	1.09208	1	0.00340503	-0.158752	1	0.000754525	-1.70323	0.404836	0.00546325	0.427714	0.889	0.00292588	-0.389512	1	0.00114244	-1.53374	0.264755
ENSMUSG00000099644	Gm28626	0.000755645	1.75926	0.250357	0	1.80316	1	0	-0.313464	1	0	1.46531	1	0	1.01761	1	0	1.11985	1	0	2.03868	1	0.000974753	2.20489	0.43189	0.00185359	3.19366	0.355898	0	0.674271	1	0	2.70352	1	0	1.11758	1	0	0.934199	1	0	0.98571	1	0	0.88682	1	0	0.505787	1
ENSMUSG00000026234	Ncl	1.54353	-0.177996	0.659537	2.74828	0.70899	0.991812	1.13143	-0.664277	0.197161	1.02932	-0.757618	0.970265	4.81866	1.64253	0.000487157	1.23106	-0.497219	0.913095	1.19776	-0.528014	1	1.97144	0.222982	0.830362	1.80354	0.0775094	1	0.5853	-1.61302	0.0106941	0.807338	-1.09713	1	1.31434	-0.399332	0.958676	1.63128	-0.0747037	1	1.7498	0.032152	1	2.11176	0.321904	0.742336	1.99127	0.235438	0.785657
ENSMUSG00000026237	Nmur1	0.00100753	1.49623	0.212444	0	1.27265	1	0	-0.843979	0.723583	0	0.934796	1	0	0.487095	1	0.0025576	2.96785	0.211817	0.00315199	3.33414	0.293345	0.000487376	0.842318	1	0	0.715611	1	0.000636888	1.25923	0.885693	0	2.173	1	0	0.587064	1	0	0.403684	1	0	0.455195	1	0	0.356305	1	0	-0.0247282	1
ENSMUSG00000036574	1700019O17Rik	0.00302258	3.4597	7.62399e-05	0	0.803164	1	0	-1.31346	0.62475	0.00107221	1.54777	1	0.000797	1.10007	0.99942	0	0.11985	1	0	1.03868	1	0	-0.742645	0.969429	0	0.246126	1	0	-0.325729	1	0	1.70352	1	0	0.117579	1	0	-0.065801	1	0.00156093	1.7406	0.571206	0	-0.11318	1	0	-0.494213	0.936848
ENSMUSG00000026238	Ptma	8.42343	-0.981309	0.00290417	21.0612	0.478854	1	11.6863	-0.433056	0.486354	10.9301	-0.500865	1	41.4671	1.58192	0.000961091	16.0038	0.0694109	1	18.0987	0.249597	1	22.2619	0.605175	0.227779	19.9798	0.406849	0.835762	9.13552	-0.78242	0.301113	15.3964	0.00808966	1	14.8468	-0.0444306	1	13.6969	-0.167162	1	15.8356	0.0537231	1	15.603	0.0313294	1	11.7003	-0.411743	0.641197
ENSMUSG00000026239	Pde6d	0.401247	-0.190548	0.634033	0.512277	0.199441	1	0.545557	0.325929	0.574755	0.340962	-0.407102	1	0.560291	0.341047	0.76984	0.589953	0.419001	0.762271	0.742294	0.752654	0.486945	0.353835	-0.369547	0.79583	0.241893	-0.918078	0.621961	0.5076	0.191976	0.822127	0.468058	0.0659539	1	0.550763	0.313479	0.813882	0.504023	0.17909	0.968329	0.334819	-0.440607	0.901933	0.362078	-0.32431	0.981708	0.31817	-0.526737	0.589026
ENSMUSG00000026240	Cops7b	0.0607035	-0.537003	0.166091	0.0645388	-0.360568	1	0.060124	-0.527683	0.440973	0.0729101	-0.189931	1	0.083685	0.00931574	1	0.130438	0.686968	0.449882	0.138688	0.765478	0.520433	0.108685	0.420053	0.472879	0.0991668	0.266303	0.933119	0.0675101	-0.319724	0.960636	0.0941069	0.203197	1	0.0995971	0.273058	0.89576	0.105634	0.364092	0.749316	0.0827293	-0.00828545	1	0.077536	-0.107175	1	0.0811133	-0.042468	1
ENSMUSG00000026241	Nppc	0.508801	3.09506	4.33103e-15	0.198995	0.606826	1	0.0830122	-0.75293	0.569622	0.263763	1.04493	0.663881	0.027098	-2.32117	0.308102	0.138963	0.0689543	1	0.0646158	-1.03389	1	0.049225	-1.50762	0.226347	0.0213162	-2.64194	0.318335	0.0191066	-2.8414	0.0421548	0.0817244	-0.677529	1	0.0102151	-3.65996	0.0558062	0.0113179	-3.54243	0.0298437	0.0249749	-2.43886	0.169029	0.0299903	-2.18575	0.19572	0.0154229	-3.15808	0.00771718
ENSMUSG00000053333	Dis3l2	0.080854	0.173305	0.591413	0.0752953	0.0619866	1	0.0532918	-0.506237	0.4781	0.0643325	-0.174651	1	0.073324	0.0133066	1	0.0971888	0.440907	0.772637	0.10244	0.5166	0.801699	0.067258	-0.127088	1	0.0843381	0.225367	0.973969	0.0413977	-0.847811	0.369591	0.034671	-0.998563	1	0.0757619	0.0633953	1	0.0860159	0.255256	0.904893	0.0803879	0.152171	0.943499	0.0694898	-0.0690993	1	0.0725449	-0.00728302	1
ENSMUSG00000099401	Gm28375	0.0027707	2.92919	0.000240136	0	0.725162	1	0.00170807	1.63407	0.245688	0.00107221	1.46531	1	0	-0.0603932	1	0	0.0418475	1	0	0.96068	1	0	-0.820647	0.769305	0	0.168123	1	0	-0.403731	0.961493	0	1.62552	1	0	0.0395767	1	0	-0.143804	1	0	-0.0922929	1	0	-0.191183	1	0.00057122	0.505787	1
ENSMUSG00000101625	Gm29371	0.000251882	2.34423	0.415552	0.00134456	4.97309	0.714076	0	1.2715	1	0	3.05027	1	0	2.60257	1	0	2.70481	1	0	3.62365	1	0	1.84232	1	0	2.83109	1	0	2.25923	1	0	4.28848	1	0	2.70254	1	0	2.51916	1	0	2.57067	1	0	2.47178	1	0	2.09075	1
ENSMUSG00000026246	Alppl2	0.151885	4.9102	1.46017e-29	0.00403368	-2.48224	1	0.0174223	-0.796246	0.659999	0.00643325	-2.00656	1	0.00797	-1.7939	0.724985	0.012788	-1.14068	1	0	-4.25287	0.753617	0.000974753	-4.44514	0.00213084	0.00185359	-3.45637	0.321593	0.00127378	-4.02822	0.0303883	0.0074295	-1.58188	1	0	-5.17398	0.0526747	0.00150905	-3.76829	0.0936764	0.000780465	-4.3038	0.0544054	0.000731471	-4.40269	0.0358063	0.00171366	-3.77962	0.0156425
ENSMUSG00000079440	Alpi	0.0536508	3.97717	1.74041e-17	0.0134456	0.345058	1	0.00444098	-1.40765	0.319377	0.00536104	-0.893544	1	0.007173	-0.583295	1	0.00170507	-2.25455	0.724707	0	-2.93094	1	0	-4.71227	0.00512498	0.000926793	-2.71838	0.590856	0.0121009	0.127206	0.94211	0.004953	-0.670876	1	0	-3.85205	0.207258	0	-4.03543	0.114214	0	-3.98392	0.11175	0.00146294	-2.48758	0.323516	0.00057122	-3.45871	0.0495656
ENSMUSG00000036500	Akp3	0.000503763	1.12183	0.73639	0	1.80316	1	0.000683228	1.63407	0.568151	0	1.46531	1	0.000797	2.18753	0.82224	0	1.11985	1	0	2.03868	1	0	0.257355	1	0.000926793	2.41605	0.805781	0.000636888	1.8442	0.762939	0	2.70352	1	0	1.11758	1	0	0.934199	1	0	0.98571	1	0	0.88682	1	0	0.505787	1
ENSMUSG00000099839	Gm29374	0.00125941	2.92919	0.0169458	0	1.80316	1	0.000341614	0.856461	1	0	1.46531	1	0.000797	2.18753	0.816739	0	1.11985	1	0	2.03868	1	0	0.257355	1	0	1.24613	1	0	0.674271	1	0	2.70352	1	0	1.11758	1	0.000754525	2.10412	0.826761	0	0.98571	1	0	0.88682	1	0	0.505787	1
ENSMUSG00000026247	Ecel1	0.034004	0.198068	0.594134	0.0215129	-0.433303	1	0.0157142	-1.02149	0.122026	0.0171553	-0.771157	1	0.019925	-0.587759	0.942207	0.00596774	-2.22198	0.117802	0	-4.31691	0.0608633	0.0248562	-0.294345	0.963604	0.0481932	0.724011	0.499545	0.0592306	1.06787	0.0602931	0.00990599	-1.3223	1	0.0102151	-1.51389	0.288762	0.187122	3.13044	8.97211e-14	0.00546325	-2.35612	0.0266671	0.00438883	-2.64963	0.00955054	0.0057122	-2.37067	0.00368723
ENSMUSG00000036480	Prss56	0.0609554	4.02111	3.86622e-13	0.00672279	-0.731967	1	0.00751551	-0.829431	0.831755	0.0150109	0.294198	1	0.003985	-1.51752	1	0.00341013	-1.68292	1	0	-3.10428	1	0.000974753	-3.29154	0.134655	0.000926793	-2.89229	0.88844	0.0050951	-1.262	0.953335	0.0074295	-0.425764	1	0.000851257	-3.02083	0.740603	0.00150905	-2.61469	0.727722	0.000780465	-3.1527	0.532183	0.00292588	-1.91595	0.810646	0.00114244	-3.04311	0.23565
ENSMUSG00000026251	Chrnd	0.00730457	0.607259	0.24453	0.0174793	1.92246	0.247486	0.015031	1.93892	8.04171e-05	0.00964987	1.05027	0.862102	0.002391	-0.789746	0.911712	0.0119355	1.35118	0.288226	0.001576	-0.791392	1	0.00243688	-0.941953	0.539063	0.00185359	-0.987672	0.906688	0	-3.16703	0.0418674	0	-1.13778	1	0.000851257	-1.7125	0.429466	0.000754525	-1.89588	0.302232	0.000780465	-1.84437	0.308786	0.000731471	-1.94326	0.209926	0.00057122	-2.32429	0.0744157
ENSMUSG00000026253	Chrng	0.0370266	2.26828	2.73294e-10	0.0430259	1.93533	0.140593	0.0245962	1.19454	0.021584	0.0139387	0.262681	1	0.007173	-0.69021	0.956687	0.0051152	-1.11719	0.822501	0	-3.03457	0.430835	0.00389901	-1.60737	0.118114	0.000926793	-2.82235	0.16464	0.00573199	-1.03355	0.509345	0	-2.36973	1	0	-3.95567	0.0275634	0.000754525	-3.13428	0.0351629	0	-4.08754	0.00983692	0	-4.18643	0.0062427	0	-4.56746	0.000443503
ENSMUSG00000026254	Eif4e2	1.06042	0.895453	0.00128413	1.21817	0.944836	0.693286	0.767606	0.274711	0.664018	0.496432	-0.402548	1	1.09508	0.805899	0.275709	0.560967	-0.223279	1	0.540566	-0.272206	1	0.557071	-0.242769	0.895204	0.424471	-0.637837	0.886023	0.563009	-0.221625	1	0.507682	-0.360036	1	0.401793	-0.721712	0.728011	0.346327	-0.946529	0.392414	0.266139	-1.33378	0.117356	0.350375	-0.930614	0.32216	0.40728	-0.716413	0.357872
ENSMUSG00000026255	Efhd1	0.164982	2.65465	2.73416e-16	0.0309248	-0.6231	1	0.0447514	-0.139435	1	0.0439605	-0.131057	1	0.011158	-2.09787	0.190093	0.0179032	-1.43443	0.603515	0.00472799	-2.99719	0.396206	0.0151087	-1.7439	0.0456403	0.0139019	-1.77501	0.411201	0.00827954	-2.54197	0.0190735	0.024765	-0.864341	1	0.0272402	-0.838027	0.921764	0.058853	0.296769	0.891441	0.0132679	-1.86303	0.174788	0.00804618	-2.55428	0.0320972	0.00971074	-2.34295	0.0125843
ENSMUSG00000048000	Gigyf2	0.150877	-0.706857	0.0492919	0.15328	-0.595577	1	0.161242	-0.574124	0.35909	0.169409	-0.454361	1	0.161791	-0.530478	0.906176	0.260023	0.184397	1	0.212759	-0.112525	1	0.310946	0.478411	0.35505	0.350328	0.639474	0.448	0.128014	-0.888567	0.305961	0.170878	-0.423275	1	0.254526	0.151915	1	0.292756	0.3679	0.718329	0.360575	0.691395	0.232909	0.376708	0.763906	0.154035	0.320454	0.519255	0.298088
ENSMUSG00000079436	Kcnj13	0.00831209	-0.59068	0.297664	0.00403368	-1.20682	1	0.00409937	-1.57753	0.0427868	0.00750546	-0.524636	1	0.002391	-1.99237	0.260197	0.0784331	3.17788	3.03244e-10	0.0472799	2.12388	0.0184177	0.00146213	-2.75263	0.00469439	0.00556076	-0.941501	0.895271	0.0050951	-1.1407	0.429173	0.004953	-0.726468	1	0	-3.90725	0.0206279	0.00226358	-2.07579	0.1469	0.0257553	1.22073	0.0983816	0.0109721	-0.0621965	1	0.0085683	-0.44323	0.885037
ENSMUSG00000026258	3110079O15Rik	0.076572	2.842	9.12108e-15	0.033614	0.722244	1	0.0242546	0.215814	0.834382	0.0171553	-0.254582	1	0.009564	-1.10071	0.804831	0.00596774	-1.71304	0.59574	0.001576	-2.81098	0.640654	0.00194951	-3.26202	0.00231347	0.000926793	-3.60354	0.0872417	0.00891643	-1.23191	0.479655	0.04953	1.29998	1	0.00170251	-3.14434	0.0849127	0	-4.91824	0.00385887	0	-4.86673	0.00451405	0.00146294	-3.3751	0.0243862	0	-5.34666	0.000135019
ENSMUSG00000026259	Ngef	0.0143573	1.5875	3.26907e-05	0.00403368	-0.274838	1	0.00478259	-0.3762	0.822853	0.00964987	0.767339	1	0.002391	-1.06039	0.716753	0.00852534	0.569298	0.926555	0.00787998	0.564751	1	0.00146213	-1.82065	0.0715714	0	-2.86007	0.13368	0.00955332	0.714913	0.506059	0.0173355	1.66399	0.835152	0.00766131	0.419608	1	0.00150905	-1.5683	0.314141	0	-3.12049	0.0356654	0.000731471	-2.21004	0.105479	0.00057122	-2.59107	0.0220461
ENSMUSG00000079434	Neu2	0.0133497	-0.120056	0.872333	0.0134456	0.0188932	1	0.0177639	0.360379	0.617602	0.0107221	-0.318961	1	0.005579	-1.23873	0.441275	0.012788	-0.102542	1	0.00945597	-0.41449	1	0.00194951	-2.68958	0.000987925	0.000926793	-3.03516	0.0393068	0.00445821	-1.58207	0.117185	0.00990599	-0.243419	1	0	-4.16782	0.00379944	0.00150905	-2.758	0.0151538	0.00234139	-2.28731	0.0412214	0.00658324	-1.03918	0.413633	0.0891103	3.363	1.97805e-20
ENSMUSG00000026288	Inpp5d	0.0403011	-1.01835	0.0062247	0.0443704	-0.739539	1	0.0816457	0.140384	0.868256	0.0879211	0.250387	1	0.021519	-1.81005	0.0774534	0.450138	3.00598	7.23184e-15	0.786422	3.81135	5.21154e-18	0.0107223	-2.85812	6.48093e-06	0.00926793	-2.9431	0.00856771	0.0649626	-0.212454	1	0.0421005	-0.76961	1	0.00766131	-3.20995	0.00107583	0.00377263	-4.13348	1.01628e-05	0.00390232	-4.08197	1.68045e-05	0.00438883	-3.95767	1.21042e-05	0.033702	-1.1963	0.0892952
ENSMUSG00000026289	Atg16l1	0.0586884	-0.194801	0.698686	0.0416813	-0.636089	1	0.0536334	-0.327599	0.738652	0.0664769	0.0322566	1	0.064557	-0.0171561	1	0.0690552	0.0850846	1	0.0756478	0.229926	1	0.0687201	0.0732018	0.993683	0.0676559	0.0556484	1	0.0477666	-0.475832	0.777882	0.059436	-0.0983291	1	0.0800182	0.307575	0.86803	0.0784706	0.278241	0.87682	0.0827293	0.358913	0.677839	0.0782674	0.274414	0.754703	0.0828269	0.36569	0.53741
ENSMUSG00000056055	Sag	0.124178	0.475609	0.126257	0.0994973	0.0836159	1	0.0744718	-0.390426	0.650573	0.0643325	-0.561377	1	0.072527	-0.396121	1	0.171359	0.914563	0.215536	0.100864	0.106208	1	0.0965005	0.0284186	1	0.117703	0.332571	0.851921	0.0318444	-1.61716	0.0340254	0.034671	-1.37638	1	0.0646955	-0.562703	0.939944	0.113179	0.274422	0.871831	0.149849	0.708487	0.247696	0.123619	0.410853	0.559681	0.0531235	-0.875608	0.258046
ENSMUSG00000070738	Dgkd	0.0460943	-0.638025	0.0962599	0.0510932	-0.384463	1	0.0683228	0.018668	1	0.08256	0.313307	1	0.069339	0.0489134	1	0.0554147	-0.284216	1	0.0393999	-0.745589	1	0.0687201	0.0301331	1	0.0880453	0.410426	0.777201	0.124193	0.965051	0.0534534	0.059436	-0.13823	1	0.0740594	0.148883	1	0.046026	-0.563731	0.869841	0.0764856	0.197214	0.883406	0.0665639	-0.014018	1	0.0822557	0.311622	0.621113
ENSMUSG00000005501	Usp40	0.0732976	-0.695971	0.059614	0.0887409	-0.320022	1	0.062857	-0.905055	0.0857369	0.0793434	-0.490746	1	0.097234	-0.198065	1	0.115945	0.0675706	1	0.107168	-0.0409696	1	0.125256	0.188209	0.829502	0.174237	0.687698	0.414269	0.0598675	-0.929689	0.287518	0.0990599	-0.142413	1	0.15578	0.517594	0.553287	0.144869	0.408292	0.675356	0.154532	0.507435	0.457204	0.171164	0.669406	0.243743	0.165083	0.624399	0.201385
ENSMUSG00000090165	Ugt1a10	0	0.759263	1	0	3.38813	1	0.000341614	2.85646	0.531494	0	3.05027	1	0	2.60257	1	0.000852534	4.28978	0.492723	0	3.62365	1	0	1.84232	1	0	2.83109	1	0	2.25923	1	0	4.28848	1	0	2.70254	1	0	2.51916	1	0	2.57067	1	0	2.47178	1	0	2.09075	1
ENSMUSG00000090175	Ugt1a9	0.000251882	1.75926	0.533293	0	2.97309	1	0	0.856461	1	0.00107221	4.05027	0.79479	0	2.18753	1	0.000852534	3.70481	0.603515	0	3.20861	1	0	1.42728	1	0	2.41605	1	0	1.8442	1	0	3.87344	1	0	2.2875	1	0	2.10412	1	0	2.15563	1	0	2.05674	1	0	1.67571	1
ENSMUSG00000090124	Ugt1a7c	0.00100753	-0.0342866	1	0	0.0661989	1	0.000341614	-1.00152	0.629857	0.00107221	0.777254	1	0.000797	0.329553	1	0.0025576	1.53489	0.684757	0	0.301717	1	0.000487376	-0.430701	1	0.00185359	1.19366	0.872868	0.00191066	1.08931	0.634071	0.0123825	3.81455	0.05973	0.00340503	1.90899	0.32589	0	-0.802767	1	0.000780465	0.297654	1	0	-0.850146	0.806531	0.00057122	-0.182269	1
ENSMUSG00000090145	Ugt1a6b	0	1.34423	1	0	3.97309	1	0	1.85646	1	0	3.63524	1	0	3.18753	1	0	3.28978	1	0	4.20861	1	0	2.42728	1	0	3.41605	1	0	2.8442	1	0.0024765	6.87344	0.430644	0	3.2875	1	0	3.10412	1	0	3.15563	1	0	3.05674	1	0	2.67571	1
ENSMUSG00000054545	Ugt1a6a	0.00176317	-0.3282	0.742326	0	-0.884892	1	0.00136646	-0.576499	0.790949	0.00428883	1.20228	0.947729	0.000797	-0.645356	1	0.00341013	0.856816	0.940571	0.001576	0.375718	1	0.000974753	-0.795112	0.754031	0.00370717	0.983091	0.878458	0.00445821	1.17177	0.400724	0.014859	2.98036	0.119181	0.00255377	0.506144	1	0.00452715	1.21104	0.432774	0.00156093	-0.0667579	1	0.00146294	-0.165648	1	0.00057122	-1.15718	0.523669
ENSMUSG00000089943	Ugt1a5	0	0.759263	1	0	3.38813	1	0	1.2715	1	0	3.05027	1	0	2.60257	1	0	2.70481	1	0	3.62365	1	0	1.84232	1	0	2.83109	1	0.000636888	3.8442	0.374527	0	4.28848	1	0	2.70254	1	0	2.51916	1	0	2.57067	1	0	2.47178	1	0	2.09075	1
ENSMUSG00000081984	Dnajb3	0.00982338	-1.16357	0.0067021	0.00537823	-1.64162	0.917403	0.0191304	-0.0854363	1	0.0128665	-0.577214	1	0.009564	-1.02492	0.569961	0.0477419	1.34788	0.0527278	0.0866798	2.23789	0.000896974	0.0121844	-0.745724	0.428951	0.0157555	-0.31187	1	0.0165591	-0.271281	1	0.054483	1.51436	0.50951	0.0434141	1.19678	0.0677186	0.0173541	-0.190497	1	0.0179507	-0.138986	1	0.0160924	-0.302336	1	0.0159942	-0.330494	0.919894
ENSMUSG00000089960	Ugt1a1	0.000251882	-0.356215	0.821007	0	1.16573	1	0.000341614	0.156021	1	0.00214442	2.63524	0.770755	0	0.380179	1	0.00170507	2.28978	0.605349	0.001576	2.50817	0.840578	0	-0.380075	0.955221	0	0.608696	1	0.000636888	1.14376	0.894298	0.00990599	4.87344	0.0287272	0	0.480149	1	0.000754525	1.40368	0.961502	0	0.34828	1	0	0.24939	1	0	-0.131643	1
ENSMUSG00000079429	Mroh2a	0.0387898	0.906104	0.00716345	0.0134456	-0.70703	1	0.0358695	0.710937	0.158388	0.0353829	0.643213	0.927309	0.015143	-0.606882	0.921503	0.075023	1.8407	0.00140454	0.0882558	2.02469	0.00763739	0.0082854	-1.52433	0.0434087	0.00926793	-1.26407	0.544218	0.011464	-1.02682	0.359844	0.074295	1.74018	0.285801	0.00681006	-1.68723	0.204928	0.0030181	-2.72877	0.011877	0.00234139	-3.00171	0.00663125	0.00219441	-3.1006	0.00375711	0.00228488	-3.15718	0.000319019
ENSMUSG00000044783	Hjurp	0.0692675	-1.29334	0.000235047	0.0739507	-1.05521	1	0.11854	-0.416129	0.594402	0.112582	-0.452628	1	0.487764	1.85016	2.69836e-05	0.175622	0.208475	0.996794	0.190695	0.329979	0.952711	0.132079	-0.23303	0.977189	0.185359	0.289847	0.886657	0.0923487	-0.765665	0.427166	0.260032	0.785581	1	0.261336	0.821699	0.197558	0.138833	-0.148311	1	0.155313	0.0218245	1	0.140442	-0.131338	1	0.153087	-0.00185745	1
ENSMUSG00000036251	Trpm8	0.0198987	5.34423	1.0195e-22	0	-1.50264	1	0.00102484	-1.5698	0.273267	0	-1.8405	1	0.000797	-1.2719	0.842781	0	-2.18596	0.685253	0	-1.26713	1	0	-3.04845	0.0815	0	-2.05968	0.706437	0.000636888	-1.61524	0.496514	0.0074295	1.44718	1	0	-2.18823	0.581029	0	-2.37161	0.412314	0.000780465	-1.3038	0.742901	0	-2.41899	0.285005	0	-2.80002	0.122826
ENSMUSG00000026295	Spp2	0.233242	4.46594	3.99679e-43	0.0416813	-0.140653	1	0.015031	-1.7484	0.0148547	0.0343107	-0.43281	1	0.007173	-2.63264	0.0888792	0.00596774	-2.85488	0.103028	0	-4.94494	0.104944	0.00292426	-3.9113	3.93499e-05	0.00185359	-4.15	0.0192821	0.0222911	-1.0944	0.464794	0.0470535	0.0660895	1	0.00170251	-4.27855	0.00574668	0.00150905	-4.46193	0.0011492	0.00234139	-3.99411	0.00297953	0.00146294	-4.50931	0.000749352	0.0028561	-3.88653	0.000188492
ENSMUSG00000099553	Gm29538	0.0198987	0.491227	0.255669	0	-3.55047	0.421934	0.00102484	-3.65529	1.44484e-05	0.00107221	-2.8844	0.411573	0.000797	-3.3321	0.0391341	0.00170507	-2.64096	0.150805	0	-3.31495	0.327084	0.000487376	-4.09236	0.000140414	0.000926793	-3.10359	0.0869329	0.00191066	-2.66756	0.0240368	0.0024765	-1.64619	1	0.00510754	-1.40499	0.509282	0.00150905	-2.82661	0.039278	0	-4.36793	0.00378643	0	-4.46682	0.00268849	0.00114244	-3.25503	0.00273836
ENSMUSG00000062310	Glrp1	0.0120903	4.4995	3.28542e-08	0	-0.909554	1	0.000683228	-1.39147	0.786602	0.00643325	1.71467	0.79479	0	-1.69511	1	0	-1.59287	1	0	-0.674035	1	0	-2.45536	0.707893	0	-1.46659	1	0	-2.03845	0.997291	0	-0.00919866	1	0	-1.59514	1	0	-1.77852	1	0	-1.72701	1	0	-1.8259	1	0.00057122	-1.18227	1
ENSMUSG00000100798	Gm19589	0.00251882	2.80366	0.000684602	0	0.803164	1	0.000683228	0.441423	1	0	0.46531	1	0	0.0176093	1	0	0.11985	1	0	1.03868	1	0	-0.742645	0.767385	0	0.246126	1	0	-0.325729	0.96094	0	1.70352	1	0.000851257	1.20004	1	0	-0.065801	1	0	-0.0142904	1	0	-0.11318	1	0.00057122	0.588249	1
ENSMUSG00000100367	Gm29336	0.00604516	3.81816	1.3234e-09	0	-0.0713046	1	0.000683228	-0.512773	0.90294	0	-0.409159	1	0	-0.85686	0.923597	0.000852534	0.289775	1	0	0.164213	1	0	-1.61711	0.402702	0	-0.628344	1	0	-1.2002	0.650377	0.0024765	1.87344	1	0	-0.75689	0.936361	0	-0.94027	0.930588	0	-0.88876	0.833627	0	-0.98765	0.807816	0.00114244	0.306478	1
ENSMUSG00000049866	Arl4c	0.258934	0.0449057	0.912675	0.0968082	-1.39287	0.92435	0.172515	-0.608662	0.324859	0.162976	-0.643867	1	0.126723	-1.02533	0.437868	0.0954838	-1.43622	0.237694	0.0220639	-3.45412	0.0285213	0.175456	-0.561939	0.54151	0.213162	-0.249624	1	0.311438	0.328593	0.634187	0.0767715	-1.69213	1	0.73804	1.69756	0.000330884	0.774143	1.80143	4.43422e-05	0.328576	0.407092	0.578277	0.219441	-0.209731	1	0.152516	-0.766489	0.32834
ENSMUSG00000097398	Platr5	0.0219137	4.1598	4.93679e-20	0.00268912	-0.223308	1	0.00375775	-0.216788	1	0.00214442	-0.561162	1	0	-2.61982	0.316008	0.000852534	-1.50464	0.780178	0	-1.59875	1	0.000487376	-2.36714	0.0891876	0.00185359	-0.780347	1	0.000636888	-1.95022	0.296662	0	-0.933911	1	0	-2.51985	0.31824	0	-2.70323	0.215224	0	-2.65172	0.22319	0	-2.75061	0.148545	0.00057122	-2.1187	0.153141
ENSMUSG00000099378	1700067G17Rik	0.012846	1.33042	0.000783762	0.00134456	-1.30303	1	0.0163975	1.71628	0.000147347	0.0160831	1.49568	0.321214	0.001594	-1.49429	0.421307	0.00852534	0.559382	0.927596	0.001576	-1.06752	1	0.000487376	-2.84884	0.00692628	0.000926793	-1.86007	0.362253	0.00700577	0.24925	1	0	-1.41196	1	0.000851257	-1.98862	0.225813	0.00150905	-1.5777	0.31323	0	-3.12977	0.0353552	0.00146294	-1.62508	0.220745	0.00114244	-2.00611	0.0685327
ENSMUSG00000036206	Sh3bp4	0.0637261	0.211376	0.522113	0.069917	0.340163	1	0.073447	0.441423	0.380982	0.0857766	0.645289	0.837645	0.058978	0.0798464	1	0.0366589	-0.621481	0.932546	0.017336	-1.61157	0.558954	0.0482503	-0.237202	0.974495	0.0463396	-0.274564	1	0.0751528	0.452456	0.49956	0.0520065	-0.0615867	1	0.110663	1.0483	0.0826908	0.0407444	-0.473167	0.961266	0.0312186	-0.860766	0.482151	0.02487	-1.19443	0.197795	0.0325595	-0.821659	0.304582
ENSMUSG00000101288	Gm28342	0.000503763	2.34423	0.220142	0	2.65116	1	0	0.534533	1	0	2.31331	1	0	1.86561	1	0.00170507	4.28978	0.173458	0	2.88668	1	0	1.10535	1	0	2.09412	1	0	1.52227	1	0	3.55152	1	0	1.96558	1	0	1.7822	1	0	1.83371	1	0	1.73482	1	0	1.35378	1
ENSMUSG00000099938	C030007H22Rik	0.000251882	2.34423	0.415552	0	3.38813	1	0	1.2715	1	0	3.05027	1	0	2.60257	1	0	2.70481	1	0	3.62365	1	0	1.84232	1	0	2.83109	1	0.000636888	3.8442	0.374527	0	4.28848	1	0	2.70254	1	0	2.51916	1	0	2.57067	1	0	2.47178	1	0	2.09075	1
ENSMUSG00000055013	Agap1	0.0758164	-0.629259	0.092694	0.0658834	-0.740606	1	0.0997513	-0.166134	0.972438	0.124376	0.185364	1	0.050211	-1.1623	0.335893	0.329078	1.72672	0.000326021	0.386119	1.90557	0.00276135	0.0575104	-0.997009	0.126188	0.0824845	-0.427487	1	0.118461	0.1109	0.950141	0.116395	0.0997557	1	0.201748	0.932024	0.123456	0.0799797	-0.480277	0.946482	0.0850707	-0.387186	0.972941	0.0819248	-0.445568	0.848605	0.0868255	-0.366681	0.820426
ENSMUSG00000034486	Gbx2	0.00403011	2.43169	0.00522747	0.0134456	3.97309	0.0717625	0.000341614	-1.09774	0.838629	0.00428883	2.14981	0.70967	0	-0.812466	1	0	-0.710225	1	0	0.208608	1	0	-1.57272	0.791241	0	-0.583949	1	0	-1.1558	1	0	0.873444	1	0	-0.712496	1	0	-0.895876	1	0	-0.844365	1	0	-0.943255	1	0	-1.32429	1
ENSMUSG00000067081	Asb18	0.00125941	3.34423	0.00664765	0	1.97309	1	0	-0.143539	1	0	1.63524	1	0	1.18753	1	0.000852534	2.48242	0.837441	0	2.20861	1	0	0.42728	1	0	1.41605	1	0	0.844196	1	0.0024765	4.06609	1	0	1.2875	1	0	1.10412	1	0	1.15563	1	0	1.05674	1	0	0.675712	1
ENSMUSG00000026301	Iqca	0.010579	0.344225	0.494841	0	-2.76838	0.711826	0.00580744	-0.595666	0.636193	0.00536104	-0.487161	1	0.000797	-2.54718	0.162037	0.000852534	-2.44493	0.241071	0	-2.53286	0.579471	0.000487376	-3.30743	0.00310876	0.000926793	-2.31866	0.286982	0.02866	1.96688	0.000732562	0.0024765	-0.861265	1	0	-3.45396	0.0575525	0	-3.63734	0.0217201	0	-3.58583	0.0260897	0.000731471	-2.67797	0.0647754	0	-4.06576	0.00191832
ENSMUSG00000100850	4930434B07Rik	0.00302258	3.4597	1.73938e-05	0	0.803164	1	0	-1.31346	0.591289	0	0.46531	1	0	0.0176093	1	0.00170507	1.87474	0.721801	0	1.03868	1	0.000487376	0.339818	1	0	0.246126	1	0	-0.325729	0.96094	0	1.70352	1	0.000851257	1.20004	1	0	-0.065801	1	0	-0.0142904	1	0	-0.11318	1	0	-0.494213	0.923736
ENSMUSG00000044337	Ackr3	0.0302258	0.531769	0.149656	0.0107565	-0.925764	1	0.00444098	-2.39147	0.000132472	0.00321662	-2.44691	0.335717	0.007173	-1.55663	0.273787	0.00852534	-1.31419	0.511691	0.00630398	-1.54895	0.758518	0.0292426	0.436177	0.567347	0.0324377	0.591622	0.659885	0.0127378	-0.79966	0.546345	0.0024765	-2.21402	1	0.0153226	-0.506227	1	0.0241448	0.145703	1	0.111606	2.67451	7.37413e-09	0.0380365	0.839221	0.218678	0.00685464	-1.68184	0.0413937
ENSMUSG00000101951	Gm28721	0.000251882	3.34423	0.255669	0	3.97309	1	0	1.85646	1	0	3.63524	1	0	3.18753	1	0	3.28978	1	0	4.20861	1	0	2.42728	1	0	3.41605	1	0	2.8442	1	0	4.87344	1	0	3.2875	1	0	3.10412	1	0	3.15563	1	0	3.05674	1	0	2.67571	1
ENSMUSG00000101028	Gm28723	0.00302258	3.04466	0.00135204	0	0.651161	1	0.000341614	-0.391467	1	0	0.313307	1	0	-0.134394	1	0.000852534	1.04185	1	0	0.88668	1	0.000487376	0.179353	1	0	0.0941225	1	0	-0.477732	1	0.0024765	2.62552	1	0.00170251	1.70254	0.684161	0	-0.217804	1	0.000780465	0.907707	0.937301	0	-0.265183	1	0	-0.646217	1
ENSMUSG00000101997	Gm28722	0.00327446	3.82965	8.40805e-05	0	0.803164	1	0	-1.31346	0.821352	0.00214442	2.2202	0.883132	0.000797	1.10007	0.975067	0	0.11985	1	0	1.03868	1	0	-0.742645	0.983098	0	0.246126	1	0.000636888	0.756734	0.93952	0	1.70352	1	0	0.117579	1	0	-0.065801	1	0	-0.0142904	1	0	-0.11318	1	0	-0.494213	1
ENSMUSG00000034432	Cops8	0.216366	-0.116426	0.854357	0.237987	0.0458109	1	0.20326	-0.211506	0.903386	0.153326	-0.60688	1	0.323582	0.515735	0.551205	0.173064	-0.433869	1	0.14972	-0.631121	1	0.279754	0.301514	0.638473	0.227991	-0.0200961	1	0.212084	-0.132946	1	0.153543	-0.5826	1	0.232393	0.00832573	1	0.228621	-0.0170005	1	0.275504	0.267889	0.767681	0.290394	0.350184	0.612031	0.237628	0.0417145	0.997528
ENSMUSG00000056128	Gm9991	0.00755645	4.97649	2.69317e-07	0	-0.156194	1	0	-2.27282	0.595842	0	-0.494048	1	0	-0.941749	1	0.00170507	0.830343	0.94522	0	0.0793246	1	0	-1.702	0.947705	0	-0.713232	1	0	-1.28509	1	0	0.744161	1	0	-0.841779	1	0	-1.02516	1	0	-0.973648	1	0.000731471	-0.0307182	1	0	-1.45357	1
ENSMUSG00000048126	Col6a3	0.0647336	3.24693	1.77929e-18	0	-3.65262	0.606892	0.00580744	-1.53586	0.0831114	0.0182275	0.242918	1	0.002391	-2.42718	0.235597	0.00426267	-1.73259	0.603515	0	-3.4171	0.454416	0.0141339	-0.181529	1	0.0139019	-0.153805	1	0.0050951	-1.58207	0.297681	0.0123825	-0.148923	1	0.000851257	-3.33455	0.0809136	0.00829978	-0.895876	0.902458	0.00546325	-1.44428	0.507781	0.00219441	-2.55797	0.0980199	0.00456976	-1.75055	0.148434
ENSMUSG00000026303	Mlph	0.0463462	-0.731724	0.0560882	0.0215129	-1.69434	0.767311	0.0888196	0.349091	0.518058	0.0900655	0.347659	1	0.016737	-2.10374	0.0325301	0.0912211	0.367824	0.855771	0.0772238	0.125394	1	0.0380154	-0.971112	0.162151	0.0315109	-1.19445	0.438784	0.157311	1.25053	0.00662808	0.406146	2.61406	0.000333402	0.299642	2.30809	8.78294e-08	0.0739435	0.048732	1	0.00546325	-3.60675	7.98272e-05	0.0109721	-2.69898	0.00121348	0.00799708	-3.17395	7.17536e-06
ENSMUSG00000090550	Prlh	0.159945	4.23926	1.50059e-32	0.0282357	-0.184028	1	0.015031	-1.22533	0.180407	0.0375273	0.214573	1	0.001594	-3.87855	0.0301652	0.0170507	-0.936293	1	0.001576	-3.44424	0.484117	0	-6.22736	3.30002e-06	0	-5.23859	0.0172117	0.00827954	-1.97963	0.153814	0.024765	-0.303749	1	0.00425628	-2.77319	0.132431	0.000754525	-4.54872	0.00469972	0.000780465	-4.49721	0.00539661	0.00146294	-4.00934	0.00751749	0.00228488	-3.64982	0.00185676
ENSMUSG00000026304	Rab17	0.0622148	0.546877	0.0991172	0.0188238	-1.21674	1	0.0423601	-0.121735	1	0.0289496	-0.636895	1	0.00797	-2.45501	0.0212061	0.0349539	-0.378604	1	0.0189119	-1.1903	0.899573	0.00926015	-2.3409	0.00046214	0.0139019	-1.67935	0.229637	0.10636	1.35693	0.00492191	0.0421005	-0.0493877	1	0.20345	2.42952	6.57738e-08	0.101861	1.26381	0.0185481	0.0109265	-2.03419	0.0325002	0.00731471	-2.5858	0.00457329	0.00685464	-2.7232	0.000254497
ENSMUSG00000100791	Gm28199	0.000755645	3.34423	0.114537	0.00134456	3.97309	0.832323	0	0.534533	1	0	2.31331	1	0	1.86561	1	0	1.96785	1	0	2.88668	1	0	1.10535	1	0	2.09412	1	0	1.52227	1	0	3.55152	1	0	1.96558	1	0	1.7822	1	0	1.83371	1	0	1.73482	1	0	1.35378	1
ENSMUSG00000026305	Lrrfip1	0.355657	0.0397595	0.9221	0.406057	0.234339	1	0.401396	0.23895	0.728701	0.331312	-0.0693155	1	0.330755	-0.0736566	1	0.420299	0.290688	0.913095	0.545294	0.673343	0.575949	0.288527	-0.29009	0.908745	0.2456	-0.517174	0.997284	0.322902	-0.112014	1	0.648843	0.923324	1	0.628228	0.914937	0.120022	0.29351	-0.254871	1	0.196677	-0.852185	0.44877	0.261135	-0.431522	0.856681	0.239341	-0.57095	0.5315
ENSMUSG00000070732	Rbm44	0.0347597	4.76273	2.53799e-22	0.00134456	-1.37564	1	0.00204968	-1.63997	0.222319	0.00321662	-0.695682	1	0.003985	-0.540386	1	0.00170507	-1.46511	0.923476	0	-2.14894	1	0.000974753	-2.32761	0.146195	0.000926793	-1.93268	0.790236	0	-3.51336	0.0914496	0	-1.48411	1	0.000851257	-2.06122	0.65228	0	-3.25343	0.205379	0	-3.20192	0.197331	0	-3.30081	0.15335	0.00171366	-1.65521	0.383342
ENSMUSG00000034353	Ramp1	0.110324	0.527978	0.097087	0.0228575	-1.79877	0.744475	0.0215217	-2.05118	5.84455e-05	0.0375273	-1.12336	0.922045	0.203235	1.43181	0.00852939	0.0656451	-0.321912	1	0.00630398	-3.42075	0.0625204	0.0082854	-3.34458	7.87691e-07	0.0157555	-2.35581	0.0418489	0.0337551	-1.31605	0.120422	0.0965834	0.269818	1	0.269848	1.89735	9.71852e-05	0.0120724	-2.75093	0.00187302	0.010146	-2.98172	0.000925401	0.00950913	-3.08061	0.000428342	0.275328	2.03892	7.99082e-08
ENSMUSG00000034343	Ube2f	0.39092	0.366459	0.254546	0.379165	0.266975	1	0.330341	0.064948	1	0.27663	-0.203409	1	0.377778	0.266539	0.865372	0.24894	-0.364287	1	0.249007	-0.353299	1	0.36407	0.217202	0.773456	0.273404	-0.222728	1	0.361115	0.199934	0.814273	0.465582	0.566671	1	0.392429	0.32387	0.802981	0.199195	-0.700311	0.683455	0.13424	-1.28183	0.14361	0.208469	-0.633571	0.618099	0.320454	0.0149099	1
ENSMUSG00000097285	Gm26683	0.00352634	3.08119	0.000247426	0.00537823	3.04709	0.399593	0.000341614	-0.602971	1	0	0.111673	1	0.000797	0.728103	1	0	-0.233787	1	0	0.685046	1	0	-1.09628	0.836047	0.000926793	0.956619	1	0	-0.679365	0.994065	0	1.34988	1	0	-0.236058	1	0.000754525	0.644692	1	0	-0.367927	1	0	-0.466817	1	0	-0.84785	0.965214
ENSMUSG00000026307	Scly	0.233998	0.816218	0.00495333	0.181515	0.29734	1	0.165341	0.167738	0.806787	0.171553	0.213353	1	0.157009	0.0796436	1	0.127028	-0.238796	1	0.0929837	-0.678918	1	0.140364	-0.0960645	1	0.138092	-0.112521	1	0.215268	0.57294	0.310423	0.0941069	-0.644074	1	0.129391	-0.211247	1	0.0709254	-1.10615	0.274748	0.0608763	-1.32726	0.135036	0.0811933	-0.90904	0.35585	0.1171	-0.371651	0.806276
ENSMUSG00000090322	Gm17090	0.128963	4.59215	2.19533e-55	0.045715	0.907616	0.848637	0.00956519	-1.49501	0.0158217	0.0139387	-0.802963	1	0.006376	-1.89993	0.151411	0.00170507	-3.39673	0.0141066	0	-4.06752	0.0768374	0.000974753	-4.25922	2.77743e-06	0	-4.86007	0.00335771	0.00318444	-2.83528	0.00329023	0	-3.40268	1	0.000851257	-3.98629	0.00261341	0.0030181	-2.84073	0.00955908	0.000780465	-4.11816	0.000645841	0.00146294	-3.62976	0.00119251	0.00171366	-3.59342	9.44898e-05
ENSMUSG00000049515	Espnl	0.0266995	2.5311	1.90037e-14	0.0268912	1.87355	0.133604	0.00922357	0.229187	0.881007	0.00750546	0.0427782	1	0.000797	-2.44909	0.126902	0.0051152	-0.502783	1	0.00315199	-0.835787	1	0.00292426	-1.36528	0.14039	0	-3.22781	0.0680907	0.00318444	-1.17817	0.350696	0	-1.77041	1	0.00255377	-1.33455	0.504371	0.00226358	-1.51793	0.291302	0	-3.48822	0.0145077	0.00219441	-1.56531	0.211737	0.00057122	-2.96091	0.00516023
ENSMUSG00000026308	Klhl30	0.00831209	3.43169	2.72497e-11	0.00806735	2.35418	0.30477	0.000341614	-1.7285	0.185537	0.00107221	0.0502728	1	0.001594	0.217908	1	0	-1.32493	0.881238	0.001576	0.623645	1	0	-2.18743	0.19794	0	-1.19866	0.828271	0.000636888	-0.740766	0.771339	0	0.258735	1	0.000851257	-0.297458	1	0.000754525	-0.480838	1	0	-1.45908	0.560444	0.000731471	-0.528218	0.904041	0	-1.939	0.222121
ENSMUSG00000047443	Fam132b	0.00453387	0.685262	0.2522	0.00941191	1.82334	0.51057	0	-3.42894	0.00627821	0.00214442	-0.0277298	1	0.010361	1.97252	0.035769	0.00170507	-0.37319	1	0	-1.07679	1	0.00194951	-0.460245	0.925525	0.00556076	1.05348	0.689758	0.00127378	-0.818769	0.774948	0.0024765	0.606658	1	0.00766131	1.50091	0.190767	0.00452715	0.741554	0.858572	0.000780465	-1.11115	0.629328	0.00146294	-0.60622	0.86642	0.00171366	-0.553107	0.866822
ENSMUSG00000026309	Ilkap	0.213344	-0.61676	0.0887317	0.298492	-0.0453914	1	0.255527	-0.305093	0.752938	0.187636	-0.734065	1	0.373793	0.294833	0.83261	0.325668	0.0838893	1	0.376663	0.299515	0.970582	0.381616	0.339168	0.572781	0.356815	0.222034	0.956233	0.203167	-0.633764	0.556271	0.195643	-0.652272	1	0.369446	0.275943	0.868147	0.279929	-0.146047	1	0.373843	0.295375	0.722418	0.449855	0.584806	0.313869	0.431271	0.529086	0.282586
ENSMUSG00000100253	1700020N18Rik	0.00352634	-0.977703	0.0776008	0.00403368	-0.357827	1	0.00170807	-1.87146	0.02201	0.00214442	-1.11965	1	0.001594	-1.56735	0.386894	0.0051152	-0.206651	1	0.00315199	-0.54628	1	0.000974753	-2.32761	0.0188383	0.000926793	-1.93268	0.326662	0.00191066	-1.48672	0.248259	0.0024765	-0.475284	1	0.000851257	-2.06122	0.202549	0	-3.25343	0.0314602	0.000780465	-2.19309	0.112648	0	-3.30081	0.0216381	0.00057122	-2.67302	0.0161069
ENSMUSG00000067071	Hes6	0.384371	-1.38791	3.569e-05	3.37484	2.03022	0.00475739	0.595433	-0.668467	0.203644	0.33989	-1.444	0.604048	2.15987	1.37025	0.0100498	0.942902	0.0640353	1	0.880982	-0.0378955	1	2.16444	1.45938	7.39455e-05	1.3976	0.665525	0.510218	0.245202	-1.95089	0.00462216	0.208026	-2.12483	1	0.342205	-1.44426	0.148912	0.172786	-2.44839	0.00144282	0.316088	-1.56523	0.0571791	1.13671	0.352812	0.703732	0.893959	-0.0172679	1
ENSMUSG00000055866	Per2	0.0146091	-0.169737	0.787729	0.0174793	0.203016	1	0.019472	0.313562	0.670543	0.00964987	-0.635294	1	0.010361	-0.58254	0.926247	0.0161981	0.0571142	1	0.0204879	0.438534	1	0.0146213	-0.130276	1	0.0148287	-0.0625406	1	0.02866	0.916547	0.140401	0.0222885	0.602915	1	0.0212814	0.456562	0.802565	0.00679073	-1.1664	0.414079	0.00936558	-0.725126	0.718401	0.0160924	0.0372747	1	0.0125668	-0.343758	0.896643
ENSMUSG00000100151	Gm28382	0.000503763	1.92919	0.292671	0	2.38813	1	0	0.271498	1	0	2.05027	1	0.000797	2.86561	0.686237	0	1.70481	1	0	2.62365	1	0	0.842318	1	0	1.83109	1	0	1.25923	1	0	3.28848	1	0	1.70254	1	0	1.51916	1	0	1.57067	1	0	1.47178	1	0	1.09075	1
ENSMUSG00000034292	Traf3ip1	0.0415605	-0.753426	0.0481029	0.0551269	-0.227984	1	0.0331365	-1.06896	0.043893	0.0396717	-0.713959	1	0.04782	-0.457268	0.986826	0.0545622	-0.25961	1	0.0630398	-0.028165	1	0.0623842	-0.0712674	1	0.0500468	-0.38379	1	0.0248386	-1.42913	0.0742894	0.024765	-1.28918	1	0.0604392	-0.107673	1	0.0452715	-0.540678	0.903124	0.0538521	-0.282088	1	0.0738786	0.192923	0.856207	0.0679752	0.063949	0.986317
ENSMUSG00000026311	Asb1	0.0216618	0.0289453	0.938077	0.0201684	-0.00419044	1	0.0242546	0.219031	0.788803	0.0192997	-0.085504	1	0.02391	0.20804	1	0.0315437	0.624813	0.647118	0.0315199	0.638029	0.785561	0.0126718	-0.763276	0.407773	0.0185359	-0.154528	1	0.00891643	-1.22905	0.193762	0.00990599	-0.813056	1	0.0178764	-0.213066	1	0.014336	-0.539732	0.932348	0.0195116	-0.0922929	1	0.0204812	-0.0248536	1	0.0274186	0.410838	0.571205
ENSMUSG00000101705	Gm28380	0.000503763	0.469756	0.822503	0.00134456	2.38813	1	0.00136646	2.00846	0.265644	0.00214442	2.76077	0.755873	0	0.487095	1	0	0.589335	1	0	1.50817	1	0	-0.273159	1	0.000926793	1.83109	0.887519	0.000636888	1.25923	0.848795	0	2.173	1	0	0.587064	1	0	0.403684	1	0	0.455195	1	0	0.356305	1	0	-0.0247282	1
ENSMUSG00000100980	Gm29100	0.000251882	2.34423	0.415552	0	3.38813	1	0.000341614	2.85646	0.531494	0	3.05027	1	0	2.60257	1	0	2.70481	1	0	3.62365	1	0	1.84232	1	0	2.83109	1	0	2.25923	1	0	4.28848	1	0	2.70254	1	0	2.51916	1	0	2.57067	1	0	2.47178	1	0	2.09075	1
ENSMUSG00000007805	Twist2	0.0095715	3.1702	2.60267e-09	0	-0.933801	1	0.000341614	-2.02618	0.15061	0	-1.27166	1	0.002391	0.354644	1	0.000852534	-0.592868	1	0	-0.698283	1	0	-2.47961	0.18665	0	-1.49084	0.775326	0	-2.06269	0.356996	0	-0.0334462	1	0	-1.61939	0.759195	0.000754525	-0.778519	1	0.00156093	-0.117384	1	0.0051203	1.32882	0.292614	0.00342732	0.728179	0.697449
ENSMUSG00000026313	Hdac4	0.0816097	-0.745586	0.0414344	0.045715	-1.47553	0.868711	0.0826706	-0.694967	0.234789	0.114726	-0.152909	1	0.084482	-0.614514	0.831909	0.231889	0.921564	0.19372	0.162328	0.364083	0.929639	0.127205	-0.00588294	1	0.203894	0.716616	0.379532	0.0655994	-1.00033	0.238091	0.146113	0.214281	1	0.120027	-0.0892479	1	0.126006	-0.0172862	1	0.196677	0.667461	0.270703	0.201155	0.705837	0.209161	0.214779	0.827396	0.0635433
ENSMUSG00000096941	Gm26720	0.00251882	-0.127081	0.952646	0	-1.17666	1	0.00102484	-1.231	0.35862	0.00214442	0.111673	1	0.000797	-0.941749	0.829578	0.0025576	0.202312	1	0.00315199	0.685046	1	0.00438639	0.795012	0.5973	0.00463396	0.956619	0.799378	0.000636888	-1.28509	0.508498	0.0024765	0.744161	1	0.000851257	-0.841779	0.948685	0.0030181	0.359963	1	0.00780465	1.68433	0.080485	0.00731471	1.58544	0.0985651	0.00399854	0.675712	0.725398
ENSMUSG00000101265	Gm29099	0.000755645	2.75926	0.107352	0	2.38813	1	0	0.271498	1	0	2.05027	1	0	1.60257	1	0	1.70481	1	0	2.62365	1	0.000487376	2.10535	0.674338	0	1.83109	1	0	1.25923	1	0	3.28848	1	0	1.70254	1	0.000754525	2.7822	0.64496	0	1.57067	1	0	1.47178	1	0	1.09075	1
ENSMUSG00000026260	Ndufa10	0.579832	-0.178438	0.659579	0.781188	0.289625	1	0.588601	-0.145734	0.944024	0.362406	-0.851217	1	0.787436	0.308828	0.904852	0.6394	-0.0095001	1	0.553174	-0.22232	1	0.783701	0.313529	0.686744	0.583879	-0.146059	1	0.486582	-0.427065	0.808815	0.418528	-0.624713	1	0.620566	-0.0547349	1	0.645119	0.00392838	1	0.712565	0.155733	1	0.822905	0.378853	0.660186	0.82884	0.397665	0.528168
ENSMUSG00000042849	Olfr1414	0.000503763	2.92919	0.135055	0	2.97309	1	0	0.856461	1	0	2.63524	1	0	2.18753	1	0	2.28978	1	0.001576	4.62365	0.418688	0	1.42728	1	0	2.41605	1	0	1.8442	1	0	3.87344	1	0	2.2875	1	0	2.10412	1	0	2.15563	1	0	2.05674	1	0	1.67571	1
ENSMUSG00000063583	Olfr1410	0.00403011	3.26176	2.31284e-06	0	0.329233	1	0.00102484	0.397029	0.999534	0	-0.00862093	1	0.001594	1.24893	0.831909	0.000852534	0.704813	1	0	0.564751	1	0	-1.21658	0.623389	0	-0.227806	1	0	-0.79966	0.776823	0.0024765	2.28848	1	0	-0.356352	1	0.000754525	0.519162	1	0	-0.488222	1	0	-0.587112	0.978059	0	-0.968145	0.738375
ENSMUSG00000073616	Myeov2	2.31504	0.318519	0.315934	2.06928	0.101572	1	2.30555	0.29408	0.625017	2.32347	0.277391	1	1.63385	-0.254139	1	2.38965	0.323843	0.959666	2.44595	0.349634	1	1.45189	-0.44502	0.598345	1.32346	-0.566939	0.826473	1.97372	0.0328249	1	2.30067	0.254909	1	1.55184	-0.33072	1	1.46453	-0.419858	0.892028	1.49381	-0.389418	0.838672	1.57851	-0.307393	0.893633	1.74679	-0.156227	1
ENSMUSG00000044055	Otos	0.12317	1.86724	3.46748e-11	0.0147901	-1.62186	0.910746	0.122639	1.68298	9.42078e-07	0.0975709	1.08198	0.408957	0.008767	-2.40741	0.0273327	0.0230184	-1.06274	0.624755	0.0362479	-0.371337	1	0.00487376	-3.29444	5.08636e-06	0.00278038	-3.77377	0.00386856	0.0471297	-0.0263327	1	0.0421005	-0.129058	1	0.00681006	-2.72621	0.0115196	0.00528168	-3.08075	0.00140836	0	-6.03789	2.28045e-06	0.0051203	-3.12813	0.000911014	0.010282	-2.24754	0.00213183
ENSMUSG00000100546	Gm29483	0.099997	0.637664	0.0371447	0.0174793	-1.93638	0.61191	0.214192	2.08904	1.01057e-11	0.151181	1.18228	0.246708	0.008767	-2.94604	0.00207073	0.0213133	-1.71628	0.153293	0.00315199	-3.93265	0.0248868	0.0136465	-2.41864	9.34636e-05	0.0259502	-1.42987	0.287322	0.159859	1.32462	0.00361252	0.0569595	-0.249815	1	0.00766131	-3.11081	0.00154371	0.00679073	-3.29419	0.000199664	0.00624372	-3.39554	0.000171746	0.0197497	-1.84067	0.0271949	0.0525522	-0.432588	0.748324
ENSMUSG00000100781	Gm29481	0.00201505	-1.99364	0.000446819	0.00806735	0.256882	1	0.00307452	-1.32146	0.0823983	0.00750546	0.119535	1	0.004782	-0.528673	0.984759	0.000852534	-2.27247	0.216569	0	-2.36125	0.430855	0.00487376	-0.605141	0.686136	0.00463396	-0.530368	1	0.000636888	-2.71805	0.0264869	0	-1.69641	1	0	-3.28235	0.0394606	0	-3.46573	0.0147167	0.00312186	-1.0616	0.494485	0.00146294	-1.91288	0.123679	0.0742586	4.80224	2.25519e-37
ENSMUSG00000034220	Gpc1	0.126445	-0.552496	0.140689	0.184205	0.0763403	1	0.152701	-0.228348	0.882894	0.210153	0.272869	1	0.176934	0.0133027	1	0.0912211	-0.971101	0.596455	0.0315199	-2.44483	0.158232	0.339214	1.07788	0.00573515	0.420764	1.35627	0.0178125	0.1433	-0.309681	0.962443	0.14859	-0.227864	1	0.0953408	-0.906337	0.548028	0.0973338	-0.881587	0.482212	0.108485	-0.719654	0.599481	0.172627	-0.024618	1	0.306174	0.886509	0.0411176
ENSMUSG00000101995	Gm29480	0.000755645	0.1743	1	0	0.580772	1	0.000683228	0.193496	1	0.00107221	1.31331	1	0	-0.204783	1	0.00170507	1.62681	0.794759	0	0.81629	1	0.000487376	0.105352	1	0	0.0237332	1	0	-0.548121	0.966306	0	1.48113	1	0	-0.104813	1	0.000754525	0.782196	1	0	-0.236683	0.997279	0	-0.335573	0.969937	0.0057122	3.67571	4.73295e-05
ENSMUSG00000034212	Ankmy1	0.0027707	-2.14763	4.13881e-05	0	-3.16134	0.378665	0.00273291	-2.06637	0.00293664	0.00214442	-1.90392	0.646996	0.003188	-1.60428	0.302874	0.00426267	-1.23379	0.607794	0.00315199	-1.33055	0.879166	0.00341164	-1.67075	0.0527402	0.00278038	-1.70289	0.364081	0	-4.29023	0.000788939	0	-2.26098	1	0.00510754	-1.00843	0.670435	0.00226358	-2.01482	0.102381	0.00312186	-1.63618	0.184847	0.00219441	-2.0622	0.0761178	0.126811	5.59397	1.41283e-56
ENSMUSG00000047067	Dusp28	0.0375304	-1.50977	3.02088e-05	0.0228575	-2.02503	0.508939	0.0669563	-0.572696	0.383016	0.0493216	-0.959923	0.975185	0.043835	-1.14913	0.358475	0.0844008	-0.182063	1	0.0724958	-0.386551	1	0.0633589	-0.634694	0.458298	0.0685827	-0.486988	1	0.0471297	-1.05884	0.207338	0.0520065	-0.832659	1	0.0732081	-0.393674	1	0.0792252	-0.279743	1	0.0952167	-0.00251327	1	0.130202	0.477165	0.47085	0.508957	2.99784	4.50426e-21
ENSMUSG00000097251	5033417F24Rik	0.00327446	-0.998167	0.0761173	0.00268912	-0.699336	1	0.00785712	0.397029	0.723002	0.00428883	-0.281241	1	0.001594	-1.48489	0.480536	0.0110829	0.947383	0.522404	0.0189119	1.74918	0.120892	0.00292426	-0.984533	0.408355	0.00556076	0.00423701	1	0.00382133	-0.567617	0.795686	0.0074295	0.625517	1	0.00255377	-0.960423	0.772982	0.0030181	-0.812353	0.803009	0.00312186	-0.760842	0.777657	0.0146294	1.37225	0.0555473	0.0177078	1.72152	0.00146898
ENSMUSG00000026269	Rnpepl1	0.122666	-1.25105	0.000308305	0.145212	-0.874586	1	0.2159	-0.327576	0.723583	0.250897	-0.0748531	1	0.168964	-0.669512	0.765029	0.295829	0.172863	1	0.297863	0.181342	1	0.221269	-0.277057	0.928103	0.272477	0.0481584	1	0.252844	-0.0670374	1	0.262509	-0.00140772	1	0.256228	-0.0448955	1	0.18335	-0.549631	0.869154	0.182629	-0.554454	0.779009	0.196034	-0.450402	0.839941	1.02762	2.32647	9.31171e-12
ENSMUSG00000100632	9430060I03Rik	0.012846	0.0334375	0.945851	0.0107565	-0.0906052	1	0.0116149	-0.117544	1	0.0182275	0.615336	1	0.010361	-0.214564	1	0.0153456	0.352827	1	0.0236399	1.00894	0.533864	0.0141339	0.204888	0.923516	0.00556076	-1.01977	0.715117	0.00764265	-0.669683	0.670898	0.0074295	-0.383943	1	0.0144714	0.267605	1	0.0113179	-0.0955483	1	0.0109265	-0.142046	1	0.0153609	0.346251	0.814648	0.0148517	0.285941	0.777219
ENSMUSG00000026270	Capn10	0.0705269	0.0650234	0.826267	0.0712616	0.0922589	1	0.073447	0.130558	0.886196	0.0536104	-0.330775	1	0.056587	-0.261844	1	0.0656451	-0.0386122	1	0.0740718	0.152422	1	0.0536114	-0.361387	0.826568	0.0556076	-0.282569	1	0.0522248	-0.389943	0.868017	0.14859	1.17483	0.770526	0.0544804	-0.315837	1	0.0377263	-0.861887	0.527675	0.0421451	-0.697817	0.636739	0.0658324	-0.0372315	1	0.0931089	0.500908	0.349723
ENSMUSG00000026271	Gpr35	0.00730457	0.636406	0.225608	0.00403368	0.0188932	1	0.00888196	0.953137	0.152722	0.00857766	0.910342	0.938825	0.005579	0.280644	1	0.00170507	-1.09105	0.787982	0	-1.78008	0.793873	0.00146213	-1.52692	0.176976	0	-2.57263	0.252659	0.022928	2.54586	4.03695e-06	0.0074295	0.919248	1	0.00340503	-0.333082	1	0	-2.88456	0.0871551	0	-2.83305	0.0925808	0.000731471	-1.92054	0.236902	0.00057122	-2.30157	0.0635433
ENSMUSG00000045091	Aqp12	0.0700231	4.38088	1.23157e-14	0.0107565	-0.257865	1	0.00819873	-0.8306	0.847743	0.00536104	-1.19343	1	0.002391	-2.23453	0.940144	0.00170507	-2.55153	0.983879	0	-3.22602	1	0.000974753	-3.41402	0.145626	0.000926793	-3.0144	0.928695	0.00127378	-2.99711	0.423408	0.0024765	-1.55701	1	0	-4.14712	0.54066	0.000754525	-3.32633	0.5952	0.00156093	-2.68567	0.701945	0	-4.37788	0.269207	0.00514098	-1.39897	0.823213
ENSMUSG00000014602	Kif1a	0.0738013	1.84693	4.1778e-10	0.0161347	-0.769414	1	0.0679812	1.5088	4.48766e-05	0.0750546	1.46757	0.14406	0.011955	-1.24918	0.42034	0.0196083	-0.545223	1	0.001576	-3.25696	0.140219	0.00438639	-2.69994	0.000272538	0.00370717	-2.72145	0.0417887	0.0292968	0.0280979	1	0.0074295	-1.58804	1	0.000851257	-4.17806	0.00111921	0.00377263	-2.76829	0.00722617	0.000780465	-4.30993	0.000233242	0.00292588	-3.08076	0.00251532	0.00342732	-2.97226	0.000331036
ENSMUSG00000101378	Gm28086	0.00176317	1.53687	0.0839629	0.00134456	1.65116	1	0.000341614	-0.465467	0.832899	0.00107221	1.31331	1	0	-0.204783	1	0	-0.102542	1	0	0.81629	1	0.000487376	0.105352	1	0	0.0237332	1	0	-0.548121	0.966306	0	1.48113	1	0	-0.104813	1	0	-0.288193	1	0	-0.236683	0.997279	0	-0.335573	0.969937	0.00114244	1.01275	0.93787
ENSMUSG00000026272	Agxt	0.125689	3.82619	1.67452e-24	0.0188238	-0.495059	1	0.0153726	-0.926039	0.417863	0.0278774	0.0413946	1	0.007173	-1.8764	0.473257	0.00596774	-2.10039	0.491697	0.001576	-3.1944	0.643972	0.00146213	-3.97146	0.000639997	0.00278038	-2.98269	0.225679	0.011464	-1.2742	0.508699	0.00990599	-1.20123	1	0.00170251	-3.52841	0.0710651	0.00150905	-3.71179	0.0287315	0.00468279	-2.42933	0.173454	0.00219441	-3.342	0.0359083	0.00342732	-2.90925	0.0177381
ENSMUSG00000034159	2310007B03Rik	0.0410567	1.11681	0.000691664	0.00403368	-2.11437	0.714076	0.0198136	-0.194587	0.968637	0.0107221	-0.974111	1	0.000797	-3.90522	0.00282311	0.00852534	-1.31957	0.51178	0.00315199	-2.29654	0.414232	0.00536114	-2.05385	0.00650447	0.00185359	-3.0891	0.0308462	0.0426715	1.02477	0.0818747	0.069342	1.71183	0.323373	0.0417116	0.971358	0.206017	0.000754525	-3.98863	0.000846959	0.000780465	-3.93712	0.00105799	0.00292588	-2.70614	0.0102597	0.00171366	-3.41175	0.000157762
ENSMUSG00000084989	Crocc2	0.00528951	-1.60573	0.00303318	0.00134456	-2.51876	0.817198	0.00307452	-2.28104	0.00277389	0.00428883	-1.52262	0.942233	0.002391	-2.29628	0.168772	0	-4.20608	0.0249158	0.00315199	-1.69427	0.864824	0.00243688	-2.46349	0.00951303	0.00370717	-1.7418	0.434624	0.00318444	-2.04657	0.0892083	0	-2.62241	1	0.00170251	-2.61537	0.102208	0.000754525	-3.38773	0.0182369	0.000780465	-3.33622	0.0189958	0.00146294	-2.84613	0.0325544	0.00057122	-3.81614	0.000932322
ENSMUSG00000047793	Sned1	0.0178836	0.687602	0.0804694	0.0134456	0.262596	1	0.00922357	-0.418333	0.728701	0.0128665	0.175804	1	0.004782	-1.19494	0.561142	0.0102304	-0.169657	1	0.00630398	-0.669137	1	0.00633589	-0.920183	0.379727	0.00926793	-0.294443	1	0.00445821	-1.34068	0.236039	0.014859	0.490975	1	0.0187277	0.702542	0.55133	0.0105634	-0.138733	1	0.0132679	0.191133	1	0.0051203	-1.12813	0.411831	0.00171366	-2.52886	0.00796498
ENSMUSG00000026273	Mterf4	0.0594441	-0.628894	0.0932466	0.079329	-0.112958	1	0.0727638	-0.281656	0.805997	0.0546826	-0.662915	1	0.051805	-0.756756	0.698114	0.0579723	-0.588254	0.949963	0.0362479	-1.22463	0.795524	0.118432	0.501592	0.344962	0.0926793	0.110643	1	0.0541355	-0.703953	0.499778	0.0569595	-0.559793	1	0.0902332	0.0696937	1	0.109406	0.363211	0.750549	0.119411	0.497609	0.478196	0.131665	0.651956	0.267798	0.113673	0.429303	0.436774
ENSMUSG00000101172	Gm28535	0.00151129	0.628018	0.587947	0	0.115108	1	0.000683228	-0.313464	1	0	-0.222746	1	0.000797	0.380179	1	0.0025576	1.58934	0.656418	0	0.350627	1	0.00194951	1.10535	0.66306	0	-0.44193	1	0.000636888	0.0368415	1	0	1.01546	1	0	-0.570477	1	0.000754525	0.296769	1	0.00234139	1.45519	0.509904	0.00292588	1.73482	0.280761	0.00171366	0.975272	0.771101
ENSMUSG00000026274	Pask	0.00780833	-0.0480924	1	0.00403368	-0.64162	1	0.00614905	-0.395458	0.824781	0.00750546	0.0502728	1	0.01594	1.09604	0.288619	0.00596774	-0.295187	1	0	-2.42802	0.520894	0.00633589	-0.304523	1	0.00926793	0.31324	1	0	-3.79243	0.00948181	0.0024765	-0.755912	1	0.0102151	0.441049	0.913018	0.00679073	-0.143804	1	0.00780465	0.0528238	1	0.00585177	-0.350759	1	0.00514098	-0.572216	0.757463
ENSMUSG00000026275	Ppp1r7	0.121659	-0.396908	0.312372	0.173448	0.185689	1	0.141428	-0.137006	1	0.107221	-0.527929	1	0.20722	0.459301	0.632441	0.1347	-0.195409	1	0.167056	0.131093	1	0.165708	0.118528	0.930422	0.152921	-0.00413792	1	0.142026	-0.119938	1	0.113919	-0.41471	1	0.158334	0.0477206	1	0.135815	-0.185156	1	0.20058	0.409472	0.580096	0.19896	0.398376	0.555899	0.169652	0.154256	0.840229
ENSMUSG00000034107	Ano7	0.0163723	-0.6503	0.137202	0.0107565	-1.04434	1	0.00751551	-1.77226	0.00216004	0.00214442	-2.98193	0.162259	0.006376	-1.82989	0.142787	0.179885	3.44784	8.76065e-18	0.345143	4.45081	7.31625e-24	0.00389901	-2.59015	0.000446974	0.00556076	-1.96889	0.159022	0.00573199	-2.01875	0.0238203	0.004953	-1.74372	1	0.00766131	-1.57544	0.217773	0.00150905	-3.51304	0.00119208	0.00156093	-3.46153	0.00148212	0.0051203	-2.13308	0.0280143	0.00342732	-2.70923	0.000782971
ENSMUSG00000034088	Hdlbp	0.385883	-0.171665	0.676124	0.341518	-0.326891	1	0.338198	-0.375364	0.582667	0.380634	-0.168787	1	0.353071	-0.284983	1	0.566935	0.435084	0.742807	0.557902	0.400382	0.872188	0.399161	-0.104063	1	0.481932	0.185571	0.988659	0.448369	0.0774585	0.97765	0.413575	-0.0410119	1	0.466489	0.136684	1	0.362927	-0.244347	1	0.365258	-0.234191	1	0.50691	0.265666	0.727306	0.61349	0.574343	0.284386
ENSMUSG00000026276	2018-09-02	0.450364	-0.484854	0.166569	0.634632	0.0826613	1	0.4827	-0.35393	0.61482	0.592931	-0.0187932	1	0.746789	0.333483	0.875391	0.584838	-0.0400066	1	0.661918	0.144822	1	0.771517	0.399542	0.5393	0.865624	0.557059	0.647538	0.381496	-0.68999	0.489016	0.324421	-0.892934	1	0.594177	-0.0160414	1	0.491951	-0.302431	1	0.707882	0.251501	0.885605	0.735129	0.310915	0.761678	0.872253	0.589805	0.263436
ENSMUSG00000034066	Farp2	0.0143573	-0.412504	0.386405	0.00672279	-1.23636	1	0.0406521	1.39703	0.000279144	0.0407439	1.23764	0.335695	0.007173	-1.2719	0.417967	0.025576	0.533165	0.767028	0.00630398	-1.26713	0.86746	0.0131592	-0.486464	0.749514	0.00741434	-1.19866	0.566431	0.0222911	0.320635	0.767583	0.014859	-0.110364	1	0.0144714	-0.297458	1	0.0105634	-0.753857	0.745183	0.00780465	-1.16301	0.370489	0.0160924	-0.157786	1	0.0228488	0.357307	0.651527
ENSMUSG00000026277	Stk25	0.186896	-0.557089	0.131709	0.310593	0.265492	1	0.220341	-0.271673	0.809995	0.164048	-0.682001	1	0.243882	-0.0979884	1	0.261728	0.00918498	1	0.305743	0.241581	1	0.285603	0.14598	0.885116	0.218723	-0.259594	1	0.201893	-0.387885	0.861741	0.126301	-1.03391	1	0.267295	0.0410237	1	0.237675	-0.137542	1	0.328576	0.357098	0.643996	0.396457	0.651956	0.245443	0.429557	0.796287	0.0697007
ENSMUSG00000100927	Gm28536	0.000251882	1.34423	0.605118	0	2.65116	1	0	0.534533	1	0	2.31331	1	0	1.86561	1	0	1.96785	1	0	2.88668	1	0	1.10535	1	0	2.09412	1	0.000636888	2.8442	0.53225	0	3.55152	1	0	1.96558	1	0.000754525	3.10412	0.588137	0	1.83371	1	0.000731471	3.05674	0.489527	0	1.35378	1
ENSMUSG00000026278	Bok	0.339788	-0.224798	0.568041	0.673624	0.831705	0.717531	0.34708	-0.179959	0.901252	0.275557	-0.505664	1	0.542757	0.517849	0.548047	0.1347	-1.56507	0.166103	0.0393999	-3.27939	0.0345555	0.266595	-0.580105	0.507575	0.154774	-1.35795	0.27907	0.194251	-1.04291	0.197923	0.205549	-0.913681	1	0.173656	-1.19352	0.292535	0.0988428	-2.02344	0.010041	0.228676	-0.791103	0.520226	0.950913	1.42559	0.00209425	1.18128	1.85833	4.38027e-07
ENSMUSG00000026279	Thap4	0.746325	1.54161	4.57695e-09	0.574126	0.80279	0.767311	0.529843	0.772063	0.0523295	0.440678	0.406977	1	0.181716	-0.921812	0.531181	0.170507	-1.01282	0.557776	0.137112	-1.30602	0.740604	0.202261	-0.786291	0.275135	0.155701	-1.14253	0.444106	0.129288	-1.43648	0.0520575	0.178308	-0.913474	1	0.157483	-1.12971	0.352075	0.123742	-1.48974	0.0857429	0.16858	-1.03355	0.307979	0.209932	-0.711072	0.552822	0.240484	-0.516079	0.617466
ENSMUSG00000101952	Gm10550	0.0153648	3.29842	8.32416e-13	0	-1.56607	1	0.00409937	0.21705	0.96711	0.00214442	-0.287597	1	0	-2.35162	0.425514	0.00341013	0.13597	1	0.00630398	1.0548	0.804144	0.000487376	-2.09628	0.16852	0.00185359	-0.506782	1	0	-2.69496	0.150317	0.0024765	0.349882	1	0.000851257	-1.23606	0.814261	0.000754525	-1.41944	0.727442	0	-2.38352	0.252998	0	-2.48241	0.202797	0.00057122	-1.84785	0.248633
ENSMUSG00000026280	Atg4b	0.168257	0.0803822	0.78096	0.172103	0.110488	1	0.176614	0.157307	0.825602	0.134026	-0.262466	1	0.168964	0.0810727	1	0.187557	0.239656	0.973209	0.212759	0.424935	0.858435	0.201774	0.364776	0.539027	0.154774	-0.0503901	1	0.119098	-0.452183	0.785118	0.136207	-0.220822	1	0.159185	-0.00887512	1	0.114688	-0.503061	0.919266	0.114728	-0.501418	0.838047	0.155803	-0.0425663	1	0.169081	0.0822733	0.942604
ENSMUSG00000026281	Dtymk	0.485124	-0.0855698	0.868567	0.708582	0.493187	1	0.473135	-0.122041	0.980209	0.344179	-0.583151	1	1.2481	1.41021	0.00650244	0.372557	-0.470713	1	0.327807	-0.646872	1	0.550248	0.120755	0.978529	0.388326	-0.407165	1	0.177055	-1.58615	0.0233076	0.227838	-1.164	1	0.363487	-0.507519	0.963474	0.371981	-0.475963	0.93873	0.423792	-0.279239	1	0.544946	0.102424	0.95082	0.604351	0.266433	0.740797
ENSMUSG00000026283	Ing5	0.0539027	-0.454477	0.255669	0.0484041	-0.526541	1	0.0847202	0.302735	0.595538	0.0729101	0.0625213	1	0.078106	0.162255	0.995453	0.0716128	0.0320544	1	0.0693438	-0.00171197	1	0.0565357	-0.340791	0.849448	0.0658023	-0.0926245	1	0.0503141	-0.505417	0.740934	0.0792479	0.205312	1	0.0766131	0.133521	1	0.060362	-0.226682	1	0.0874121	0.333762	0.706185	0.0863136	0.314938	0.692124	0.106247	0.648959	0.187538
ENSMUSG00000073609	D2hgdh	0.0309814	0.148674	0.681122	0.0349585	0.350766	1	0.0317701	0.187048	0.828936	0.0332385	0.268913	1	0.025504	-0.132206	1	0.0477419	0.812052	0.388551	0.0346719	0.346307	1	0.0263183	-0.106509	1	0.0287306	0.0497284	1	0.022928	-0.301701	0.984931	0.014859	-0.739161	1	0.0272402	-0.0322364	1	0.0233903	-0.262198	1	0.0257553	-0.118846	1	0.0256015	-0.130882	1	0.0205639	-0.470186	0.732249
ENSMUSG00000094651	Gal3st2	0.0266995	0.243342	0.51585	0.0107565	-0.978519	1	0.077888	2.29906	2.75391e-12	0.0964987	2.25125	0.00188165	0.009564	-1.22316	0.415366	0.00682027	-1.66183	0.259311	0.001576	-2.93094	0.172691	0.00194951	-3.38265	1.79782e-05	0.00278038	-2.71838	0.0393068	0.0573199	1.46021	0.00256567	0.0123825	-0.670876	1	0.00255377	-2.84692	0.0134257	0.000754525	-4.03543	0.000345027	0	-4.98647	7.89756e-05	0.000731471	-4.08281	0.000231663	0.00228488	-3.13422	0.000165938
ENSMUSG00000093805	Gm9994	0.0239288	0.847038	0.0138046	0.0107565	-0.340801	1	0.0512421	2.33998	1.01057e-11	0.0450327	1.72165	0.060624	0.011955	-0.267793	1	0.0025576	-2.21405	0.13515	0.00472799	-1.29522	0.865636	0.00292426	-2.25722	0.00361192	0.000926793	-3.0957	0.033423	0.0197435	0.456179	0.633372	0.004953	-1.04939	1	0	-4.2282	0.00322004	0	-4.41158	0.000742117	0	-4.36007	0.000796986	0.00219441	-2.44708	0.0218779	0.00228488	-2.50221	0.00348268
ENSMUSG00000073608	Gm6086	0.0304777	3.27496	1.95571e-14	0.00672279	0.0661989	1	0.0112733	0.695996	0.40714	0.0107221	0.643456	1	0.002391	-1.32026	0.777463	0	-3.24161	0.281171	0	-2.32277	0.925538	0.00146213	-2.08051	0.119587	0.00185359	-1.51469	0.818533	0.00127378	-2.08654	0.253967	0	-1.65794	1	0.00255377	-1.22029	0.880015	0	-3.42726	0.0936596	0	-3.37575	0.106144	0	-3.47464	0.0686499	0.00057122	-2.84785	0.0585448
ENSMUSG00000034000	Neu4	0.00453387	5.59215	5.21665e-07	0	0.651161	1	0.000341614	-0.391467	1	0	0.313307	1	0	-0.134394	1	0	-0.0321531	1	0	0.88668	1	0	-0.894648	1	0	0.0941225	1	0	-0.477732	1	0	1.55152	1	0	-0.0344239	1	0	-0.217804	1	0	-0.166294	1	0	-0.265183	1	0	-0.646217	1
ENSMUSG00000026285	Pdcd1	0.0123422	3.81816	4.84843e-09	0	-1.093	1	0.00136646	-0.798891	0.840084	0.00107221	-0.409159	1	0.003985	0.8183	0.759006	0	-1.77631	1	0	-0.857482	1	0.000487376	-1.61711	0.627564	0	-1.65004	1	0	-2.22189	0.613374	0	-0.192645	1	0	-1.77859	0.987978	0	-1.96197	0.898464	0	-1.91045	0.794302	0	-2.00934	0.776402	0.00342732	0.552329	0.706115
ENSMUSG00000100518	4930440C22Rik	0.000503763	3.92919	0.0590712	0	3.38813	1	0	1.2715	1	0	3.05027	1	0	2.60257	1	0	2.70481	1	0	3.62365	1	0	1.84232	1	0	2.83109	1	0	2.25923	1	0	4.28848	1	0	2.70254	1	0	2.51916	1	0	2.57067	1	0	2.47178	1	0	2.09075	1
ENSMUSG00000051185	Fam174a	0.44709	-0.0785595	0.884525	0.474629	0.0227107	1	0.492266	0.0833832	0.985762	0.348468	-0.437707	1	0.311627	-0.610723	0.822106	0.551589	0.250924	0.95412	0.687134	0.573095	0.68326	0.423043	-0.157959	1	0.430032	-0.126141	1	0.349651	-0.444431	0.788343	0.418528	-0.159201	1	0.471596	0.0126046	1	0.502514	0.109542	1	0.593934	0.366105	0.62402	0.550066	0.248842	0.751124	0.443267	-0.083639	1
ENSMUSG00000040710	St8sia4	0.00428199	0.405626	0.528136	0.00268912	0.165735	1	0.000683228	-1.95089	0.081225	0.00107221	-0.774156	1	0.009564	1.67852	0.110225	0.0051152	0.775202	0.937533	0	-1.21766	1	0.00146213	-0.947759	0.592819	0	-2.01021	0.50355	0	-2.58207	0.134926	0	-0.55282	1	0.00340503	0.25188	1	0.00377263	0.349237	1	0	-2.27063	0.250018	0	-2.36952	0.194449	0.0165654	2.74971	3.02995e-06
ENSMUSG00000100777	4930598F16Rik	0.00428199	4.92919	0.000530613	0	0.651161	1	0.000341614	-0.391467	0.969879	0	0.313307	1	0	-0.134394	1	0.000852534	1.04185	0.940024	0	0.88668	1	0	-0.894648	1	0	0.0941225	1	0	-0.477732	1	0	1.55152	1	0	-0.0344239	1	0	-0.217804	1	0	-0.166294	1	0	-0.265183	1	0	-0.646217	1
ENSMUSG00000100336	Gm29601	0.00705269	5.61724	4.90388e-06	0	0.0188932	1	0	-2.09774	1	0	-0.318961	1	0	-0.766662	1	0	-0.664421	1	0	0.254411	1	0	-1.52692	1	0	-0.538146	1	0.000636888	-0.0626941	0.958678	0	0.919248	1	0	-0.666692	1	0	-0.850072	1	0	-0.798562	1	0	-0.897452	1	0	-1.27848	1
ENSMUSG00000100589	4930533P14Rik	0.00327446	6.15158	4.66527e-06	0	1.16573	1	0	-0.950894	0.966539	0	0.82788	1	0	0.380179	1	0	0.48242	1	0	1.40125	1	0	-0.380075	1	0	0.608696	1	0	0.0368415	1	0	2.06609	1	0	0.480149	1	0	0.296769	1	0	0.34828	1	0	0.24939	1	0	-0.131643	1
ENSMUSG00000040693	Slco4c1	0.0261957	2.59904	2.6688e-08	0.00134456	-1.60434	1	0.00683228	-0.177487	1	0.0278774	2.01508	0.201813	0.000797	-2.38989	0.470137	0.0102304	0.498362	0.924259	0.00472799	-0.353635	1	0	-4.15768	0.0102756	0.000926793	-2.16138	0.685052	0.00764265	0.0527831	1	0	-1.71152	1	0.00681006	-0.0661328	1	0	-3.48084	0.143397	0.000780465	-2.42179	0.324422	0	-3.52822	0.107803	0.00114244	-2.30918	0.170797
ENSMUSG00000097814	Panct2	0.00403011	-0.122901	0.913718	0.00672279	0.843806	1	0.00785712	0.99848	0.174827	0.0139387	1.84268	0.239128	0.001594	-0.982391	0.867574	0.0025576	-0.451692	1	0.011032	1.52211	0.387565	0.000487376	-2.3409	0.0749159	0	-2.36531	0.352347	0.0159222	2.13525	0.00130463	0.0024765	0.10526	1	0.00681006	0.785004	0.745715	0	-2.67724	0.162129	0	-2.62573	0.174122	0	-2.72462	0.108457	0	-3.10565	0.0304613
ENSMUSG00000100454	Gm28901	0.000251882	-0.356215	0.830782	0	1.16573	1	0.000341614	0.156021	1	0.00107221	1.9348	1	0	0.380179	1	0	0.48242	1	0.001576	2.50817	0.827085	0.000974753	1.42728	0.644025	0.000926793	1.71561	0.918831	0.000636888	1.14376	0.880301	0	2.06609	1	0	0.480149	1	0	0.296769	1	0.00156093	2.15563	0.455745	0	0.24939	1	0.00114244	1.67571	0.51661
ENSMUSG00000026331	Slco6c1	0.0186392	5.40312	6.81781e-13	0	-1.40195	1	0.000341614	-2.50109	0.339025	0.00107221	-0.722317	1	0.003188	0.205682	0.942207	0	-2.08526	1	0	-1.16643	1	0	-2.94776	0.43447	0	-1.95899	1	0	-2.53084	0.740502	0	-0.501595	1	0.000851257	-1.07005	1	0	-2.27092	1	0	-2.2194	0.971545	0.000731471	-1.30081	1	0	-2.69933	0.577961
ENSMUSG00000044768	D1Ertd622e	0.0831209	0.275082	0.390784	0.0685725	-0.0303744	1	0.0526085	-0.479362	0.515805	0.0632603	-0.154842	1	0.102016	0.563043	0.531181	0.0647926	-0.125555	1	0.0851038	0.288661	1	0.0604347	-0.246276	0.965868	0.0519004	-0.450632	1	0.0655994	-0.113575	1	0.0866774	0.325693	1	0.114068	0.734053	0.303553	0.0679073	-0.0578522	1	0.0429256	-0.73745	0.602486	0.0460827	-0.636742	0.644853	0.0462688	-0.644456	0.479617
ENSMUSG00000040648	Ppip5k2	0.154403	0.377501	0.222005	0.108909	-0.187028	1	0.113416	-0.152716	0.98916	0.142604	0.209471	1	0.12752	0.0401871	1	0.183295	0.594482	0.554819	0.277375	1.20606	0.137221	0.0677453	-0.932281	0.160248	0.0963864	-0.376011	1	0.091075	-0.472714	0.766697	0.116395	-0.075896	1	0.113217	-0.13826	1	0.0822433	-0.618342	0.794155	0.0897535	-0.487226	0.855815	0.106063	-0.23926	1	0.181648	0.597055	0.22174
ENSMUSG00000026333	Gin1	0.0664968	-0.561576	0.141722	0.069917	-0.400966	1	0.0686644	-0.486032	0.498548	0.0611159	-0.605474	1	0.10361	0.171109	0.979755	0.155161	0.791454	0.331845	0.214335	1.26088	0.11849	0.0818793	-0.195595	1	0.102874	0.160685	1	0.0560461	-0.758221	0.447088	0.054483	-0.724527	1	0.0834232	-0.154602	1	0.0980883	0.0876985	1	0.125655	0.466888	0.514659	0.119961	0.396543	0.574022	0.120527	0.409986	0.463555
ENSMUSG00000026335	Pam	0.69343	0.00915584	0.992718	0.603707	-0.196836	1	0.765898	0.173192	0.844001	1.7477	1.43228	0.0967906	0.520441	-0.424742	1	1.16968	0.813817	0.346666	0.685558	-0.00816048	1	0.624817	-0.154962	1	1.04542	0.634946	0.548043	0.880179	0.379653	0.6395	1.09709	0.68362	1	0.739742	0.106566	1	0.425552	-0.727197	0.657734	0.297357	-1.25669	0.160196	0.294783	-1.27284	0.125097	0.283325	-1.3467	0.0330874
ENSMUSG00000100182	1810006J02Rik	0.0120903	-0.265067	0.664342	0.00403368	-1.45318	1	0.0334782	1.52582	0.000173102	0.0225164	0.745939	0.910685	0.000797	-3.24709	0.0216215	0.0051152	-1.3165	0.583485	0	-3.23018	0.219999	0.000487376	-4.00735	5.49692e-05	0	-4.02274	0.0167801	0.0942594	3.42674	2.07139e-18	0.0222885	0.794493	1	0.000851257	-3.14712	0.0260033	0.00150905	-2.74137	0.0227737	0.00156093	-2.68986	0.0245228	0.00219441	-2.36952	0.0364101	0.00114244	-3.16978	0.00126102
ENSMUSG00000100711	Gm29461	1.61859	2.04908	4.33103e-15	0.818836	0.483551	1	1.17071	1.18956	0.000464151	1.30917	1.21398	0.239128	0.35068	-0.787719	0.656887	0.159424	-1.9416	0.0582525	0.0267919	-4.42469	0.00329379	0.0643337	-3.30901	2.85756e-08	0.0528272	-3.52515	0.000676439	0.955332	0.750697	0.184859	0.0718185	-3.02168	0.781202	0.0306453	-4.30435	1.89855e-06	0.0211267	-4.84001	1.94264e-08	0.0265358	-4.51659	2.12319e-07	0.0402309	-3.93528	1.22301e-06	0.0371293	-4.07826	1.05683e-09
ENSMUSG00000026336	Slco6d1	0.00251882	4.21869	6.8968e-05	0.00134456	2.38813	1	0	-0.843979	0.938127	0	0.934796	1	0	0.487095	1	0	0.589335	1	0	1.50817	1	0	-0.273159	1	0	0.715611	1	0	0.143757	1	0.0024765	3.28848	1	0	0.587064	1	0	0.403684	1	0	0.455195	1	0	0.356305	1	0	-0.0247282	1
ENSMUSG00000100009	Gm7967	0.0463462	0.373769	0.27887	0.0188238	-0.925764	1	0.0604657	0.816494	0.0590857	0.0922099	1.39343	0.162259	0.013549	-1.44344	0.272893	0.0707603	0.992094	0.213973	0.0929837	1.38418	0.114472	0.0204698	-0.906343	0.272289	0.0296574	-0.315988	1	0.02866	-0.387129	0.923702	0.0074295	-1.94992	1	0.0221327	-0.743878	0.820529	0.0264084	-0.49744	0.97974	0.0273163	-0.44593	0.960167	0.0226756	-0.721333	0.633104	0.0159942	-1.24931	0.110952
ENSMUSG00000067028	Cntnap5b	0.00654892	2.63968	5.7801e-07	0.00134456	0.418501	1	0.00341614	1.06796	0.320936	0.00214442	0.696636	1	0.002391	0.695681	0.984077	0.000852534	-0.264814	1	0	-0.376355	1	0.000487376	-1.12731	0.543255	0	-1.16891	0.825614	0.000636888	-0.710392	0.768902	0.0024765	1.31886	1	0	-1.29746	0.809244	0.000754525	-0.450465	1	0	-1.42933	0.5565	0	-1.52822	0.540627	0	-1.90925	0.300213
ENSMUSG00000100684	Gm20268	0.0211581	6.43169	7.40238e-09	0.00134456	-0.486342	1	0	-3.61927	0.778743	0.00107221	-0.824196	1	0	-2.2882	1	0	-2.18596	1	0	-1.26713	1	0	-3.04845	1	0	-2.05968	1	0	-2.63154	1	0	-0.602289	1	0	-2.18823	1	0	-2.37161	1	0.000780465	-1.3038	1	0.000731471	-1.40269	1	0	-2.80002	1
ENSMUSG00000099375	Gm28187	0.000503763	-0.46313	0.713325	0	0.449528	1	0.000341614	-0.602971	0.855636	0	0.111673	1	0.000797	0.728103	1	0.0025576	1.96785	0.531405	0.00472799	2.88668	0.251582	0.000487376	-0.0321512	1	0.00278038	2.09412	0.436531	0.00191066	1.52227	0.477351	0	1.34988	1	0.00170251	1.48015	0.755531	0.000754525	0.644692	1	0	-0.367927	1	0	-0.466817	0.983011	0.00114244	0.868357	0.956484
ENSMUSG00000050840	Cdh20	0.0055414	2.28282	3.32391e-05	0	-0.550472	1	0.000683228	-1.01801	0.507435	0.00107221	0.143382	1	0	-1.33603	0.663036	0.00426267	1.51719	0.465934	0.00472799	1.78234	0.574828	0	-2.09628	0.18665	0	-1.10751	0.820411	0	-1.67937	0.42565	0	0.349882	1	0	-1.23606	0.798796	0.00452715	1.58955	0.242329	0	-1.36793	0.548885	0.00146294	0.182275	1	0	-1.84785	0.289282
ENSMUSG00000047496	Rnf152	0.0204024	0.288149	0.501412	0.00134456	-2.74459	0.6406	0.0136646	-0.363416	0.826976	0.0182275	0.143382	1	0.003188	-2.1979	0.155239	0.0707603	2.27695	7.42481e-05	0.0677678	2.10199	0.0134881	0.00389901	-2.09628	0.0167398	0.00463396	-1.70289	0.426739	0.022928	0.461193	0.637823	0.034671	1.10791	1	0.0493729	1.66235	0.0115196	0.00452715	-1.78896	0.191237	0.00624372	-1.36793	0.373812	0.00219441	-2.65406	0.0299393	0.00342732	-2.21737	0.022081
ENSMUSG00000097482	Gm17634	0.0027707	-0.685522	0.325204	0	-1.79509	1	0.00785712	1.01516	0.157478	0.00750546	0.96281	0.960554	0.000797	-1.56735	0.566087	0.0221659	2.66962	8.06614e-05	0.0204879	2.431	0.0196246	0.000487376	-2.32761	0.0647004	0	-2.35213	0.329656	0.0050951	0.35591	0.96094	0.0123825	1.75797	1	0.00425628	0.172027	1	0.000754525	-1.65076	0.43737	0	-2.61255	0.158045	0	-2.71144	0.0966972	0.00057122	-2.07918	0.100668
ENSMUSG00000056536	Pign	0.0518876	-0.187495	0.712861	0.0591606	0.0566128	1	0.043385	-0.460952	0.547512	0.0461049	-0.314724	1	0.058978	0.0402276	1	0.0562672	-0.0289196	1	0.0488559	-0.213457	1	0.0628716	0.134499	0.927692	0.0908257	0.695573	0.429879	0.0375764	-0.64123	0.586634	0.0569595	0.0279543	1	0.0715056	0.331666	0.843291	0.058853	0.0361281	1	0.0764856	0.435157	0.578491	0.063638	0.154232	0.920409	0.0714025	0.333319	0.600095
ENSMUSG00000026319	2310035C23Rik	0.224175	0.200992	0.51306	0.142523	-0.490015	1	0.18208	-0.150614	0.990632	0.314157	0.688657	0.747685	0.1594	-0.336964	1	0.231037	0.224003	0.982227	0.220639	0.154018	1	0.136465	-0.588675	0.499269	0.241893	0.293074	0.881003	0.215268	0.117481	0.934234	0.312039	0.663684	1	0.236649	0.260609	0.893437	0.159205	-0.34007	1	0.175605	-0.191918	1	0.160192	-0.331508	0.979349	0.214779	0.114543	0.902864
ENSMUSG00000026321	Tnfrsf11a	0.545072	0.764158	0.00805124	0.529756	0.589845	1	0.609098	0.91463	0.0126347	0.694791	1.01351	0.353208	0.325973	-0.139312	1	0.19182	-0.928279	0.623621	0.146568	-1.2975	0.724856	0.349936	-0.0339742	1	0.34384	-0.0577642	1	0.788467	1.26604	0.00503202	0.272415	-0.389962	1	0.167698	-1.12617	0.337074	0.0430079	-3.10466	6.93744e-05	0.0171702	-4.39344	3.51207e-07	0.0256015	-3.84379	1.70354e-06	0.0474113	-2.99435	1.7912e-06
ENSMUSG00000099843	Gm7160	0.027707	-0.331001	0.466797	0.00806735	-1.88667	0.697925	0.0334782	-0.00803813	1	0.031094	-0.083583	1	0.013549	-1.29	0.311607	0.0485944	0.574109	0.655244	0.0535838	0.721342	0.632341	0.0570231	0.854596	0.0698791	0.0519004	0.673401	0.495725	0.022928	-0.559219	0.707585	0.0520065	0.692631	1	0.0425628	0.37309	0.826926	0.0226358	-0.565561	0.89349	0.0280967	-0.247781	1	0.0241386	-0.474178	0.830751	0.0399854	0.276637	0.707771
ENSMUSG00000038866	Zcchc2	0.0360191	-0.920478	0.0137735	0.012101	-2.27294	0.399679	0.0454346	-0.522465	0.463334	0.0611159	-0.0283842	1	0.041444	-0.611045	0.849225	0.0784331	0.342099	0.888416	0.0772238	0.323033	0.981035	0.0838288	0.457831	0.431406	0.138092	1.21651	0.051802	0.0471297	-0.431804	0.833505	0.0891539	0.540833	1	0.124284	1.05568	0.0781838	0.058853	-0.0929371	1	0.0507302	-0.313699	1	0.0563233	-0.15969	1	0.0902528	0.569688	0.279538
ENSMUSG00000101583	Gm20753	0.000251882	1.34423	0.602798	0	2.65116	1	0	0.534533	1	0	2.31331	1	0	1.86561	1	0.000852534	3.28978	0.66702	0	2.88668	1	0	1.10535	1	0	2.09412	1	0	1.52227	1	0.0024765	4.87344	0.902027	0	1.96558	1	0	1.7822	1	0.000780465	3.15563	0.493838	0	1.73482	1	0	1.35378	1
ENSMUSG00000044340	Phlpp1	0.051132	0.0933229	0.769032	0.0524378	0.146541	1	0.0409937	-0.266335	0.840084	0.0696935	0.564586	0.938139	0.054196	0.184923	0.989822	0.0605299	0.352483	0.892119	0.0504319	0.0956548	1	0.0443513	-0.129975	1	0.0370717	-0.373602	1	0.0433084	-0.158415	1	0.104013	1.15505	0.845363	0.0808694	0.796988	0.264283	0.0437625	-0.137354	1	0.0374623	-0.366647	0.998109	0.0409624	-0.23707	1	0.0354156	-0.46595	0.717819
ENSMUSG00000100247	A530053M12Rik	0.00352634	1.44376	0.186599	0.0107565	3.05555	0.545986	0.000683228	-0.880505	0.989837	0	-0.757082	1	0	-1.20478	1	0	-1.10254	1	0	-0.18371	1	0	-1.96504	1	0	-0.976267	1	0.00127378	0.107231	0.837888	0.029718	4.66699	0.14256	0	-1.10481	1	0	-1.28819	1	0	-1.23668	1	0	-1.33557	1	0.00114244	-0.061254	0.834811
ENSMUSG00000057329	Bcl2	0.11108	-1.89975	6.18579e-08	0.185549	-0.991116	1	0.129813	-1.61224	0.000393731	0.144748	-1.36095	0.666338	0.19925	-0.905328	0.535296	0.287304	-0.359024	1	0.215911	-0.766181	1	0.439614	0.295671	0.724554	0.571831	0.686281	0.393071	0.107634	-1.8244	0.00869049	0.04953	-2.83687	0.853825	0.454571	0.335136	0.788302	0.470824	0.391836	0.680676	1.17928	1.88321	1.36912e-05	1.13159	1.82539	1.79914e-05	0.593498	0.773081	0.106
ENSMUSG00000054006	D630008O14Rik	0.130475	2.90029	3.24925e-28	0.0968082	1.52086	0.157911	0.0420185	0.263763	0.692879	0.0375273	0.0978011	1	0.027098	-0.392267	1	0.00937787	-1.87346	0.13745	0.00630398	-2.22935	0.310863	0.00487376	-2.86316	3.62296e-05	0.00556076	-2.53315	0.0365528	0.0159222	-1.17988	0.19062	0	-3.89308	0.555993	0.00340503	-3.15046	0.00371438	0.0030181	-3.33384	0.000640954	0.00156093	-4.02262	0.00013011	0.00658324	-2.37287	0.00832335	0.00342732	-3.27349	2.76716e-05
ENSMUSG00000009905	Kdsr	0.0942037	-0.658177	0.073275	0.108909	-0.356734	1	0.0915525	-0.67524	0.249561	0.0943543	-0.573342	1	0.117159	-0.261224	1	0.154309	0.154615	1	0.187543	0.444842	0.840578	0.158397	0.199524	0.809209	0.203894	0.578701	0.535465	0.0643257	-1.16198	0.141516	0.193167	0.488538	1	0.202599	0.571363	0.477478	0.196177	0.525162	0.489548	0.205262	0.594549	0.346769	0.187257	0.453652	0.484192	0.179934	0.398292	0.468494
ENSMUSG00000009907	Vps4b	0.339285	-0.235018	0.54081	0.329417	-0.245213	1	0.395589	0.0258218	1	0.375273	-0.0536178	1	0.347492	-0.171386	1	0.463778	0.266959	0.937244	0.518503	0.427407	0.840578	0.400623	0.045099	1	0.396667	0.0291882	1	0.401239	0.0468381	1	0.5374	0.476408	1	0.454571	0.236344	0.917116	0.36519	-0.0967013	1	0.368379	-0.0832751	1	0.405967	0.06455	0.995715	0.395284	0.0238005	1
ENSMUSG00000067006	Serpinb5	0.113851	-0.937006	0.0083532	0.045715	-2.13304	0.411384	0.0901861	-1.2586	0.00838206	0.0643325	-1.66164	0.471645	0.114768	-0.83468	0.611401	0.0537096	-1.93694	0.0623348	0.017336	-3.44871	0.0293225	0.411346	1.17998	0.00198034	0.386473	1.00739	0.118182	0.0732421	-1.5088	0.0398411	0.554736	1.50981	0.264969	0.317519	0.70415	0.309331	0.440643	1.23572	0.0102275	0.308284	0.66184	0.26962	0.196766	-0.029775	1	0.317598	0.727124	0.11244
ENSMUSG00000059956	Serpinb12	1.04909	3.3073	4.33103e-15	0.079329	-1.72804	0.848637	0.251428	-0.0604437	1	0.26698	0.0375849	1	0.070933	-1.92169	0.0797409	0.0775806	-1.78727	0.171508	0.0204879	-3.60265	0.0564893	0.0180329	-3.93789	2.03326e-08	0.0231698	-3.49937	0.00340648	0.282141	0.122174	0.92734	0.482917	0.911906	1	0.00766131	-5.0101	4.07589e-06	0.0437625	-2.62149	0.00347345	0.0187312	-3.8166	5.26159e-05	0.0197497	-3.7513	3.39989e-05	0.0119956	-4.48164	1.04332e-08
ENSMUSG00000048775	Serpinb13	0.108813	5.85452	1.14386e-57	0.00268912	-2.31231	0.932049	0.00307452	-2.67023	0.000519741	0.00643325	-1.41539	1	0.003188	-2.35472	0.17005	0.00426267	-1.98635	0.378807	0.001576	-2.66484	0.555391	0	-5.44924	1.01547e-05	0	-4.46047	0.0251113	0	-5.03232	0.000409383	0	-3.00307	1	0	-4.58901	0.00811634	0	-4.77239	0.00223238	0	-4.72088	0.00247909	0.00146294	-3.22866	0.0170374	0.00057122	-4.19773	0.000366368
ENSMUSG00000044594	Serpinb3a	0.171783	2.7913	7.99775e-13	0.0282357	-0.749873	1	0.0143478	-1.87336	0.0391102	0.0139387	-1.7497	1	0.00797	-2.54902	0.271495	0.0076728	-2.58551	0.358366	0.001576	-3.99841	0.527751	0.00292426	-3.96626	0.000687144	0.00370717	-3.46537	0.162418	0.00955332	-2.34563	0.127681	0.0668655	0.505874	1	0.0825719	0.817406	0.460221	0.00452715	-3.28942	0.0635542	0.00156093	-4.4652	0.0116677	0.0102406	-2.22742	0.209053	0.128525	1.59201	0.00957502
ENSMUSG00000058017	Serpinb3d	0.00403011	4.10976	1.19183e-05	0	0.580772	1	0	-1.53586	0.707845	0	0.242918	1	0	-0.204783	1	0	-0.102542	1	0	0.81629	1	0	-0.965037	0.997731	0	0.0237332	1	0.000636888	0.522268	0.970025	0	1.48113	1	0	-0.104813	1	0	-0.288193	1	0.000780465	0.833706	0.948311	0.000731471	0.734817	0.938511	0.00057122	0.353783	0.961328
ENSMUSG00000073602	Serpinb3b	0.0173798	4.77307	6.08473e-17	0	-1.38446	1	0.000683228	-1.8805	0.224551	0.00107221	-0.704615	1	0	-2.17002	0.62299	0	-2.06778	0.77729	0	-1.14894	1	0.00146213	-0.8765	0.826568	0	-1.9415	0.808021	0	-2.51336	0.324455	0.0074295	1.56966	1	0	-2.07005	0.689408	0	-2.25343	0.607959	0	-2.20192	0.51432	0	-2.30081	0.424857	0.00171366	-0.628069	1
ENSMUSG00000073601	Serpinb3c	0.134001	3.3254	5.67074e-19	0.0282357	-0.176658	1	0.028354	-0.24107	1	0.00964987	-1.67401	1	0.011158	-1.52763	0.642112	0.000852534	-4.35588	0.0453528	0.001576	-3.43705	0.571927	0.00341164	-3.20753	0.00339133	0.00278038	-3.226	0.170455	0.00636888	-2.32573	0.107559	0.212979	2.83257	0.0171396	0.00340503	-3.03081	0.129422	0.00980883	-1.7124	0.454151	0.00234139	-3.48642	0.0355611	0	-5.59071	0.00150164	0.00742586	-2.14082	0.0794712
ENSMUSG00000026327	Serpinb11	0.159693	-0.966756	0.0125288	0.033614	-3.08115	0.18173	0.138695	-1.14752	0.0342445	0.0804156	-1.86104	0.464436	0.0797	-1.89319	0.0759857	0.108272	-1.44345	0.32535	0.014184	-4.22748	0.0179366	0.078955	-1.94978	0.00177873	0.14458	-1.0164	0.645396	0.0630519	-2.2511	0.00369985	1.46361	2.45149	0.00245424	3.07134	4.40445	7.94234e-14	0.511568	0.899906	0.132832	0.0304381	-3.27419	0.000258514	0.02487	-3.56677	4.6041e-05	0.0514098	-2.55754	0.000200989
ENSMUSG00000087210	Gm15391	0.00100753	3.66615	0.00996884	0	2.38813	1	0.000341614	1.53453	0.790594	0	2.05027	1	0	1.60257	1	0	1.70481	1	0	2.62365	1	0	0.842318	1	0	1.83109	1	0	1.25923	1	0	3.28848	1	0	1.70254	1	0	1.51916	1	0	1.57067	1	0	1.47178	1	0	1.09075	1
ENSMUSG00000067001	Serpinb7	0.154907	0.618073	0.0619693	0.0443704	-1.2948	1	0.203943	1.07484	0.00657703	0.16512	0.624224	0.881323	0.02391	-2.21527	0.0493144	0.0554147	-1.00345	0.716438	0.0204879	-2.35036	0.353132	0.0190077	-2.60283	0.000142072	0.0231698	-2.24326	0.0845897	0.178329	0.766126	0.196023	1.36455	3.94442	2.6958e-11	0.150672	0.489442	0.64264	0.0218812	-2.34654	0.0154231	0.00624372	-4.04349	7.94634e-05	0.0051203	-4.31285	1.87767e-05	0.0125668	-3.16212	3.75807e-05
ENSMUSG00000062345	Serpinb2	0.45515	-0.430504	0.268279	0.143868	-2.05267	0.58817	1.2141	1.27678	0.000377428	0.986431	0.787499	0.785015	0.118753	-2.35998	0.0153545	0.258318	-1.22271	0.458939	0.0409759	-3.82543	0.0283913	0.0677453	-3.22079	4.47104e-07	0.0454128	-3.72667	0.00118505	1.74826	1.78614	3.48907e-05	7.08774	3.89042	7.83986e-12	1.07939	0.940556	0.190702	0.0475351	-3.68102	2.71014e-05	0.0210726	-4.82583	4.65785e-07	0.0336477	-4.17555	2.57543e-06	0.0428415	-3.86028	6.81904e-08
ENSMUSG00000102843	Serpinb10	0.151381	1.70286	2.34481e-10	0.126388	1.04509	0.520568	0.034503	-0.961965	0.0794256	0.0278774	-1.17403	0.867074	0.093249	0.595457	0.50555	0.00852534	-2.83011	0.00682292	0.00315199	-3.79327	0.0310996	0.0229067	-1.53176	0.0134323	0.0176091	-1.83283	0.120627	0.0350288	-0.884696	0.359844	0.0321945	-0.895685	1	0.167698	1.52562	0.00318848	0.106388	0.803691	0.196767	0.03356	-0.932792	0.425667	0.0380365	-0.754494	0.544002	0.00685464	-3.20128	8.1684e-06
ENSMUSG00000026315	Serpinb8	0.0672524	0.527671	0.106544	0.0201684	-1.25091	1	0.025621	-1.04536	0.0670938	0.0407439	-0.27535	1	0.09564	1.01496	0.128396	0.0170507	-1.53587	0.275402	0.00315199	-3.44603	0.0705328	0.0136465	-1.92297	0.00293356	0.0333645	-0.572941	0.996334	0.0534986	0.115316	0.963902	0.294703	2.68758	0.000353632	0.137904	1.60143	0.00252448	0.060362	0.300591	0.867191	0.0187312	-1.41361	0.163092	0.0168238	-1.57261	0.0879718	0.0125668	-2.01626	0.00445051
ENSMUSG00000086161	Gm15389	0.0607035	6.01516	3.53877e-15	0	-3.04928	1	0.000341614	-4.16035	0.136236	0.00214442	-1.79103	1	0.001594	-2.23873	1	0	-3.73259	1	0.001576	-1.8082	1	0.000487376	-3.58953	0.513612	0.000926793	-2.60076	1	0.000636888	-3.17261	0.893474	0.004953	-0.55282	1	0.00170251	-2.13876	1	0	-3.91824	1	0.000780465	-2.86117	1	0	-3.96562	0.937394	0	-4.34666	0.488661
ENSMUSG00000100457	D830032E09Rik	0.00906774	3.96872	1.48743e-07	0	-0.611873	1	0.00136646	-0.281043	1	0.00214442	0.696636	1	0	-1.39743	1	0.0025576	0.797922	0.914099	0	-0.376355	1	0	-2.15768	0.581673	0	-1.16891	1	0	-1.74077	0.837051	0	0.288482	1	0	-1.29746	1	0	-1.48084	1	0	-1.42933	1	0	-1.52822	0.947032	0.00057122	-0.878877	1
ENSMUSG00000026312	Cdh7	0.00604516	2.52865	0.00139728	0.00134456	0.481236	1	0.00273291	0.778458	0.66953	0.00643325	2.12066	0.621231	0.000797	-0.304319	1	0	-1.23379	1	0	-0.314954	1	0.00146213	0.00101564	1	0.000926793	-0.0758025	1	0	-1.67937	0.95899	0	0.349882	1	0	-1.23606	1	0	-1.41944	1	0	-1.36793	1	0	-1.46682	1	0.00057122	-0.816142	1
ENSMUSG00000047216	Cdh19	0.00302258	4.4597	6.0867e-07	0	1.0662	1	0	-1.05043	0.737096	0	0.728345	1	0	0.280644	1	0.000852534	1.48242	1	0	1.30172	1	0	-0.47961	0.947699	0	0.50916	1	0.000636888	1.03684	0.931104	0	1.96655	1	0	0.380614	1	0	0.197233	1	0	0.248744	1	0	0.149854	1	0	-0.231179	0.918921
ENSMUSG00000101253	Gm29088	0.00125941	4.92919	0.00524854	0	2.38813	1	0	0.271498	1	0	2.05027	1	0	1.60257	1	0	1.70481	1	0	2.62365	1	0	0.842318	1	0	1.83109	1	0	1.25923	1	0	3.28848	1	0	1.70254	1	0	1.51916	1	0	1.57067	1	0	1.47178	1	0	1.09075	1
ENSMUSG00000038702	Dsel	0.0118384	-1.67073	3.83716e-05	0.0174793	-0.881334	1	0.00512421	-2.80175	8.34584e-07	0.00964987	-1.71172	0.573657	0.022316	-0.589296	0.88696	0.0153456	-1.11514	0.560883	0.00630398	-2.14718	0.353328	0.053124	0.72886	0.153169	0.0861917	1.45889	0.0201208	0.00764265	-2.11892	0.010559	0.0123825	-1.21755	1	0.056183	0.789444	0.303452	0.058853	0.866808	0.179382	0.103802	1.79127	0.000149325	0.0687583	1.11683	0.0387412	0.0359869	0.105856	0.943578
ENSMUSG00000097648	9330185C12Rik	0.000755645	-0.8257	0.427125	0	-0.312313	1	0.00204968	0.619421	0.804338	0.00428883	1.82788	0.689406	0.000797	-0.0603932	1	0.0025576	1.11985	0.831204	0.00630398	2.40125	0.22487	0.00146213	0.257355	1	0	-0.869352	0.957805	0.000636888	-0.403731	1	0.0024765	1.62552	1	0.000851257	0.0395767	1	0.00150905	0.479633	1	0.00390232	1.65313	0.247438	0.00292588	1.24939	0.466989	0	-1.60969	0.360406
ENSMUSG00000070695	Cntnap5a	0.0342559	0.297599	0.412738	0.00806735	-1.6625	0.934735	0.0543166	1.09358	0.00717579	0.0654047	1.26525	0.270513	0.011158	-1.33184	0.372913	0.113387	2.20358	8.44964e-06	0.17336	2.79357	1.73259e-06	0.00292426	-3.20831	3.39932e-05	0.00278038	-3.0331	0.0245623	0.0363026	0.369022	0.678647	0.00990599	-1.25171	1	0.00170251	-3.57874	0.00331898	0.00226358	-3.34502	0.00173074	0.000780465	-4.29764	0.000249053	0	-5.39858	2.01214e-05	0.00114244	-4.19054	6.74682e-06
ENSMUSG00000094429	Gm19965	0.000755645	3.34423	0.0380184	0	2.65116	1	0	0.534533	1	0	2.31331	1	0	1.86561	1	0	1.96785	1	0	2.88668	1	0	1.10535	1	0	2.09412	1	0	1.52227	1	0	3.55152	1	0	1.96558	1	0	1.7822	1	0	1.83371	1	0.000731471	3.05674	0.506051	0	1.35378	1
ENSMUSG00000107979	Zfp813-ps	0.000251882	3.34423	0.255669	0	3.97309	1	0	1.85646	1	0	3.63524	1	0	3.18753	1	0	3.28978	1	0	4.20861	1	0	2.42728	1	0	3.41605	1	0	2.8442	1	0	4.87344	1	0	3.2875	1	0	3.10412	1	0	3.15563	1	0	3.05674	1	0	2.67571	1
ENSMUSG00000101303	B020011L13Rik	0.00100753	4.66615	0.00630809	0	2.65116	1	0	0.534533	1	0	2.31331	1	0	1.86561	1	0	1.96785	1	0	2.88668	1	0	1.10535	1	0	2.09412	1	0	1.52227	1	0	3.55152	1	0	1.96558	1	0	1.7822	1	0	1.83371	1	0	1.73482	1	0	1.35378	1
ENSMUSG00000101415	Gm28168	0.00100753	4.66615	0.0572058	0	2.65116	1	0	0.534533	1	0	2.31331	1	0	1.86561	1	0	1.96785	1	0	2.88668	1	0	1.10535	1	0	2.09412	1	0	1.52227	1	0	3.55152	1	0	1.96558	1	0	1.7822	1	0	1.83371	1	0	1.73482	1	0	1.35378	1
ENSMUSG00000100617	Gm7145	0.000251882	2.34423	0.415552	0	3.38813	1	0	1.2715	1	0	3.05027	1	0	2.60257	1	0	2.70481	1	0	3.62365	1	0	1.84232	1	0	2.83109	1	0.000636888	3.8442	0.374527	0	4.28848	1	0	2.70254	1	0	2.51916	1	0	2.57067	1	0	2.47178	1	0	2.09075	1
ENSMUSG00000102030	Gm29106	0.000251882	3.34423	0.255669	0	3.97309	1	0	1.85646	1	0	3.63524	1	0	3.18753	1	0	3.28978	1	0	4.20861	1	0	2.42728	1	0	3.41605	1	0	2.8442	1	0	4.87344	1	0	3.2875	1	0	3.10412	1	0	3.15563	1	0	3.05674	1	0	2.67571	1
ENSMUSG00000026374	Tsn	0.434748	-0.48457	0.166758	0.540513	-0.102957	1	0.490216	-0.272363	0.743501	0.365623	-0.684054	1	0.869527	0.624649	0.488844	0.526013	-0.146445	1	0.526383	-0.141256	1	0.663319	0.213653	0.847715	0.587587	0.0208151	1	0.356657	-0.737763	0.438044	0.480441	-0.271815	1	0.708246	0.305367	0.822444	0.658701	0.195804	0.946342	0.72193	0.336421	0.767681	0.80535	0.508129	0.48035	0.675182	0.238513	0.784372
ENSMUSG00000026377	Nifk	0.188659	-0.0160456	1	0.198995	0.0720201	1	0.135621	-0.544118	0.405901	0.119015	-0.689588	1	0.322785	0.818415	0.224107	0.144078	-0.414251	1	0.146568	-0.374755	1	0.223218	0.253519	0.723942	0.183505	-0.0512682	1	0.0757896	-1.37852	0.0653317	0.0916304	-1.0344	1	0.174508	-0.127643	1	0.218058	0.210226	0.93873	0.257553	0.466302	0.502838	0.324773	0.833426	0.113895	0.199356	0.0733361	0.953234
ENSMUSG00000099936	Gm28867	0.00176317	4.34423	0.00247573	0	1.80316	1	0	-0.313464	1	0.00107221	2.63524	0.98275	0	1.01761	1	0	1.11985	1	0	2.03868	1	0	0.257355	1	0	1.24613	1	0	0.674271	1	0	2.70352	1	0	1.11758	1	0	0.934199	1	0	0.98571	1	0	0.88682	1	0	0.505787	1
ENSMUSG00000064302	Clasp1	0.152388	0.180131	0.560472	0.0833626	-0.719844	1	0.146894	0.110652	0.903781	0.20372	0.600256	0.852108	0.113174	-0.286952	1	0.185852	0.465114	0.724275	0.17336	0.354217	0.933671	0.0989374	-0.506699	0.617903	0.152921	0.167209	1	0.110818	-0.324354	0.94898	0.200596	0.569218	1	0.137052	0.00164534	1	0.109406	-0.339047	1	0.0920949	-0.594756	0.735087	0.116304	-0.247949	1	0.166796	0.305843	0.608177
ENSMUSG00000107722	2900060B14Rik	0.0428199	0.165888	0.630178	0.033614	-0.170392	1	0.0327949	-0.271547	0.844339	0.0439605	0.208971	1	0.030286	-0.350431	1	0.0451843	0.245381	0.99393	0.0378239	0.00697376	1	0.0365532	-0.0880045	1	0.0361449	-0.0837953	1	0.0254755	-0.61843	0.629528	0.014859	-1.19264	1	0.0374553	-0.0344239	1	0.0384808	0.00204736	1	0.0460474	0.272992	0.814959	0.0651009	0.808817	0.172439	0.0428415	0.160427	0.867454
ENSMUSG00000026380	Tfcp2l1	0.113599	-0.508021	0.195253	0.0752953	-1.03125	1	0.174565	0.210802	0.738055	0.181203	0.252649	1	0.061369	-1.35599	0.23058	0.226774	0.598509	0.557511	0.230095	0.606976	0.669308	0.0194951	-3.0587	6.74889e-07	0.0481932	-1.69484	0.145096	0.145847	-0.0776703	1	0.205549	0.439213	1	0.747404	2.59707	9.54048e-11	0.302565	1.06082	0.0429253	0.0639981	-1.29627	0.166009	0.0475456	-1.73254	0.0318478	0.0714025	-1.15678	0.0930409
ENSMUSG00000048402	Gli2	0.0095715	0.88816	0.0558539	0	-2.20682	0.945906	0.00170807	-1.68786	0.0664748	0.00321662	-0.514512	1	0.007173	0.422	0.942207	0.00341013	-0.527848	1	0	-1.9713	0.743324	0.00438639	-0.338254	0.960516	0.00926793	0.798667	0.688286	0.000636888	-2.32573	0.093626	0	-1.30646	1	0.00425628	-0.256816	1	0.00226358	-1.04562	0.718969	0.0156093	1.58217	0.0333151	0.0117035	1.13298	0.212798	0.00913952	0.751947	0.427055
ENSMUSG00000097408	Gm26831	0.0068008	2.98165	1.29625e-05	0	-0.518764	1	0	-2.63539	0.199791	0.00107221	0.175804	1	0	-1.30432	1	0	-1.20208	1	0	-0.283245	1	0.000487376	-1.03215	0.862371	0.000926793	-0.043381	1	0	-1.64766	0.663593	0	0.381591	1	0.00170251	0.446202	1	0	-1.38773	1	0.00624372	2.11611	0.106657	0.00219441	0.664427	0.915528	0.00057122	-0.78372	0.923736
ENSMUSG00000099860	Gm29456	0.000251882	2.34423	0.415552	0	3.38813	1	0	1.2715	1	0	3.05027	1	0	2.60257	1	0	2.70481	1	0	3.62365	1	0	1.84232	1	0	2.83109	1	0	2.25923	1	0	4.28848	1	0	2.70254	1	0	2.51916	1	0	2.57067	1	0	2.47178	1	0.00057122	3.67571	0.351051
ENSMUSG00000101179	Gm29455	0.00654892	3.63968	1.27313e-08	0	-0.236364	1	0.00170807	0.441423	0.926453	0.00107221	0.46531	1	0	-1.02192	0.948005	0.0025576	1.20231	0.806964	0	-0.000845746	1	0	-1.78217	0.467634	0	-0.793403	1	0	-1.36526	0.700154	0	0.663991	1	0	-0.921949	0.966644	0	-1.10533	0.965159	0	-1.05382	0.870378	0	-1.15271	0.846417	0.00057122	-0.494213	1
ENSMUSG00000037035	Inhbb	0.102768	0.350411	0.273562	0.0322694	-1.35819	0.998759	0.136987	0.831555	0.0337429	0.200503	1.33651	0.140944	0.017534	-2.26547	0.0194371	0.0366589	-1.21224	0.436702	0.00472799	-3.7815	0.0296274	0.0248562	-1.82793	0.00265452	0.0509736	-0.729336	0.845558	0.0515879	-0.731942	0.499199	0.04953	-0.712234	1	0.174508	1.1348	0.0503252	0.0663982	-0.348661	1	0.0647786	-0.384263	0.989939	0.0826563	-0.0202585	1	0.115958	0.507359	0.348061
ENSMUSG00000004451	Ralb	0.28513	-0.247513	0.518777	0.42488	0.380939	1	0.362452	0.156439	0.875614	0.313085	-0.0750187	1	0.536381	0.752634	0.271033	0.193525	-0.794521	0.747895	0.190695	-0.797477	1	0.369431	0.180654	0.82909	0.291013	-0.185608	1	0.312712	-0.0803747	1	0.235267	-0.483191	1	0.240906	-0.469451	1	0.153169	-1.14511	0.233532	0.220091	-0.606598	0.713953	0.408161	0.32936	0.637898	0.596354	0.948859	0.0326182
ENSMUSG00000098447	Gm27184	0.00377822	0.390029	0.625533	0.00268912	0.329233	1	0.00170807	-0.728502	0.6148	0.00214442	-0.00862093	1	0.003188	0.319638	1	0.00596774	1.16049	0.630237	0.00472799	0.999154	0.904855	0.00341164	0.297997	1	0.00370717	0.548154	1	0.00254755	-0.0237	1	0.004953	1.22959	1	0.00340503	0.419608	1	0.00226358	-0.105329	1	0	-2.11115	0.263877	0.00146294	-0.587112	0.861497	0.00628342	1.21628	0.170843
ENSMUSG00000098923	Tmem185b	0.110324	0.100628	0.741655	0.110254	0.0984229	1	0.114441	0.157343	0.829566	0.114726	0.155305	1	0.105204	0.0230432	1	0.0545622	-0.948189	0.618071	0.0393999	-1.37404	0.680325	0.121357	0.24586	0.751378	0.10102	-0.0362094	1	0.107634	0.0563707	1	0.0792479	-0.361192	1	0.114068	0.145757	1	0.0973338	-0.0950953	1	0.0991191	-0.0671603	1	0.103137	-0.0078274	1	0.109103	0.0770387	0.955952
ENSMUSG00000101731	3830432H09Rik	0.000503763	2.34423	0.219303	0	2.65116	1	0	0.534533	1	0	2.31331	1	0	1.86561	1	0	1.96785	1	0	2.88668	1	0	1.10535	1	0	2.09412	1	0	1.52227	1	0	3.55152	1	0.000851257	3.2875	0.576103	0	1.7822	1	0.000780465	3.15563	0.511679	0	1.73482	1	0	1.35378	1
ENSMUSG00000026383	Epb41l5	0.110324	0.0575594	0.83753	0.0820181	-0.37135	1	0.0959935	-0.170779	0.96711	0.0782712	-0.447058	1	0.060572	-0.835698	0.616613	0.0741704	-0.534461	0.991583	0.0315199	-1.721	0.466364	0.0633589	-0.797863	0.275387	0.080631	-0.408185	1	0.050951	-1.10367	0.179585	0.0718185	-0.536512	1	0.246865	1.31125	0.0127806	0.110915	0.0650568	1	0.143606	0.460604	0.523005	0.170433	0.730507	0.193474	0.166796	0.710597	0.130387
ENSMUSG00000026384	Ptpn4	0.0471019	-0.372649	0.372977	0.0416813	-0.469854	1	0.045093	-0.42253	0.603231	0.0589714	0.0247377	1	0.051805	-0.175339	1	0.0571198	-0.0279036	1	0.0551598	-0.0602592	1	0.0458134	-0.378989	0.808742	0.0824845	0.526361	0.638661	0.0318444	-0.906494	0.3324	0.0520065	-0.120395	1	0.0740594	0.363232	0.795887	0.0618711	0.0900699	1	0.0819488	0.51942	0.474654	0.0892395	0.653854	0.28709	0.103391	0.905057	0.0477443
ENSMUSG00000101224	Gm28209	0.00100753	-0.0887344	1	0	0.0188932	1	0.00273291	1.50282	0.149545	0.00321662	1.82788	0.810441	0	-0.766662	0.910522	0.000852534	0.382884	1	0	0.254411	1	0	-1.52692	0.505423	0	-0.538146	1	0	-1.11	0.629791	0.0024765	1.96655	1	0	-0.666692	1	0.000754525	0.197233	1	0.00312186	1.72268	0.297964	0.000731471	0.149854	1	0.0028561	1.56023	0.22611
ENSMUSG00000036975	Tmem177	0.0261957	-0.346671	0.432084	0.0268912	-0.20824	1	0.0269875	-0.278992	0.835457	0.0160831	-0.947848	1	0.035865	0.185575	1	0.0366589	0.219776	1	0.0409759	0.401253	0.967412	0.0458134	0.570871	0.314356	0.0287306	-0.136618	1	0.0222911	-0.530843	0.72228	0.0173355	-0.724608	1	0.0391578	0.318531	0.89576	0.0392353	0.320292	0.871815	0.0319991	0.0146223	1	0.051203	0.730758	0.244938	0.0371293	0.234276	0.777655
ENSMUSG00000036962	Cfap221	0.0284626	2.92919	3.84176e-07	0.00403368	-0.566069	1	0.00683228	-0.152101	1	0.0321662	2.27655	0.23801	0.000797	-2.36705	0.831767	0.000852534	-2.26481	0.963601	0	-2.35363	1	0.000487376	-3.12731	0.174811	0	-3.14619	0.801996	0.000636888	-2.71039	0.457043	0	-1.6888	1	0	-3.27474	0.649056	0	-3.45812	0.457074	0	-3.40661	0.456064	0	-3.5055	0.354072	0	-3.88653	0.12394
ENSMUSG00000026387	Sctr	0.00906774	4.23175	2.7134e-07	0	-0.550472	1	0.000683228	-1.01801	0.920731	0.00107221	0.143382	1	0	-1.33603	1	0.000852534	-0.202078	1	0	-0.314954	1	0	-2.09628	0.79036	0.000926793	-0.0758025	1	0.000636888	-0.647657	1	0	0.349882	1	0	-1.23606	1	0.000754525	-0.387729	1	0.000780465	-0.336219	1	0	-1.46682	1	0.00057122	-0.816142	1
ENSMUSG00000050777	Tmem37	0.223923	0.248964	0.440654	0.0215129	-3.13051	0.168355	0.135621	-0.575357	0.41879	0.0986431	-0.993024	1	0.036662	-2.43965	0.0125283	0.0264285	-2.89665	0.00521371	0.0267919	-2.81222	0.139456	0.0404522	-2.35064	0.000149624	0.0370717	-2.41003	0.0339874	1.39033	3.64406	3.39672e-14	0.108966	-0.817097	1	0.0655468	-1.59921	0.148896	0.0965792	-1.04073	0.404071	0.0530716	-1.91077	0.0322861	0.148489	-0.403008	0.94671	0.203354	0.0733428	0.952226
ENSMUSG00000026385	Dbi	2.09767	-0.372471	0.302234	1.57582	-0.748761	1	3.25934	0.368234	0.499046	3.09975	0.255875	1	1.5677	-0.769143	0.54366	2.13645	-0.30489	1	2.30883	-0.184717	1	1.21211	-1.17881	0.0293011	1.0204	-1.39753	0.154948	7.08792	1.6215	7.37876e-05	6.65187	1.38311	0.561521	3.73532	0.546304	0.587385	3.18032	0.300661	0.910933	1.1028	-1.29101	0.0869308	1.46075	-0.877398	0.278775	1.77478	-0.594543	0.410679
ENSMUSG00000026388	3110009E18Rik	0.112087	0.82207	0.00528872	0.0887409	0.342211	1	0.0437266	-0.774364	0.186301	0.0428883	-0.726602	1	0.07173	0.0193719	1	0.0528571	-0.433385	1	0.0520079	-0.429296	1	0.0643337	-0.155873	1	0.0583879	-0.283522	1	0.0242017	-1.5915	0.0398479	0.0321945	-1.06151	1	0.0357528	-1.00391	0.499601	0.060362	-0.240775	1	0.0757051	0.100574	0.998109	0.102406	0.565119	0.372635	0.0953938	0.461624	0.406234
ENSMUSG00000026389	Steap3	0.0118384	0.68126	0.115009	0.00403368	-0.64162	1	0.00649066	-0.313464	0.888242	0.00321662	-0.979475	1	0.008767	0.217908	1	0.0025576	-1.32493	0.636115	0.00472799	-0.406102	1	0.0126718	0.74754	0.324618	0.0129751	0.79156	0.611617	0.0101902	0.415959	0.763732	0.004953	-0.163645	1	0.00170251	-1.74959	0.334857	0.0196177	1.42438	0.0429747	0.00546325	-0.429328	1	0.000731471	-2.57261	0.0520472	0.00628342	-0.293915	0.963447
ENSMUSG00000036907	C1ql2	0.0209062	1.89105	3.83879e-05	0.0228575	1.64317	0.509639	0.00170807	-2.15103	0.0448747	0.0107221	0.540078	1	0.003985	-0.81996	1	0.0025576	-1.31756	0.91988	0.00315199	-0.82114	1	0.0272931	2.11042	0.000507548	0.0120483	0.692024	0.736693	0.000636888	-2.77786	0.1212	0	-1.75591	1	0	-3.34185	0.184375	0	-3.52523	0.0924307	0	-3.47372	0.102412	0.000731471	-2.56531	0.188808	0	-3.95365	0.013325
ENSMUSG00000026390	Marco	0.173546	3.55551	2.06224e-25	0.0739507	0.916258	0.902869	0.0290372	-0.534258	0.700087	0.0493216	0.311773	1	0.057384	0.539731	0.691818	0.00596774	-2.64686	0.18594	0	-4.7383	0.17367	0.00194951	-4.19184	5.45687e-05	0.00278038	-3.52646	0.0658553	0.0050951	-2.92104	0.0165386	0.0024765	-3.072	1	0.000851257	-4.65794	0.00638381	0.000754525	-4.84132	0.0014742	0.00234139	-3.78688	0.00867836	0.00146294	-4.30227	0.0024182	0.00342732	-3.45504	0.00143213
ENSMUSG00000058665	En1	0.0700231	3.17373	2.21315e-17	0.0107565	-0.595078	1	0.0181055	0.0339194	1	0.0214442	0.330585	1	0.001594	-2.98573	0.133871	0.0179032	0.0557197	1	0.011032	-0.532859	1	0.000974753	-3.74598	0.00122462	0	-4.34882	0.055571	0.0108271	-0.693238	0.853347	0.039624	1.2501	1	0.00425628	-1.87573	0.433637	0	-4.66075	0.00768043	0	-4.60924	0.0083506	0.000731471	-3.70481	0.0204534	0.00228488	-2.7539	0.0221161
ENSMUSG00000099957	2610027F03Rik	0.0508801	4.486	3.48916e-34	0	-2.98111	0.714076	0.00683228	-0.584112	0.649066	0.00536104	-0.704615	1	0.000797	-2.76083	0.132179	0.00170507	-2.06778	0.371947	0.001576	-1.73976	0.870372	0	-4.52692	0.000320565	0	-3.53815	0.0904311	0.00318444	-1.49565	0.28725	0.0024765	-1.07492	1	0	-3.66669	0.0491691	0.000754525	-2.84424	0.0745473	0	-3.79856	0.0200404	0	-3.89745	0.0135934	0.00228488	-1.9331	0.0858332
ENSMUSG00000101386	Gm29346	0.012846	4.4597	3.93522e-13	0.00134456	0.0188932	1	0.000341614	-2.09774	0.239405	0	-1.34204	1	0.002391	0.280644	1	0.000852534	-0.664421	1	0	-0.768672	1	0.000487376	-1.52692	0.552569	0	-1.56123	0.956725	0	-2.13308	0.451588	0.004953	1.52767	1	0	-1.68978	0.832127	0.000754525	-0.850072	1	0	-1.82165	0.741475	0	-1.92054	0.607533	0	-2.30157	0.346264
ENSMUSG00000099336	Gm29348	0.00478575	5.66615	1.97211e-07	0	0.580772	1	0.000341614	-0.465467	1	0	0.242918	1	0	-0.204783	1	0	-0.102542	1	0	0.81629	1	0	-0.965037	1	0	0.0237332	1	0	-0.548121	1	0	1.48113	1	0	-0.104813	1	0	-0.288193	1	0	-0.236683	1	0	-0.335573	1	0	-0.716606	1
ENSMUSG00000100979	Gm29347	0	1.34423	1	0	3.97309	1	0	1.85646	1	0	3.63524	1	0	3.18753	1	0	3.28978	1	0	4.20861	1	0	2.42728	1	0	3.41605	1	0.000636888	4.8442	0.243115	0	4.87344	1	0	3.2875	1	0	3.10412	1	0	3.15563	1	0	3.05674	1	0	2.67571	1
ENSMUSG00000097881	Celrr	0.00125941	4.92919	0.00343346	0	2.38813	1	0	0.271498	1	0	2.05027	1	0	1.60257	1	0	1.70481	1	0	2.62365	1	0	0.842318	1	0	1.83109	1	0	1.25923	1	0	3.28848	1	0	1.70254	1	0	1.51916	1	0	1.57067	1	0	1.47178	1	0	1.09075	1
ENSMUSG00000101700	Gm29359	0.000755645	3.34423	0.0380184	0	2.65116	1	0	0.534533	1	0	2.31331	1	0	1.86561	1	0	1.96785	1	0	2.88668	1	0	1.10535	1	0	2.09412	1	0	1.52227	1	0.0024765	4.87344	0.939595	0	1.96558	1	0	1.7822	1	0	1.83371	1	0	1.73482	1	0	1.35378	1
ENSMUSG00000003721	Insig2	0.405781	-0.0324955	0.991692	0.282357	-0.560397	1	0.418477	0.0198182	1	0.382778	-0.11367	1	0.295687	-0.503928	0.927524	0.348686	-0.255651	1	0.272647	-0.608486	1	0.435227	0.0813468	0.966023	0.410569	-0.00930707	1	0.419072	0.0214431	1	0.943546	1.22175	0.587616	0.778049	0.978404	0.118378	0.386317	-0.102362	1	0.309845	-0.434454	0.909529	0.341597	-0.28903	1	0.29475	-0.51896	0.599474
ENSMUSG00000101791	2210011K15Rik	0.0115866	2.31385	7.94489e-08	0.00134456	-0.566069	1	0.00717389	1.12607	0.102136	0.00643325	0.983159	1	0	-2.36705	0.297136	0.000852534	-1.24938	0.759099	0.001576	-0.330551	1	0.000487376	-2.11188	0.0973931	0	-2.13854	0.425656	0.00191066	-0.663598	0.828093	0.024765	2.94056	0.0307981	0.000851257	-1.25165	0.66313	0	-2.45046	0.187677	0	-2.39895	0.205316	0.000731471	-1.48241	0.387034	0.00057122	-1.86345	0.159318
ENSMUSG00000026339	Ccdc93	0.0521395	0.467236	0.154818	0.0268912	-0.527895	1	0.0276707	-0.583649	0.401317	0.0375273	-0.0652045	1	0.034271	-0.211015	1	0.0358064	-0.143495	1	0.0267919	-0.519313	1	0.037528	-0.0914484	1	0.0305842	-0.369931	1	0.0401239	0.017648	1	0.0619125	0.688188	1	0.0442654	0.171504	1	0.030181	-0.400961	1	0.0319991	-0.313135	1	0.0548603	0.497317	0.480134	0.0616918	0.690679	0.176184
ENSMUSG00000050534	Htr5b	0.00881586	3.81371	2.56187e-06	0	-0.611873	1	0	-2.7285	0.337909	0.00214442	0.696636	1	0	-1.39743	1	0	-1.29519	1	0	-0.376355	1	0.000487376	-1.12731	0.994624	0.000926793	-0.138538	1	0	-1.74077	0.965982	0	0.288482	1	0	-1.29746	1	0	-1.48084	1	0	-1.42933	1	0	-1.52822	1	0.00399854	1.31816	0.351927
ENSMUSG00000001674	Ddx18	0.253645	-0.542681	0.118904	0.325383	-0.107196	1	0.262359	-0.466405	0.503521	0.210153	-0.755861	1	0.522035	0.614349	0.423626	0.276221	-0.356565	1	0.250583	-0.489055	1	0.461546	0.440274	0.476642	0.368863	0.0788367	1	0.174507	-1.05199	0.185793	0.230314	-0.602979	1	0.392429	0.173108	0.98942	0.416498	0.265615	0.862341	0.533838	0.650226	0.268199	0.51203	0.587617	0.307979	0.486108	0.516361	0.295237
ENSMUSG00000099960	Gm28590	0.000755645	4.34423	0.0707068	0	2.97309	1	0	0.856461	1	0	2.63524	1	0	2.18753	1	0	2.28978	1	0	3.20861	1	0	1.42728	1	0	2.41605	1	0	1.8442	1	0	3.87344	1	0	2.2875	1	0	2.10412	1	0	2.15563	1	0	2.05674	1	0	1.67571	1
ENSMUSG00000036815	Dpp10	0.315356	1.73906	3.89746e-11	0.240676	0.92433	0.636859	0.236738	1.02788	0.0035165	0.256258	1.03087	0.364993	0.141866	0.130253	1	0.0852534	-0.630386	0.921881	0.0252159	-2.3214	0.210122	0.0209572	-2.7183	5.89343e-06	0.0305842	-2.10613	0.0496132	0.186608	0.559549	0.336977	0.0916304	-0.486421	1	0.0059588	-4.33409	9.85193e-06	0.0105634	-3.60737	2.21109e-05	0.011707	-3.46229	5.2124e-05	0.012435	-3.39034	3.54955e-05	0.0108532	-3.61845	1.68071e-07
ENSMUSG00000100851	Gm28928	0.00528951	5.80366	4.14527e-08	0	0.449528	1	0.000341614	-0.602971	1	0	0.111673	1	0	-0.336028	1	0	-0.233787	1	0	0.685046	1	0	-1.09628	1	0	-0.107511	1	0	-0.679365	1	0	1.34988	1	0	-0.236058	1	0	-0.419438	1	0	-0.367927	1	0	-0.466817	1	0	-0.84785	1
ENSMUSG00000099574	1700121L03Rik	0.00100753	4.66615	0.00268266	0	2.65116	1	0	0.534533	1	0	2.31331	1	0	1.86561	1	0	1.96785	1	0	2.88668	1	0	1.10535	1	0	2.09412	1	0	1.52227	1	0	3.55152	1	0	1.96558	1	0	1.7822	1	0	1.83371	1	0	1.73482	1	0	1.35378	1
ENSMUSG00000026341	Actr3	0.988887	0.220548	0.505334	1.1254	0.381614	1	0.779904	-0.181334	0.893608	0.562909	-0.650237	1	1.36367	0.690522	0.402727	1.03498	0.26141	1	1.38215	0.687262	0.550853	0.98645	0.19606	0.877369	0.68768	-0.355781	1	1.12793	0.401365	0.600454	0.799909	-0.125233	1	0.634186	-0.478301	0.989229	0.566649	-0.649697	0.737498	0.557252	-0.673605	0.632813	0.694166	-0.345733	0.84482	0.760294	-0.211477	0.928978
ENSMUSG00000102063	Gm28706	0.000251882	1.34423	0.625533	0	2.65116	1	0.000341614	1.85646	0.726995	0	2.31331	1	0	1.86561	1	0	1.96785	1	0	2.88668	1	0	1.10535	1	0	2.09412	1	0.00127378	3.8442	0.125038	0	3.55152	1	0	1.96558	1	0	1.7822	1	0	1.83371	1	0	1.73482	1	0	1.35378	1
ENSMUSG00000026342	Slc35f5	0.0594441	-1.00484	0.00495471	0.0497487	-1.13103	1	0.0932606	-0.26104	0.833142	0.0847044	-0.371512	1	0.046226	-1.27023	0.265385	0.148341	0.466608	0.724275	0.204879	0.94225	0.332075	0.114533	0.0715187	0.988639	0.0917525	-0.257506	1	0.143937	0.426976	0.505917	0.302133	1.51161	0.277556	0.219624	1.07971	0.0558062	0.110161	0.0132015	1	0.129557	0.260309	0.79615	0.139711	0.377265	0.594099	0.103962	-0.0782997	1
ENSMUSG00000026343	Gpr39	0.00604516	1.10544	0.0480567	0.00134456	-0.384463	1	0.00341614	0.126068	1	0.00857766	1.57634	0.553646	0.001594	-0.567353	1	0.0102304	1.84047	0.103999	0.001576	-0.148944	1	0.000974753	-1.32761	0.405514	0.00185359	-0.338837	1	0.00891643	1.64256	0.054223	0	-0.501595	1	0.00340503	0.305652	1	0	-2.27092	0.298175	0	-2.2194	0.324415	0	-2.31829	0.252626	0.00057122	-1.68184	0.302629
ENSMUSG00000026344	Lypd1	0.0337521	-1.98729	2.60681e-07	0.0282357	-2.03457	0.585307	0.0655899	-0.928293	0.1006	0.0482494	-1.29602	0.804042	0.040647	-1.56375	0.165687	0.688847	2.95259	7.45767e-14	0.461767	2.08692	0.00107688	0.371381	1.97353	5.9249e-08	0.269697	1.28338	0.0403551	0.0254755	-2.25563	0.00326349	0.151066	0.381074	1	0.00851257	-3.72576	0.000225577	0.00377263	-4.78614	1.2082e-06	0.0140484	-3.06506	0.000541874	0.0365736	-1.72307	0.0456053	0.0354156	-1.79306	0.00815296
ENSMUSG00000049690	Nckap5	0.0405529	0.304697	0.384817	0.0201684	-0.692246	1	0.0416769	0.337496	0.595841	0.0664769	1.0332	0.473262	0.010361	-1.674	0.166631	0.0366589	0.134497	1	0.017336	-0.878855	1	0.0360659	0.099593	0.974396	0.0546808	0.737979	0.446579	0.0808848	1.39299	0.00415759	0.029718	-0.0967721	1	0.029794	-0.171927	1	0.015845	-1.09108	0.408762	0.0148288	-1.18065	0.309182	0.0197497	-0.779757	0.576615	0.0125668	-1.45357	0.05476
ENSMUSG00000101600	4930599A14Rik	0.0027707	4.34423	2.3311e-06	0	1.16573	1	0.000341614	0.156021	1	0	0.82788	1	0	0.380179	1	0	0.48242	1	0	1.40125	1	0	-0.380075	0.945976	0	0.608696	1	0	0.0368415	1	0	2.06609	1	0	0.480149	1	0	0.296769	1	0	0.34828	1	0	0.24939	1	0.00057122	0.975272	0.905703
ENSMUSG00000036155	Mgat5	0.111835	0.00938683	0.946382	0.0537823	-1.04059	1	0.202235	1.03424	0.00320929	0.229453	1.11022	0.286182	0.044632	-1.34207	0.228141	0.238709	1.18998	0.0515767	0.144992	0.405136	0.889455	0.0594599	-0.956073	0.150781	0.0963864	-0.205652	1	0.151579	0.485909	0.429544	0.178308	0.709571	1	0.0732081	-0.615512	0.868147	0.0354627	-1.67833	0.0491154	0.043706	-1.37397	0.12678	0.0402309	-1.49894	0.0687168	0.0588357	-0.960355	0.181513
ENSMUSG00000026347	Tmem163	0.0433236	1.35259	2.97392e-05	0.0107565	-0.84567	1	0.0672979	2.1684	1.22274e-09	0.0343107	0.760766	0.838804	0.002391	-2.81528	0.0288785	0.0426267	1.09801	0.197838	0.001576	-2.79982	0.275304	0.00146213	-3.57553	3.98727e-05	0.000926793	-3.59238	0.0182165	0.00827954	-1.32286	0.213711	0.0123825	-0.538773	1	0.00766131	-1.37641	0.375851	0.00150905	-3.31654	0.00433236	0.000780465	-3.85279	0.00166755	0.00365736	-2.35547	0.0254903	0.00685464	-1.60113	0.0585534
ENSMUSG00000026348	Acmsd	0.023425	4.89881	3.27466e-25	0.00134456	-0.781798	1	0.00102484	-1.87146	0.0998478	0.00536104	0.519758	1	0	-2.58065	0.30559	0	-2.47841	0.477064	0	-1.55958	1	0.000974753	-1.72922	0.258402	0	-2.35213	0.480145	0	-2.92399	0.10943	0.0024765	0.118557	1	0	-2.48068	0.376107	0	-2.66406	0.204241	0	-2.61255	0.212474	0.000731471	-1.69814	0.430939	0	-3.09247	0.0585144
ENSMUSG00000102014	2900009J06Rik	0.0360191	0.793051	0.0159795	0.012101	-0.823923	1	0.0259627	0.189557	0.835896	0.0246608	0.138049	1	0.012752	-0.825665	0.709055	0.0298387	0.409851	0.870446	0.0204879	-0.0925619	1	0.0131592	-0.836827	0.329254	0.0139019	-0.687237	0.923826	0.00764265	-1.5665	0.0833531	0.0371475	0.770157	1	0.00681006	-1.6641	0.179667	0.0218812	-0.0550746	1	0.0421451	0.939815	0.138692	0.0270644	0.260278	0.845943	0.0239912	0.0713092	1
ENSMUSG00000026349	Ccnt2	0.250118	-0.519051	0.137443	0.281013	-0.281512	1	0.282515	-0.303167	0.757141	0.332385	-0.0345499	1	0.273371	-0.33073	1	0.468041	0.486736	0.67567	0.398727	0.236385	1	0.377229	0.161921	0.85734	0.493054	0.564524	0.535626	0.234375	-0.568273	0.638023	0.361569	0.0929772	1	0.454571	0.441756	0.635351	0.393862	0.223399	0.916182	0.420671	0.324245	0.685119	0.368662	0.122125	0.927065	0.410707	0.293544	0.612577
ENSMUSG00000051590	Map3k19	0.00403011	1.22223	0.0566693	0	-0.754831	1	0.00375775	1.04911	0.283823	0.00643325	1.888	0.463814	0	-1.54039	0.69389	0.000852534	-0.410665	1	0	-0.519313	1	0	-2.30064	0.155556	0	-1.31187	0.844636	0.00127378	-0.243266	1	0	0.145524	1	0	-1.44042	0.66596	0.000754525	-0.596316	1	0	-1.57229	0.446041	0.000731471	-0.643695	0.913759	0	-2.05221	0.238196
ENSMUSG00000036104	Rab3gap1	0.100249	-0.204737	0.666784	0.0672279	-0.744117	1	0.120931	0.111996	0.90294	0.142604	0.357029	1	0.088467	-0.361563	1	0.13811	0.310389	0.902726	0.152872	0.459183	0.832916	0.0862656	-0.416658	0.747024	0.115849	0.0446024	1	0.0923487	-0.303601	0.966838	0.0965834	-0.200162	1	0.144714	0.381739	0.739565	0.090543	-0.328504	1	0.124094	0.147766	0.939547	0.121424	0.114581	0.952023	0.163369	0.58382	0.237178
ENSMUSG00000036086	Zranb3	0.042568	0.753616	0.0230952	0.0147901	-0.829965	1	0.0413353	0.657915	0.17758	0.0300218	0.142277	1	0.024707	-0.156762	1	0.0076728	-1.78061	0.209426	0.00315199	-2.6137	0.250864	0.0389901	0.535909	0.387542	0.0259502	-0.0769076	1	0.00955332	-1.53518	0.0935038	0.064389	1.27298	0.785478	0.0187277	-0.553069	0.994383	0.0135815	-1.02081	0.496945	0.0202921	-0.444829	0.960927	0.0190183	-0.543719	0.798582	0.0137093	-1.04018	0.222286
ENSMUSG00000099760	Gm28800	0.00151129	1.56662	0.105091	0	0.803164	1	0.00136646	1.37103	0.417863	0.00107221	1.54777	1	0.000797	1.10007	1	0	0.11985	1	0	1.03868	1	0	-0.742645	0.767385	0	0.246126	1	0.000636888	0.756734	1	0.0024765	2.78598	1	0	0.117579	1	0	-0.065801	1	0	-0.0142904	1	0.00219441	2.14985	0.262387	0	-0.494213	0.923736
ENSMUSG00000056211	R3hdm1	0.32392	-0.0925075	0.853993	0.301181	-0.184314	1	0.281148	-0.316379	0.736422	0.315229	-0.118746	1	0.37459	0.140822	0.998944	0.468041	0.481484	0.681666	0.433399	0.35514	0.917056	0.366995	0.112834	0.930802	0.503248	0.590811	0.50355	0.224185	-0.640281	0.549925	0.269938	-0.336895	1	0.360082	0.0804438	1	0.331991	-0.0430867	1	0.340283	-0.00545983	1	0.309412	-0.150316	1	0.380433	0.167751	0.809733
ENSMUSG00000026353	Ubxn4	0.518624	-0.396902	0.263118	0.644044	-0.0262529	1	0.572203	-0.221961	0.828633	0.497505	-0.41132	1	0.611299	-0.106416	1	0.70675	0.113779	1	0.79115	0.278952	0.983471	0.815868	0.347896	0.627652	0.712704	0.126044	1	0.478303	-0.481659	0.741453	0.611695	-0.10023	1	0.680154	0.055515	1	0.608147	-0.114625	1	0.599397	-0.136343	1	0.777554	0.261743	0.82916	1.06704	0.774338	0.100567
ENSMUSG00000026354	Lct	0.0110828	3.31252	3.26101e-08	0.00537823	1.31774	1	0.000683228	-1.58094	0.4001	0.00214442	0.19783	1	0.002391	0.187534	1	0	-1.77631	0.919462	0	-0.857482	1	0	-2.63881	0.256711	0.00185359	-0.0213547	1	0.00254755	0.188845	1	0	-0.192645	1	0.000851257	-0.75689	1	0	-1.96197	0.757739	0	-1.91045	0.654156	0.00146294	-0.380661	1	0.00057122	-1.36868	0.677138
ENSMUSG00000026355	Mcm6	0.055414	-0.847298	0.0215068	0.13849	0.612833	1	0.0577327	-0.749563	0.195773	0.0546826	-0.759722	1	0.439944	2.57843	2.22361e-11	0.0613824	-0.601884	0.950366	0.0457039	-0.994332	0.96804	0.1467	0.745332	0.101097	0.0861917	-0.0967949	1	0.0515879	-0.873731	0.34553	0.029718	-1.547	1	0.0783156	-0.241443	1	0.0580985	-0.688625	0.728856	0.0585349	-0.675923	0.665326	0.0731471	-0.347765	0.97115	0.0988211	0.106031	0.923717
ENSMUSG00000026356	Dars	0.266743	-0.172456	0.676241	0.332106	0.179512	1	0.215217	-0.507157	0.444741	0.18442	-0.693556	1	0.492546	0.793553	0.234538	0.250645	-0.243535	1	0.219063	-0.43236	1	0.365532	0.34174	0.568461	0.328085	0.162573	1	0.125467	-1.28467	0.0845155	0.208026	-0.498729	1	0.298791	0.0211435	1	0.290492	-0.0219518	1	0.305162	0.0530964	1	0.416939	0.535711	0.369403	0.438126	0.626317	0.181484
ENSMUSG00000045382	Cxcr4	0.0141054	-0.240737	0.68385	0.0201684	0.391889	1	0.00922357	-0.87146	0.25687	0.0235886	0.604208	1	0.075715	2.52932	1.66609e-07	0.0025576	-2.33593	0.14189	0.001576	-2.42439	0.417343	0.00633589	-1.35408	0.113285	0.00370717	-1.88407	0.273644	0.00636888	-1.29628	0.241988	0.0074295	-0.752264	1	0.0144714	-0.116218	1	0.00829978	-0.907103	0.659887	0	-4.48099	0.00111601	0.000731471	-3.57625	0.00316586	0.0308459	1.03081	0.0606236
ENSMUSG00000097283	Gm26686	0.000251882	2.34423	0.415552	0	3.38813	1	0	1.2715	1	0	3.05027	1	0	2.60257	1	0	2.70481	1	0	3.62365	1	0	1.84232	1	0	2.83109	1	0	2.25923	1	0	4.28848	1	0	2.70254	1	0	2.51916	1	0	2.57067	1	0	2.47178	1	0	2.09075	1
ENSMUSG00000042581	Thsd7b	0.0654892	1.72108	2.23483e-09	0.0739507	1.53489	0.168355	0.0375775	0.542352	0.298951	0.0589714	1.19704	0.317591	0.035068	0.407924	0.793497	0.0179032	-0.574974	0.995645	0.0220639	-0.224352	1	0.0126718	-1.13072	0.126363	0.00556076	-2.13415	0.0996343	0.0280231	0.0645865	1	0.014859	-0.676753	1	0.00255377	-3.07663	0.0074577	0.00452715	-2.44607	0.0124286	0.000780465	-4.21287	0.000198281	0.000731471	-4.31176	9.12878e-05	0	-5.69498	1.24495e-07
ENSMUSG00000086633	Gm16081	0.0130978	0.141408	0.764837	0.00134456	-2.23148	1	0.000683228	-3.75825	0.000870677	0	-3.57422	0.622175	0.000797	-3.01704	0.262548	0.0937787	3.54503	2.57762e-08	0.195423	4.74813	2.91271e-12	0	-4.78217	0.00170899	0	-3.7934	0.200165	0.000636888	-3.36037	0.0618388	0	-2.33601	1	0	-3.92195	0.122051	0	-4.10533	0.0610508	0	-4.05382	0.0601516	0	-4.15271	0.042262	0.00171366	-2.51905	0.0948349
ENSMUSG00000026401	Cd55b	0.00327446	0.293599	0.705974	0.00268912	0.449528	1	0.00273291	0.0491058	1	0.00214442	0.111673	1	0.000797	-0.941749	0.944539	0.0102304	2.10757	0.0500219	0.00315199	0.685046	1	0	-2.72247	0.0868205	0	-1.7337	0.673638	0.00636888	1.37289	0.175217	0	-0.276303	1	0.000851257	-0.841779	0.959962	0	-2.04562	0.418532	0	-1.99411	0.354637	0.000731471	-1.07254	0.72082	0.00057122	-1.45357	0.403852
ENSMUSG00000087691	Gm15674	0.000251882	3.34423	0.255669	0	3.97309	1	0	1.85646	1	0	3.63524	1	0	3.18753	1	0	3.28978	1	0	4.20861	1	0	2.42728	1	0	3.41605	1	0	2.8442	1	0	4.87344	1	0	3.2875	1	0	3.10412	1	0	3.15563	1	0	3.05674	1	0	2.67571	1
ENSMUSG00000086825	Gm15675	0.00302258	-0.599191	0.363056	0.00134456	-0.821326	1	0.00409937	-0.0869558	1	0.00214442	-0.561162	1	0.003188	-0.245425	1	0.00852534	1.07678	0.493	0.00472799	0.440423	1	0.000974753	-1.76912	0.11196	0.00463396	0.259546	1	0.0210173	2.62788	1.39808e-06	0.004953	0.677047	1	0.0102151	1.34409	0.219862	0	-2.70323	0.0995397	0.000780465	-1.63878	0.351961	0	-2.75061	0.0854016	0.00057122	-2.1187	0.0891435
ENSMUSG00000026399	Cd55	0.0775796	-0.375125	0.380718	0.0242021	-1.962	0.610336	0.102143	0.0880999	0.938127	0.0804156	-0.264042	1	0.023113	-2.08175	0.0370514	0.18841	1.03298	0.141277	0.10244	0.0994497	1	0.0370406	-1.4525	0.0202806	0.0259502	-1.90276	0.10524	0.396781	2.38141	1.34784e-10	0.113919	0.262498	1	0.228988	1.34612	0.0135098	0.0362172	-1.44544	0.134647	0.011707	-3.02924	0.000576245	0.0153609	-2.66498	0.0014049	0.0137093	-2.85972	3.38137e-05
ENSMUSG00000085526	Gm16083	0.00125941	-0.240737	0.791792	0	-0.384463	1	0.00102484	-0.391467	0.924845	0.00321662	1.38731	0.960863	0	-1.17002	0.784747	0.00426267	1.70481	0.383718	0.00472799	1.96068	0.500829	0	-1.93027	0.324247	0	-0.941501	0.960356	0.00127378	0.143757	1	0.0024765	1.55152	1	0.00170251	0.587064	1	0	-1.25343	0.783352	0	-1.20192	0.679958	0.000731471	-0.265183	1	0.00171366	0.427784	1
ENSMUSG00000042554	Zp3r	0.00730457	5.66615	7.28475e-09	0	-0.0269105	1	0.000341614	-1.09774	0.946437	0.00107221	0.681039	1	0	-0.812466	1	0	-0.710225	1	0	0.208608	1	0	-1.57272	0.930802	0	-0.583949	1	0	-1.1558	1	0	0.873444	1	0	-0.712496	1	0	-0.895876	1	0	-0.844365	1	0	-0.943255	1	0	-1.32429	1
ENSMUSG00000026405	C4bp	0.0481094	0.157698	0.664127	0.00134456	-4.08219	0.145738	0.0327949	-0.463979	0.648621	0.0428883	-0.00862093	1	0.006376	-2.6883	0.0261879	0.00341013	-3.43951	0.00845235	0.001576	-3.84667	0.0952859	0.000974753	-5.04168	6.32599e-08	0.00185359	-4.05291	0.00559893	0.42353	4.57972	1.47729e-41	0.039624	-0.0738917	1	0.0127689	-1.74867	0.196002	0.000754525	-4.95116	5.12296e-05	0.00156093	-4.31333	0.000222703	0.00146294	-4.41222	0.000103981	0.00399854	-3.37141	8.40322e-05
ENSMUSG00000101904	Gm29427	0.0146091	3.31998	6.63161e-11	0	-1.48634	1	0.00375775	0.174637	0.972422	0.00107221	-0.807708	1	0	-2.2719	0.536905	0.000852534	-1.15317	0.981198	0	-1.25082	1	0.000487376	-2.01566	0.239476	0.00278038	0.00665968	1	0.00254755	-0.226193	1	0	-0.585987	1	0.00340503	0.217115	1	0	-2.35531	0.409289	0.00156093	-0.685668	1	0.000731471	-1.3862	0.627865	0.00057122	-1.76723	0.332682
ENSMUSG00000026409	Pfkfb2	0.0153648	-0.518562	0.255669	0.00268912	-2.4363	0.505113	0.0122981	-0.828904	0.215548	0.0182275	-0.146124	1	0.00797	-1.32458	0.370089	0.0247235	0.280786	1	0.0204879	0.0530665	1	0.0141339	-0.581708	0.623029	0.0259502	0.355168	0.917792	0.0178329	-0.216686	1	0.024765	0.361332	1	0.0570342	1.57731	0.00582985	0.0377263	0.9248	0.179753	0.0257553	0.339216	0.800268	0.02487	0.285161	0.812046	0.0308459	0.617867	0.308639
ENSMUSG00000046404	Yod1	0.0818615	-0.255414	0.570504	0.0672279	-0.490836	1	0.0713973	-0.459961	0.535579	0.0997154	0.0812997	1	0.08767	-0.115424	1	0.0937787	-0.0131829	1	0.0646158	-0.541182	1	0.0745686	-0.374711	0.803114	0.12141	0.376965	0.805086	0.0745159	-0.365918	0.89978	0.168402	0.857201	1	0.120027	0.360436	0.782176	0.123742	0.409075	0.685297	0.113948	0.281835	0.766796	0.114841	0.294436	0.713204	0.12624	0.44776	0.412648
ENSMUSG00000042510	AA986860	0.0395454	1.07436	0.000927457	0.00403368	-2.09031	0.714076	0.0201552	-0.140531	1	0.0278774	0.390123	1	0.00797	-1.39743	0.328176	0.0179032	-0.264814	1	0.012608	-0.671316	1	0.00633589	-1.80154	0.014662	0.00370717	-2.32272	0.0940197	0.0439453	1.10004	0.0507639	0.108966	2.41693	0.0090975	0.0808694	2.0813	5.40342e-05	0.00528168	-1.94844	0.0724735	0.00468279	-2.09229	0.0485411	0.00438883	-2.19118	0.029729	0.00342732	-2.57222	0.00191832
ENSMUSG00000099556	Gm28857	0	1.34423	1	0	3.97309	1	0	1.85646	1	0	3.63524	1	0	3.18753	1	0	3.28978	1	0	4.20861	1	0	2.42728	1	0	3.41605	1	0	2.8442	1	0	4.87344	1	0	3.2875	1	0.000754525	5.10412	0.253542	0	3.15563	1	0	3.05674	1	0	2.67571	1
ENSMUSG00000100106	Gm28856	0.00428199	3.19222	1.71644e-06	0	0.218202	1	0	-1.89843	0.285953	0.00214442	1.57634	1	0	-0.567353	1	0.000852534	0.589335	1	0	0.45372	1	0	-1.32761	0.639828	0	-0.338837	1	0	-0.910691	0.785556	0.004953	2.81455	1	0.00340503	2.08587	0.238654	0	-0.650763	1	0	-0.599253	1	0	-0.698143	0.777777	0	-1.07918	0.566968
ENSMUSG00000026415	Fcamr	0.0068008	2.69215	2.54867e-07	0.00134456	0.388127	1	0.000341614	-1.7285	0.185537	0	-0.979475	1	0.000797	-0.397428	1	0.000852534	-0.295187	1	0	-0.406102	1	0	-2.18743	0.19794	0	-1.19866	0.828271	0.000636888	-0.740766	0.771339	0	0.258735	1	0.00255377	0.763942	0.99795	0.000754525	-0.480838	1	0	-1.45908	0.560444	0	-1.55797	0.419218	0	-1.939	0.222121
ENSMUSG00000086706	Gm15848	0.029722	1.03447	0.0135575	0.00268912	-2.12494	1	0.0269875	0.794684	0.198132	0.0150109	-0.0981191	1	0.003188	-2.16649	0.289071	0.0119355	-0.443579	1	0.00630398	-1.14542	1	0.00194951	-2.92675	0.00499881	0.00370717	-1.93798	0.459753	0.0789741	2.63506	4.83078e-07	0.0421005	1.41401	0.958916	0.00766131	-1.04878	0.85667	0.000754525	-3.58238	0.0229894	0	-4.53436	0.00639389	0.000731471	-3.62976	0.0151741	0.00171366	-3.00377	0.00964204
ENSMUSG00000026417	Pigr	0.102768	-2.05947	6.42227e-08	0.0255466	-3.84805	0.060514	0.205993	-0.951918	0.0871111	0.25733	-0.559256	1	0.040647	-3.24998	0.000463834	0.386198	0.0441909	1	0.0772238	-2.28581	0.280341	0.0380154	-3.40256	1.34943e-07	0.0583879	-2.71998	0.0144	2.30299	3.253	3.39672e-14	1.18872	1.71574	0.147907	2.33074	3.07963	7.94234e-14	0.0754525	-2.36775	0.00548188	0.0179507	-4.40183	2.1728e-06	0.0212127	-4.17783	2.55455e-06	0.0405566	-3.28911	1.99723e-06
ENSMUSG00000042474	Fcmr	0.0400492	1.82695	2.17931e-07	0.00268912	-2.03441	0.971319	0.0232297	0.643057	0.302356	0.0192997	0.351781	1	0.003985	-1.8087	0.326487	0.0298387	0.996176	0.379125	0.00315199	-1.79889	0.790007	0.00243688	-2.56896	0.00618306	0.00556076	-1.35402	0.636724	0.0312075	1.08291	0.116507	0.0123825	-0.122794	1	0.00766131	-0.956622	0.820847	0.0090543	-0.750025	0.916019	0	-4.44428	0.00353514	0.00438883	-1.71333	0.207464	0.00114244	-3.33178	0.00202658
ENSMUSG00000026420	Il24	0.163975	4.18516	1.76806e-18	0.0228575	-0.529411	1	0.0293788	-0.24556	1	0.00428883	-2.73806	1	0.003985	-2.92099	0.507589	0.0076728	-2.0748	0.899972	0.00630398	-2.16469	1	0.00536114	-2.67075	0.119178	0.00926793	-1.80927	0.989503	0.00127378	-4.26955	0.0599129	0.024765	-0.351873	1	0.00936383	-1.81053	0.928855	0.00226358	-3.59284	0.235464	0.00156093	-3.95811	0.172119	0.00146294	-4.057	0.121549	0.00228488	-3.69759	0.0490157
ENSMUSG00000026416	Il20	0.00428199	4.92919	2.01273e-06	0	0.651161	1	0.000683228	0.271498	0.999121	0	0.313307	1	0	-0.134394	1	0	-0.0321531	1	0	0.88668	1	0	-0.894648	0.99914	0	0.0941225	1	0	-0.477732	1	0	1.55152	1	0	-0.0344239	1	0	-0.217804	1	0	-0.166294	1	0	-0.265183	1	0	-0.646217	1
ENSMUSG00000016524	Il19	0.0156167	3.27711	5.72918e-07	0.00134456	-0.581499	1	0.0023913	-0.602971	0.971504	0.00857766	1.36222	0.835853	0.000797	-1.36705	1	0	-2.28008	1	0	-1.36125	1	0.000487376	-2.12731	0.549336	0.00278038	-0.107511	1	0.00254755	-0.34167	1	0.004953	0.919248	1	0.000851257	-1.26708	1	0.000754525	-1.45046	1	0	-2.41422	0.826653	0	-2.51311	0.733822	0.00114244	-1.27848	0.917544
ENSMUSG00000016529	Il10	0.0158685	-2.78635	1.52907e-11	0.0147901	-2.6056	0.316258	0.0847202	-0.189863	0.96078	0.056827	-0.746868	1	0.01594	-2.57813	0.00910669	0.934377	4.14952	7.29837e-14	0.983421	3.78122	1.48063e-16	0.0121844	-3.0271	4.19807e-06	0.0157555	-2.5739	0.0253842	0.0484035	-1.0112	0.280962	0.0222885	-1.96953	1	0.00936383	-3.29118	0.00116946	0.0090543	-3.35846	0.000212749	0.00390232	-4.42682	8.58074e-06	0.00438883	-4.30269	6.34625e-06	0.00913952	-3.39733	3.56658e-06
ENSMUSG00000016528	Mapkapk2	0.0886623	-0.724607	0.0464476	0.0685725	-0.998454	1	0.115465	-0.277557	0.805997	0.125448	-0.124625	1	0.09564	-0.534751	0.909756	0.103157	-0.420184	1	0.0882558	-0.628273	1	0.13939	0.0280378	1	0.189992	0.500316	0.640354	0.170049	0.337112	0.63162	0.208026	0.625517	1	0.268997	1.04606	0.0656243	0.126006	-0.12332	1	0.127216	-0.108407	1	0.147757	0.118454	0.941792	0.233629	0.850869	0.0532641
ENSMUSG00000016526	Dyrk3	0.0151129	-0.313752	0.522596	0.0215129	0.315718	1	0.0119565	-0.653094	0.390617	0.00428883	-1.82747	0.558821	0.014346	-0.30263	1	0.0136405	-0.367596	1	0.0189119	0.150824	1	0.0102349	-0.841208	0.351798	0.00648755	-1.35874	0.436469	0.00382133	-2.12653	0.021113	0.0074295	-0.914458	1	0.0161739	-0.125277	1	0.00980883	-0.843409	0.64992	0.00780465	-1.14981	0.351154	0.00877765	-1.00104	0.387914	0.0085683	-1.07248	0.202783
ENSMUSG00000026427	Eif2d	0.122666	-0.258854	0.549409	0.116977	-0.28387	1	0.137329	-0.0634968	1	0.0879211	-0.708258	1	0.162588	0.201678	0.945605	0.151751	0.0967522	1	0.16548	0.227875	1	0.181304	0.381598	0.513221	0.157555	0.153544	1	0.122282	-0.234003	1	0.111442	-0.33728	1	0.134499	-0.0852377	1	0.152414	0.103236	1	0.147508	0.0535069	1	0.155803	0.136879	0.913921	0.14052	-0.0224799	1
ENSMUSG00000026430	Rassf5	0.0355153	-1.1687	0.00144331	0.0134456	-2.34227	0.354025	0.0457763	-0.735609	0.21482	0.0804156	0.162919	1	0.060572	-0.265068	1	0.0323963	-1.17637	0.44127	0.014184	-2.24507	0.249122	0.0716443	-0.0205847	1	0.0908257	0.344968	0.853394	0.0515879	-0.513356	0.728234	0.0520065	-0.432824	1	0.0519267	-0.490467	0.992572	0.0505532	-0.535483	0.904297	0.0920949	0.367458	0.662357	0.1046	0.565782	0.373446	0.306745	2.48861	2.71612e-13
ENSMUSG00000042349	Ikbke	0.0677562	0.677889	0.0279572	0.0605051	0.418501	1	0.0683228	0.652644	0.135028	0.0793434	0.825135	0.646996	0.065354	0.534668	0.594083	0.0272811	-0.761228	0.831127	0.0189119	-1.21249	0.83716	0.0272931	-0.803225	0.305773	0.0315109	-0.547424	0.991785	0.0885274	1.02657	0.0411001	0.04953	0.154626	1	0.026389	-0.809211	0.698228	0.0196177	-1.24428	0.239656	0.0187312	-1.30642	0.186264	0.0168238	-1.46551	0.0994944	0.0137093	-1.78634	0.00897834
ENSMUSG00000102055	Gm28913	0.00125941	0.0712065	1	0	-0.114373	1	0.00204968	0.856461	0.636699	0	-0.452228	1	0.000797	0.14314	1	0	-0.797688	0.977493	0.001576	1.16421	1	0.00146213	0.473084	1	0	-0.671412	1	0	-1.24327	0.644147	0.004953	2.45841	1	0.00340503	1.70254	0.376474	0.00150905	0.689087	1	0.00390232	1.88262	0.173537	0	-1.03072	0.805237	0.00171366	0.721515	0.824822
ENSMUSG00000026425	Srgap2	0.0357672	-1.20154	0.0010047	0.0443704	-0.736298	1	0.0590992	-0.379196	0.663399	0.0675491	-0.137079	1	0.070136	-0.0882763	1	0.0724654	-0.0380126	1	0.11032	0.591826	0.707671	0.0643337	-0.231683	0.980975	0.0963864	0.392204	0.791759	0.0413977	-0.882073	0.341289	0.0990599	0.439834	1	0.194087	1.49735	0.00332364	0.11167	0.622853	0.377539	0.0827293	0.1607	0.929954	0.0914339	0.31378	0.693041	0.0913952	0.31663	0.613557
ENSMUSG00000055184	Fam72a	0.00528951	-1.51827	0.00102008	0.0107565	-0.236364	1	0.0136646	-0.019607	1	0.00750546	-0.748469	1	0.036662	1.53755	0.0125232	0.0119355	-0.156481	1	0.0204879	0.658411	0.823422	0.00682327	-1.01898	0.237601	0.00926793	-0.495205	1	0.00573199	-1.20891	0.257387	0.0123825	0.0660895	1	0.0306453	1.24429	0.0711095	0.0196177	0.559803	0.651152	0.00936558	-0.505869	0.912635	0.0160924	0.262894	0.892557	0.0142805	0.0723705	1
ENSMUSG00000026432	Avpr1b	0.00352634	3.25112	0.000260797	0	0.513658	1	0.00170807	1.35396	0.406168	0	0.175804	1	0.001594	1.45057	0.761517	0	-0.169657	1	0	0.749176	1	0	-1.03215	0.999779	0	-0.043381	1	0	-0.615235	1	0	1.41401	1	0	-0.171927	1	0	-0.355308	1	0	-0.303797	1	0	-0.402687	1	0	-0.78372	0.966825
ENSMUSG00000004552	Ctse	0.0644817	1.94471	1.22738e-09	0.0188238	-0.302414	1	0.0672979	1.84919	1.5183e-06	0.0482494	1.05551	0.558821	0.010361	-1.18999	0.55618	0.00341013	-2.59531	0.0925094	0.00315199	-2.41832	0.459131	0.00146213	-3.78217	3.33995e-05	0.00370717	-2.46904	0.117243	0.0165591	-0.553201	0.829967	0.00990599	-1.01164	1	0.00255377	-2.92195	0.0304646	0.00226358	-3.10533	0.00893503	0.00156093	-3.47129	0.00451405	0.000731471	-4.15757	0.000774414	0.00514098	-2.19712	0.0136074
ENSMUSG00000052688	Rab7b	0.0108309	-1.37376	0.00113653	0.0147901	-0.696977	1	0.0293788	0.233315	0.770732	0.0225164	-0.136554	1	0.013549	-0.883332	0.667966	0.00682027	-1.80239	0.196336	0	-4.07216	0.0533176	0.041427	0.784767	0.13623	0.0648755	1.45727	0.0254913	0.00573199	-2.09362	0.0181522	0.074295	1.61819	0.353543	0.0681006	1.54521	0.00676965	0.089034	2.02166	1.71799e-05	0.0195116	-0.365513	1	0.00438883	-2.40269	0.012948	0.00456976	-2.41646	0.00209224
ENSMUSG00000042268	Slc26a9	0.0259438	1.1438	0.0008009	0.0134456	0.0574817	1	0.028354	1.23197	0.00371001	0.0407439	1.67271	0.0889143	0.001594	-2.63689	0.0474895	0.0110829	-0.264814	1	0.00315199	-1.61582	0.69752	0.00438639	-1.63017	0.0410308	0.00370717	-1.6629	0.333804	0.0197435	0.563426	0.492976	0.0470535	1.85998	0.241979	0.00510754	-1.29746	0.441268	0	-4.31373	0.00112891	0	-4.26222	0.0012582	0.00146294	-2.76768	0.0131322	0.00228488	-2.40324	0.00718602
ENSMUSG00000042251	Pm20d1	0.0196468	0.433687	0.254951	0.00806735	-0.747033	1	0.0112733	-0.473929	0.621498	0.0160831	0.143382	1	0.001594	-2.77054	0.0326964	0.0230184	0.654186	0.65445	0.01576	0.156287	1	0.00536114	-1.49555	0.0548982	0.00648755	-1.10751	0.647072	0.022928	0.648508	0.377607	0.039624	1.47307	0.653039	0.00851257	-0.764817	0.818684	0.0165996	0.164162	1	0.0156093	0.0762768	1	0.0168238	0.182275	0.96585	0.0319883	1.19119	0.0186142
ENSMUSG00000013275	Slc41a1	0.144076	0.331691	0.281895	0.13849	0.232141	1	0.191304	0.805923	0.032956	0.223019	0.956732	0.436606	0.106798	-0.160866	1	0.0963363	-0.313526	1	0.0646158	-0.872273	1	0.071157	-0.791954	0.274834	0.0871185	-0.460143	1	0.0993545	-0.274811	0.998064	0.208026	0.831624	1	0.111515	-0.0948906	1	0.073189	-0.725663	0.674729	0.0764856	-0.658988	0.669526	0.089971	-0.420034	0.877117	0.110817	-0.110349	1
ENSMUSG00000026433	Rab29	0.122163	0.856468	0.00300466	0.13849	0.904518	0.689763	0.112049	0.648549	0.122088	0.0696935	-0.120462	1	0.06376	-0.260518	1	0.076728	0.0178503	1	0.0756478	0.00953627	1	0.0360659	-1.13669	0.074938	0.0333645	-1.19786	0.419285	0.112729	0.613434	0.287958	0.054483	-0.437465	1	0.0391578	-0.97329	0.504371	0.0309355	-1.32294	0.167773	0.0515107	-0.577558	0.766796	0.0519345	-0.568558	0.723301	0.051981	-0.579625	0.548398
ENSMUSG00000026434	Nucks1	0.371777	-0.984719	0.00300466	0.657489	-0.0405551	1	0.379533	-0.917046	0.0496882	0.357045	-0.945492	0.961337	2.07698	1.79256	7.11517e-05	0.773248	0.204651	1	0.808486	0.266139	0.993225	0.582415	-0.233175	0.908745	0.700655	0.0544602	1	0.28851	-1.28281	0.0813174	0.453199	-0.5809	1	0.77209	0.20238	1	0.676809	0.00208694	1	0.821049	0.29789	0.822013	0.922385	0.480094	0.516943	1.07332	0.734545	0.127655
ENSMUSG00000026435	Slc45a3	0.0337521	1.16838	0.00137839	0.0322694	0.919978	0.91287	0.0163975	-0.139854	1	0.0289496	0.75609	0.874577	0.009564	-0.850118	0.82224	0.00937787	-0.866729	0.93278	0.00630398	-1.23434	1	0.00974753	-0.891209	0.437332	0.00834113	-1.01021	0.838943	0.00764265	-1.19346	0.34575	0.04953	1.55496	0.653039	0.0553317	1.785	0.00497262	0.014336	-0.288193	1	0.00390232	-2.02095	0.118849	0.00658324	-1.36952	0.313089	0.00913952	-0.961339	0.403877
ENSMUSG00000026436	Elk4	0.0727938	-0.631317	0.0919559	0.0645388	-0.712553	1	0.0659315	-0.758553	0.179873	0.0707657	-0.588694	1	0.125926	0.264403	0.886435	0.107419	0.0234311	1	0.0835278	-0.333994	1	0.0974753	-0.132339	1	0.17053	0.727054	0.369034	0.0528617	-1.04368	0.210792	0.106489	0.0296661	1	0.161739	0.648187	0.389586	0.142605	0.456628	0.601961	0.153752	0.572495	0.379275	0.128007	0.290366	0.715522	0.180506	0.845779	0.0581958
ENSMUSG00000059149	Mfsd4	0.14055	0.970088	0.000660582	0.0510932	-0.684756	1	0.143136	0.937711	0.0114211	0.149037	0.89724	0.528971	0.034271	-1.29261	0.277271	0.0647926	-0.358571	1	0.0283679	-1.50129	0.630625	0.0331416	-1.38529	0.024359	0.0435593	-0.935625	0.649818	0.0515879	-0.709644	0.511019	0.158496	0.971742	1	0.0919358	0.164664	1	0.0279174	-1.59193	0.0770691	0.0476084	-0.816465	0.527037	0.0541289	-0.631063	0.658802	0.0891103	0.116243	0.914087
ENSMUSG00000097454	Gm26892	0.000755645	2.0223	0.169174	0	1.97309	1	0	-0.143539	1	0	1.63524	1	0	1.18753	1	0.000852534	2.48242	0.837441	0.001576	3.40125	0.658883	0.000487376	1.61993	0.806815	0	1.41605	1	0.000636888	2.03684	0.718394	0	2.87344	1	0	1.2875	1	0	1.10412	1	0	1.15563	1	0	1.05674	1	0	0.675712	1
ENSMUSG00000026437	Cdk18	0.0599478	0.247912	0.454497	0.0309248	-0.714578	1	0.0567079	0.144768	0.868256	0.0525382	0.0371083	1	0.03188	-0.707579	0.760688	0.0323963	-0.679851	0.881238	0.014184	-1.75833	0.489054	0.0185203	-1.54235	0.0128651	0.0361449	-0.515869	1	0.0827954	0.735512	0.193721	0.0321945	-0.603446	1	0.0323478	-0.682122	0.81423	0.0377263	-0.464242	0.970424	0.06712	0.401361	0.631729	0.0936283	0.923314	0.0894436	0.0816845	0.720223	0.144946
ENSMUSG00000099874	Gm29629	0.000755645	1.0223	0.587834	0	1.27265	1	0.000683228	0.981992	0.744659	0.00107221	2.05027	1	0	0.487095	1	0	0.589335	1	0	1.50817	1	0.000487376	0.842318	0.935624	0	0.715611	1	0.000636888	1.25923	0.856787	0	2.173	1	0.000851257	1.70254	0.903202	0.000754525	1.51916	0.928048	0.000780465	1.57067	0.822998	0	0.356305	1	0	-0.0247282	1
ENSMUSG00000079330	Lemd1	0.017128	2.40836	1.58704e-09	0.00806735	0.780444	1	0.00307452	-0.787395	0.498038	0.00536104	0.208971	1	0	-2.87855	0.153706	0.00170507	-1.16966	0.824938	0.001576	-0.846675	1	0	-3.63881	0.00586256	0.000926793	-1.63923	0.562275	0.00382133	-0.348449	1	0.00990599	1.173	1	0.00340503	-0.412936	1	0.014336	1.58056	0.0455074	0.00234139	-0.877788	0.75448	0.00146294	-1.40269	0.421399	0	-3.39038	0.0149382
ENSMUSG00000097540	1700037F24Rik	0.000503763	2.92919	0.135055	0	2.97309	1	0	0.856461	1	0	2.63524	1	0	2.18753	1	0	2.28978	1	0	3.20861	1	0	1.42728	1	0	2.41605	1	0	1.8442	1	0	3.87344	1	0	2.2875	1	0.000754525	3.51916	0.51439	0	2.15563	1	0	2.05674	1	0	1.67571	1
ENSMUSG00000066936	Gm10188	0.000251882	3.34423	0.255669	0	3.97309	1	0	1.85646	1	0	3.63524	1	0	3.18753	1	0	3.28978	1	0	4.20861	1	0	2.42728	1	0	3.41605	1	0	2.8442	1	0	4.87344	1	0	3.2875	1	0	3.10412	1	0	3.15563	1	0	3.05674	1	0	2.67571	1
ENSMUSG00000101549	Gm29630	0.00226693	2.34423	0.00507475	0.00403368	2.97309	0.453928	0.000341614	-0.313464	0.973482	0	0.387308	1	0	-0.0603932	1	0	0.0418475	1	0	0.96068	1	0	-0.820647	0.769305	0	0.168123	1	0	-0.403731	0.961493	0	1.62552	1	0.00255377	2.2875	0.29466	0	-0.143804	1	0	-0.0922929	1	0.00146294	1.55424	0.59801	0	-0.572216	0.927833
ENSMUSG00000042115	Klhdc8a	0.295709	0.580859	0.0577646	0.203028	-0.0701537	1	0.224099	0.0782585	0.946404	0.162976	-0.39826	1	0.057384	-1.93637	0.0361058	0.0844008	-1.37243	0.276438	0.0283679	-2.87242	0.0769074	0.0716443	-1.65559	0.00361298	0.0861917	-1.33713	0.297819	0.289147	0.472714	0.431693	0.250126	0.240378	1	0.824017	2.1734	7.15977e-07	0.207494	-0.0423801	1	0.127216	-0.774526	0.545696	0.128739	-0.759606	0.497364	0.226774	0.0937729	0.927213
ENSMUSG00000009772	Nuak2	0.112843	0.809391	0.00624593	0.0739507	0.0542262	1	0.107608	0.674412	0.111306	0.116871	0.737115	0.740151	0.043835	-0.731329	0.744165	0.12447	0.842889	0.294247	0.0898317	0.342075	0.972586	0.02973	-1.33962	0.0336389	0.0361449	-1.0018	0.603062	0.128014	0.906218	0.078837	0.131254	0.900411	1	0.0706543	-0.0223511	1	0.0264084	-1.4691	0.123243	0.010146	-2.79856	0.00129138	0.0153609	-2.23871	0.00668174	0.0137093	-2.43281	0.000305196
ENSMUSG00000100658	F730311O21Rik	0.000251882	1.75926	0.533293	0	2.97309	1	0.000341614	2.2715	0.645705	0	2.63524	1	0	2.18753	1	0	2.28978	1	0	3.20861	1	0	1.42728	1	0	2.41605	1	0.000636888	3.25923	0.472545	0	3.87344	1	0	2.2875	1	0	2.10412	1	0	2.15563	1	0	2.05674	1	0	1.67571	1
ENSMUSG00000042066	Tmcc2	0.0266995	-0.14072	0.826036	0.0161347	-0.763182	1	0.0573911	1.18856	0.00166618	0.056827	1.04139	0.465321	0.014346	-0.988704	0.550008	0.0571198	1.05983	0.161223	0.0535838	0.947722	0.418195	0.0199824	-0.555442	0.623389	0.022243	-0.351604	1	0.0350288	0.307255	0.74637	0.0074295	-1.58188	1	0.033199	0.230054	0.996309	0.0211267	-0.440907	1	0.0109265	-1.37002	0.191988	0.0109721	-1.37371	0.158444	0.0085683	-1.75474	0.0180265
ENSMUSG00000042046	Dstyk	0.031989	-1.71984	2.47719e-06	0.0242021	-1.91469	0.584202	0.0580744	-0.760486	0.182507	0.0718379	-0.381245	1	0.044632	-1.09071	0.39693	0.100599	0.114472	1	0.0646158	-0.519961	1	0.0950384	0.0244858	1	0.157555	0.799104	0.297819	0.0668732	-0.506701	0.734986	0.0767715	-0.253905	1	0.178764	1.00158	0.0909038	0.144114	0.668801	0.312868	0.131899	0.529539	0.436527	0.158729	0.822817	0.128914	0.202212	1.24501	0.0021546
ENSMUSG00000026439	Rbbp5	0.0360191	-0.345385	0.425643	0.0255466	-0.745272	1	0.0338198	-0.425979	0.610818	0.0407439	-0.093383	1	0.044632	0.0317396	1	0.0392165	-0.158451	1	0.0346719	-0.304004	1	0.0487376	0.160679	0.89735	0.0750702	0.820861	0.314122	0.0382133	-0.20806	1	0.064389	0.597665	1	0.0612905	0.511544	0.60658	0.0430079	-0.025159	1	0.0499498	0.200722	0.89327	0.04974	0.193726	0.87318	0.0559796	0.37729	0.543472
ENSMUSG00000048174	Tmem81	0.00503763	-0.0316419	1	0.00134456	-1.02691	1	0.00409937	-0.313464	0.890473	0.00214442	-0.768487	1	0.004782	0.0523747	1	0.0076728	0.704813	0.865607	0.01576	1.77322	0.157453	0.00389901	-0.321658	0.991475	0.0111215	1.24613	0.31911	0.00318444	-0.525037	0.90724	0.0024765	-0.126556	1	0.00681006	0.538566	0.898862	0.0090543	0.934199	0.433092	0.00546325	0.224897	1	0.00438883	-0.078415	1	0.00399854	-0.255026	1
ENSMUSG00000053024	Cntn2	0.0269513	0.660321	0.0739988	0.0161347	-0.114373	1	0.00717389	-1.44233	0.026772	0.00964987	-0.840498	1	0.00797	-1.14745	0.547783	0.00937787	-0.916425	0.827131	0.00315199	-2.02661	0.527751	0.0219319	0.274885	0.792313	0.0574611	1.77862	0.00668675	0.0050951	-1.78678	0.0727194	0.0965834	2.4984	0.00929809	0.0153226	-0.232753	1	0.0362172	1.0535	0.128289	0.0257553	0.525421	0.598274	0.013898	-0.386199	0.978059	0.00399854	-2.12842	0.013325
ENSMUSG00000026442	Nfasc	0.134505	1.174	2.3992e-05	0.103531	0.560655	1	0.149968	1.29463	0.000127326	0.176914	1.39097	0.108459	0.019925	-1.85434	0.0643903	0.1347	0.976949	0.174578	0.108744	0.633122	0.673342	0.0121844	-2.61459	2.37999e-05	0.00834113	-3.01774	0.00664833	0.0649626	-0.14526	1	0.064389	-0.113135	1	0.00851257	-3.00795	0.00182612	0.00377263	-4.06997	1.06852e-05	0.00546325	-3.60176	6.93003e-05	0.0131665	-2.44352	0.00276695	0.0194215	-1.92972	0.00318737
ENSMUSG00000026443	Lrrn2	0.00403011	1.18376	0.0964363	0	-0.781798	1	0	-2.89843	0.0832742	0.00214442	0.519758	1	0.001594	0.0720571	1	0	-1.46511	0.946956	0	-0.54628	1	0.00487376	1.42728	0.16093	0.00370717	1.09412	0.715667	0.000636888	-0.883724	0.828	0.0024765	1.14552	1	0.000851257	-0.440416	1	0.00150905	-0.0113532	1	0	-1.59925	0.654313	0.0051203	1.50216	0.239423	0.0028561	0.645964	0.800644
ENSMUSG00000054387	Mdm4	0.241806	-0.284601	0.448572	0.247399	-0.209775	1	0.292421	0.0373697	1	0.448183	0.682928	0.746371	0.285326	-0.00102357	1	0.272811	-0.0685441	1	0.192271	-0.576373	1	0.234915	-0.305647	0.889951	0.374424	0.411605	0.7318	0.326087	0.20496	0.806044	0.279844	-0.0230739	1	0.279212	-0.0335466	1	0.255784	-0.167064	1	0.265358	-0.111097	1	0.250895	-0.196691	1	0.338734	0.266378	0.657671
ENSMUSG00000026447	Pik3c2b	0.0312333	-0.433142	0.307401	0.012101	-1.62979	0.838776	0.0423601	0.0790936	0.966085	0.056827	0.532142	0.963084	0.013549	-1.55543	0.182654	0.0682027	0.814242	0.368486	0.0724958	0.894374	0.455787	0.0151087	-1.4645	0.0261064	0.0305842	-0.38523	1	0.0636888	0.71941	0.221882	0.14859	1.95712	0.0601913	0.0902332	1.25583	0.0314106	0.0369717	-0.116206	1	0.0304381	-0.402021	0.972011	0.0241386	-0.744536	0.575578	0.0302747	-0.427382	0.768781
ENSMUSG00000046062	Ppp1r15b	0.0911812	-0.306134	0.46986	0.045715	-1.2458	1	0.103167	-0.0920415	1	0.169409	0.67025	0.78811	0.083685	-0.392884	1	0.175622	0.733556	0.385689	0.204879	0.947984	0.322566	0.067258	-0.743221	0.322787	0.0917525	-0.251842	1	0.185971	0.841122	0.0971018	0.237744	1.15991	0.745433	0.160036	0.589415	0.458972	0.0694163	-0.672433	0.734582	0.0616567	-0.845492	0.475465	0.0877765	-0.324173	0.988913	0.102248	-0.0980504	1
ENSMUSG00000041757	Plekha6	0.0347597	-1.12274	0.00243184	0.012101	-2.40716	0.348199	0.049534	-0.533031	0.447772	0.0546826	-0.329661	1	0.018331	-1.9175	0.0550834	0.156014	1.27031	0.0362627	0.152872	1.19944	0.163649	0.0399649	-0.835211	0.260676	0.0732166	0.0977338	1	0.0815216	0.260166	0.765557	0.170878	1.35347	0.525618	0.237501	1.9697	2.14719e-05	0.0724344	0.0792414	1	0.0686809	-0.000718415	1	0.0709527	0.047573	1	0.0399854	-0.822899	0.305059
ENSMUSG00000101693	Gm19461	0.0123422	2.18073	7.3105e-08	0.00941191	1.35838	0.797698	0.00819873	1.16047	0.0736437	0.00214442	-0.466303	1	0	-2.52671	0.198903	0.0025576	-0.38265	1	0.001576	-0.491832	1	0.000974753	-1.67426	0.160647	0.000926793	-1.28439	0.702477	0.00127378	-1.25734	0.394114	0.0024765	0.173005	1	0	-2.42674	0.19947	0	-2.61012	0.118067	0	-2.55861	0.127177	0	-2.6575	0.100273	0.00057122	-2.02473	0.102762
ENSMUSG00000103421	Golt1a	0.00201505	-0.26721	0.773303	0	-1.00419	1	0.00204968	-0.169074	1	0.00107221	-0.318961	1	0.000797	-0.766662	1	0.0102304	2.31779	0.031115	0.0189119	3.23662	0.00245048	0	-2.55	0.138564	0	-1.56123	0.775618	0.00636888	1.57571	0.121355	0.004953	1.52767	1	0.000851257	-0.666692	1	0	-1.87316	0.503922	0	-1.82165	0.426818	0	-1.92054	0.420503	0.00114244	-0.670063	0.831466
ENSMUSG00000098306	Gm28040	0.00327446	4.56662	1.02251e-06	0	0.973089	1	0	-1.14354	0.769653	0	0.635235	1	0	0.187534	1	0.000852534	1.38288	1	0	1.20861	1	0	-0.57272	0.959818	0	0.416051	1	0	-0.155804	1	0	1.87344	1	0	0.287504	1	0	0.104124	1	0	0.155635	1	0	0.0567446	1	0	-0.324288	1
ENSMUSG00000102367	Kiss1	0	1.34423	1	0	3.97309	1	0	1.85646	1	0	3.63524	1	0	3.18753	1	0	3.28978	1	0	4.20861	1	0	2.42728	1	0	3.41605	1	0	2.8442	1	0	4.87344	1	0	3.2875	1	0	3.10412	1	0	3.15563	1	0	3.05674	1	0.00057122	4.67571	0.219939
ENSMUSG00000070645	Ren1	0.0856398	2.9963	1.11661e-15	0.0147901	-0.534705	1	0.0136646	-0.800008	0.504352	0.0128665	-0.754437	1	0.005579	-1.91575	0.431178	0.0230184	0.0472814	1	0.0520079	1.26265	0.349332	0.00194951	-3.36193	0.00243382	0.00278038	-2.69769	0.260655	0.0210173	-0.101764	1	0.0173355	-0.229843	1	0.00936383	-1.22029	0.808532	0	-5.01741	0.0045843	0.00156093	-3.37575	0.0388385	0.000731471	-4.0622	0.0116047	0.00114244	-3.85567	0.00216703
ENSMUSG00000070644	Etnk2	0.0151129	1.41698	0.000398038	0.00403368	-0.461539	1	0.00307452	-1.20532	0.173955	0.00428883	-0.469101	1	0.000797	-2.26368	0.203153	0.0179032	1.47308	0.133799	0.0378239	2.60454	0.00149588	0.00243688	-1.40561	0.196722	0.00185359	-1.44193	0.626175	0.0101902	0.609731	0.598206	0.0123825	1.04055	1	0.00766131	0.225728	1	0.0060362	-0.118268	1	0.00156093	-1.70235	0.298574	0.00292588	-1.04759	0.549771	0.00057122	-2.7755	0.0192654
ENSMUSG00000070643	Sox13	0.00579328	-1.3376	0.00452895	0.00537823	-1.05813	1	0.00478259	-1.54499	0.0183638	0.00964987	-0.373754	1	0.00797	-0.679464	0.868458	0.0196083	0.607951	0.753228	0.00787998	-0.555158	1	0.0126718	-0.0704975	1	0.0166823	0.373959	0.952706	0.0101902	-0.367549	0.953353	0.014859	0.336503	1	0.0544804	2.24918	2.11073e-05	0.0384808	1.67528	0.0025035	0.011707	-0.148146	1	0.013898	0.0932705	1	0.0131381	-0.00611247	1
ENSMUSG00000090553	Snrpe	0.887631	-0.404175	0.255669	1.39431	0.316833	1	0.854718	-0.446846	0.466113	0.793434	-0.52356	1	2.38303	1.16998	0.0411169	1.07846	-0.0673878	1	1.03228	-0.130591	1	1.4246	0.373052	0.581923	1.19371	0.0861421	1	0.692297	-0.741429	0.340189	0.859345	-0.396999	1	1.09046	-0.0506499	1	1.12877	0.00165998	1	1.21518	0.114218	1	1.29544	0.213096	0.897435	1.12702	-0.000692128	1
ENSMUSG00000097014	Gm26706	0.00151129	1.15158	0.251598	0	0.513658	1	0.00102484	0.608533	0.983281	0	0.175804	1	0	-0.271897	1	0.00170507	1.55281	0.81677	0	0.749176	1	0.000487376	0.034963	1	0.00185359	1.67909	0.724779	0	-0.615235	0.970385	0	1.41401	1	0	-0.171927	1	0.000754525	0.711807	1	0.000780465	0.763317	1	0.000731471	0.664427	1	0.00114244	0.938746	0.943461
ENSMUSG00000102976	Zc3h11a	0.0392935	-0.465753	0.255669	0.0255466	-0.978778	1	0.0420185	-0.336548	0.736961	0.0536104	0.0704506	1	0.035865	-0.532078	0.917786	0.049447	-0.0551979	1	0.0378239	-0.415493	1	0.0599473	0.234272	0.780142	0.0926793	0.898089	0.228795	0.0484035	-0.0948102	1	0.0520065	0.061413	1	0.0715056	0.500908	0.621472	0.0528168	0.0407669	1	0.0577544	0.176219	0.916788	0.0629065	0.306163	0.716356	0.0759723	0.607374	0.244383
ENSMUSG00000094410	Gm38394	0.00251882	0.716194	0.40525	0	-0.486342	1	0.000683228	-0.950894	0.637456	0.00214442	0.82788	1	0	-1.2719	0.831767	0.000852534	-0.13649	1	0	-0.250824	1	0.00243688	0.726841	0.815448	0.00370717	1.41605	0.577765	0.000636888	-0.582068	0.922373	0.004953	2.06609	1	0	-1.17193	0.988714	0.000754525	-0.322141	1	0.00234139	0.798083	0.903715	0.00146294	0.24939	1	0.0057122	2.04768	0.0283238
ENSMUSG00000051998	Lax1	0.00403011	0.6768	0.329279	0.00268912	0.470589	1	0.00375775	0.55878	0.683789	0.00428883	0.912769	1	0.001594	-0.314966	1	0.00852534	1.84232	0.135813	0	-0.920675	1	0.00146213	-0.638809	0.814933	0.000926793	-0.692474	1	0.00318444	0.406791	0.984201	0	-0.255839	1	0.00255377	0.221415	1	0.00226358	0.0380348	1	0	-1.97365	0.346474	0	-2.07254	0.343841	0.00456976	0.89144	0.495937
ENSMUSG00000026463	Atp2b4	0.213848	0.619703	0.0339522	0.151935	0.0144096	1	0.265434	0.967733	0.00619367	0.350612	1.29105	0.139698	0.138678	-0.127784	1	0.0724654	-1.08688	0.486995	0.0220639	-2.71581	0.104827	0.0784676	-1.00477	0.116942	0.113069	-0.429337	1	0.206352	0.485454	0.422086	0.235267	0.65953	1	0.0510754	-1.59474	0.104065	0.0399898	-1.95677	0.0154807	0.03356	-2.20471	0.0059687	0.0548603	-1.50228	0.0622426	0.163369	0.12123	0.892125
ENSMUSG00000010311	Optc	0.080854	1.53048	6.41339e-08	0.100842	1.55568	0.13544	0.0232297	-0.712734	0.273267	0.0225164	-0.663556	1	0.051805	0.548934	0.584982	0.00852534	-2.02723	0.100388	0.00472799	-2.57929	0.206429	0.0882151	1.47155	0.000202047	0.0704362	1.01928	0.162308	0.00382133	-3.13145	0.000228732	0	-3.91935	0.532511	0.00340503	-3.17684	0.00317469	0.0120724	-1.57494	0.111658	0.0140484	-1.35965	0.183799	0.0102406	-1.8062	0.0430741	0.00342732	-3.29993	2.25622e-05
ENSMUSG00000090208	Gm15851	0.000251882	1.0223	0.698691	0	2.38813	1	0	0.271498	1	0	2.05027	1	0	1.60257	1	0	1.70481	1	0	2.62365	1	0	0.842318	1	0	1.83109	1	0.000636888	2.52227	0.617458	0	3.28848	1	0	1.70254	1	0.000754525	2.7822	0.680872	0	1.57067	1	0.000731471	2.73482	0.571472	0.00057122	2.35378	0.600095
ENSMUSG00000041577	Prelp	0.0370266	-2.4193	9.43462e-11	0.033614	-2.34258	0.328606	0.0263043	-2.85602	4.61997e-09	0.0225164	-2.92284	0.0604335	0.065354	-1.43355	0.179394	0.0358064	-2.29414	0.0218319	0.00630398	-4.49287	0.00495407	0.0813919	-1.14619	0.0649978	0.223357	0.396069	0.76313	0.00955332	-4.17539	3.96868e-08	0.014859	-3.34192	0.638653	0.110663	-0.658141	0.82768	0.240694	0.516159	0.507988	1.08094	3.15044	3.85771e-13	0.813396	2.60003	2.31916e-11	0.220491	0.387349	0.483815
ENSMUSG00000100987	Gm1627	0.000503763	1.60726	0.371422	0	2.16573	1	0.000341614	1.2715	0.841516	0	1.82788	1	0	1.38018	1	0	1.48242	1	0	2.40125	1	0.000487376	1.84232	0.767385	0	1.6087	1	0	1.03684	1	0	3.06609	1	0	1.48015	1	0.00150905	3.36716	0.206214	0	1.34828	1	0	1.24939	1	0	0.868357	1
ENSMUSG00000041559	Fmod	0.012846	-1.78981	1.83292e-05	0.0107565	-1.75785	0.834656	0.00546582	-2.94482	5.00654e-07	0.00643325	-2.46129	0.258105	0.00797	-2.25088	0.0467122	0.0110829	-1.79617	0.196854	0.011032	-1.69377	0.626408	0.0248562	-0.706751	0.4584	0.104728	1.51593	0.0168256	0.00382133	-3.25233	0.000274946	0	-4.03944	0.638237	0.00255377	-3.62089	0.00166711	0.0331991	-0.249513	1	0.367599	4.09283	5.33513e-30	0.108258	1.60349	0.00112475	0.00799708	-2.30918	0.00214526
ENSMUSG00000020423	Btg2	0.263468	-1.95472	1.69379e-08	0.263533	-1.79415	0.635466	0.558197	-0.757691	0.136576	0.423522	-1.11126	0.87315	0.372199	-1.31306	0.233953	2.41949	1.56119	0.00323028	3.50186	2.08068	0.000826532	0.340189	-1.47872	0.00999871	0.332719	-1.47039	0.224386	0.571288	-0.686612	0.512956	1.25558	0.493895	1	1.98769	1.23952	0.0278606	1.78823	1.08021	0.0466839	1.2066	0.455338	0.607746	1.64142	0.944658	0.0827472	1.00478	0.17688	0.88989
ENSMUSG00000026450	Chit1	0.223671	4.15727	5.85742e-45	0.0161347	-1.4673	1	0.0351862	-0.46269	0.678604	0.0278774	-0.732705	1	0.007173	-2.6352	0.043166	0.0136405	-1.75847	0.32099	0.00315199	-3.35998	0.20148	0.00194951	-4.40181	1.03336e-06	0.00370717	-3.41304	0.0224248	0.0165591	-1.52374	0.151719	0.024765	-0.810507	1	0.0127689	-1.84949	0.195525	0.00150905	-4.46447	0.000260792	0.00234139	-3.99665	0.000783433	0.00219441	-4.09554	0.000397199	0.0028561	-3.88907	3.12306e-05
ENSMUSG00000064246	Chil1	0.172791	-1.76165	1.77908e-06	0.200339	-1.39218	0.989835	0.321459	-0.762556	0.157252	0.235886	-1.16265	0.878259	0.105204	-2.35326	0.0121383	2.8108	2.80691	2.8178e-12	5.64679	3.8912	3.94218e-14	0.233453	-1.2209	0.0549473	0.274331	-0.946469	0.666659	0.887822	0.849247	0.133586	2.25114	2.20058	0.0177092	0.118325	-2.17847	0.0234901	0.0331991	-4.01031	3.72265e-06	0.0304381	-4.12931	3.43971e-06	0.0460827	-3.54735	1.89492e-05	0.04684	-3.55114	2.18827e-07
ENSMUSG00000042451	Mybph	0.0123422	-1.08873	0.0141318	0.00806735	-1.40691	1	0.0406521	0.886834	0.0506112	0.0396717	0.774638	0.80683	0.003188	-2.68283	0.0299216	0.0929262	2.16424	2.86359e-05	0.0551598	1.26479	0.229543	0.0224193	-0.102939	1	0.0259502	0.142175	1	0.079611	1.9635	1.80949e-05	0.0371475	0.708537	1	0.00510754	-2.09249	0.093763	0.000754525	-4.09555	0.000577714	0.00234139	-3.03912	0.00575671	0.000731471	-4.14293	0.000400584	0.00171366	-3.51905	0.000111146
ENSMUSG00000042429	Adora1	0.0211581	0.131564	0.749259	0.0403368	1.11993	0.640763	0.0174223	-0.181192	0.979846	0.0235886	0.325907	1	0.010361	-0.866198	0.724534	0.0358064	0.947855	0.320885	0.0630398	1.79137	0.0300151	0.0292426	0.650659	0.301635	0.022243	0.233358	1	0.0528617	1.61081	0.00128714	0.019812	0.166852	1	0.0059588	-1.59208	0.250568	0.00452715	-1.97116	0.0757147	0.00234139	-2.73615	0.0127389	0.00219441	-2.83504	0.00818975	0	-5.22516	3.56658e-06
ENSMUSG00000026459	Myog	0.0624667	-0.607914	0.347592	0.19765	1.1967	0.653165	0.118198	0.458413	0.522501	0.031094	-1.52531	1	0.082091	-0.128834	1	0.484239	2.79191	3.33395e-06	0.334111	2.00447	0.0436341	0.1969	1.29871	0.0245226	0.0203894	-2.13252	0.438785	0.022928	-2.00907	0.153584	0.024765	-1.74728	1	0.00425628	-4.21101	0.0176525	0.000754525	-5.98201	0.000343374	0.00390232	-4.34288	0.00510068	0.00585177	-3.85481	0.00812089	0.00742586	-3.59508	0.0015897
ENSMUSG00000026458	Ppfia4	0.0533989	-0.215686	0.666093	0.0389922	-0.610871	1	0.0686644	0.207471	0.76916	0.051466	-0.22173	1	0.012752	-2.22883	0.0286317	0.311175	2.69826	4.31745e-11	0.452311	3.17274	1.63245e-10	0.0238814	-1.39952	0.0300771	0.0278038	-1.1196	0.521099	0.0484035	-0.33196	0.96346	0.160972	1.46354	0.416139	0.00936383	-2.63632	0.0086579	0.00679073	-3.08471	0.000664657	0.00858511	-2.76819	0.00203449	0.00950913	-2.6427	0.00216915	0.00514098	-3.51312	2.89004e-06
ENSMUSG00000042305	Tmem183a	0.225434	0.072762	0.794656	0.272945	0.352618	1	0.228881	0.0946618	0.919968	0.169409	-0.357659	1	0.329958	0.653581	0.383245	0.272811	0.357344	0.840472	0.247431	0.206327	1	0.204211	-0.0878938	1	0.171457	-0.342853	1	0.24966	0.225073	0.781329	0.33928	0.670221	1	0.201748	-0.100766	1	0.159205	-0.45855	0.961403	0.121753	-0.856091	0.447342	0.155072	-0.498853	0.779159	0.195928	-0.150098	1
ENSMUSG00000050526	4933406M09Rik	0.000251882	3.34423	0.255669	0	3.97309	1	0	1.85646	1	0	3.63524	1	0	3.18753	1	0	3.28978	1	0	4.20861	1	0	2.42728	1	0	3.41605	1	0	2.8442	1	0	4.87344	1	0	3.2875	1	0	3.10412	1	0	3.15563	1	0	3.05674	1	0	2.67571	1
ENSMUSG00000026456	Cyb5r1	0.0259438	-0.45119	0.290424	0.0255466	-0.359618	1	0.0522669	0.73093	0.094412	0.0353829	0.0933415	1	0.044632	0.433585	0.729645	0.0520046	0.666542	0.532495	0.0472799	0.527993	0.84025	0.0394775	0.245674	0.79578	0.0398521	0.264457	0.960919	0.0146484	-1.2183	0.17375	0.014859	-0.99692	1	0.0383066	0.203736	1	0.0354627	0.0854602	1	0.0210726	-0.677255	0.686802	0.0241386	-0.485149	0.835584	0.0154229	-1.15718	0.127189
ENSMUSG00000026457	Adipor1	0.520388	-0.0469286	0.957354	0.56337	0.0788491	1	0.514129	-0.0642856	1	0.453544	-0.244868	1	0.538772	0.0120557	1	0.739999	0.49732	0.660582	0.805334	0.610788	0.637931	0.491763	-0.131254	1	0.455055	-0.24158	1	0.447095	-0.273844	0.9961	0.770191	0.53794	1	0.680154	0.367449	0.736788	0.510814	-0.0691072	1	0.467499	-0.20309	1	0.4974	-0.109763	1	0.495819	-0.116744	1
ENSMUSG00000101061	Platr1	0.000755645	0.53687	0.8327	0	0.885627	1	0.00136646	1.47795	0.377324	0	0.547772	1	0.000797	1.18753	1	0	0.202312	1	0	1.12114	1	0.000974753	1.10535	0.754031	0.000926793	1.41605	0.997284	0.000636888	0.844196	1	0	1.78598	1	0.000851257	1.2875	1	0.000754525	1.10412	1	0	0.0681717	1	0.000731471	1.05674	0.930763	0.00057122	0.675712	1
ENSMUSG00000026455	Klhl12	0.0541546	-0.477372	0.23132	0.0645388	-0.138419	1	0.0529502	-0.490223	0.497564	0.0600437	-0.251264	1	0.075715	0.0868719	1	0.0682027	-0.0690797	1	0.0756478	0.0970993	1	0.0999122	0.527879	0.318962	0.0898989	0.346889	0.844	0.0420346	-0.800521	0.410431	0.044577	-0.630172	1	0.096192	0.450623	0.669013	0.0769616	0.111144	1	0.104582	0.581398	0.380526	0.0892395	0.337481	0.659328	0.0782572	0.135878	0.88489
ENSMUSG00000042229	Rabif	0.128712	0.0330444	0.889761	0.130422	0.0588569	1	0.144503	0.224083	0.713809	0.100788	-0.325315	1	0.117159	-0.107335	1	0.141521	0.178624	1	0.156024	0.324498	0.963522	0.132566	0.0791684	0.975735	0.0917525	-0.468059	1	0.150306	0.273508	0.718394	0.133731	0.105019	1	0.100448	-0.336331	1	0.104879	-0.274883	1	0.105363	-0.267172	1	0.133128	0.0856094	0.980502	0.119385	-0.0832413	1
ENSMUSG00000046367	Mgat4e	0.000251882	2.34423	0.415552	0	3.38813	1	0	1.2715	1	0	3.05027	1	0	2.60257	1	0	2.70481	1	0	3.62365	1	0	1.84232	1	0	2.83109	1	0	2.25923	1	0	4.28848	1	0	2.70254	1	0	2.51916	1	0	2.57067	1	0	2.47178	1	0	2.09075	1
ENSMUSG00000042207	Kdm5b	0.134253	-0.890561	0.011479	0.111598	-1.05376	1	0.16295	-0.554137	0.383838	0.189781	-0.283226	1	0.12752	-0.880293	0.560779	0.338456	0.592406	0.542966	0.310471	0.44914	0.828719	0.270981	0.259948	0.709506	0.382765	0.780022	0.293009	0.140115	-0.750525	0.435487	0.33928	0.577093	1	0.353272	0.658989	0.354662	0.245221	0.0988783	1	0.234139	0.0284072	1	0.301366	0.416946	0.522706	0.263904	0.214864	0.740829
ENSMUSG00000097435	Gm26783	0.000251882	3.34423	0.255669	0	3.97309	1	0	1.85646	1	0	3.63524	1	0	3.18753	1	0	3.28978	1	0	4.20861	1	0	2.42728	1	0	3.41605	1	0	2.8442	1	0	4.87344	1	0	3.2875	1	0	3.10412	1	0	3.15563	1	0	3.05674	1	0	2.67571	1
ENSMUSG00000026452	Syt2	0.0178836	3.05472	1.65806e-13	0	-1.8724	1	0.00649066	0.593426	0.538477	0.00750546	0.880348	1	0.002391	-0.619821	1	0	-2.55572	0.31826	0	-1.63688	0.914263	0.00243688	-0.769117	0.722277	0	-2.42944	0.381221	0.00127378	-1.39102	0.406156	0.004953	0.638228	1	0.000851257	-1.54539	0.563092	0.000754525	-1.72877	0.407586	0	-2.68986	0.152615	0	-2.78875	0.124492	0.00171366	-1.13164	0.46348
ENSMUSG00000073557	Ppp1r12b	0.0793427	-0.929423	0.00977192	0.0282357	-2.27742	0.354025	0.114099	-0.323953	0.736478	0.16512	0.259859	1	0.074918	-0.92077	0.536798	0.062235	-1.18815	0.414661	0.0346719	-1.97735	0.334351	0.210059	0.660567	0.15625	0.243746	0.858674	0.234677	0.160496	0.220322	0.795837	0.0842009	-0.701609	1	0.146416	0.0787271	1	0.107897	-0.382376	1	0.156873	0.183579	0.88537	0.220904	0.716366	0.201814	0.300462	1.24316	0.0020179
ENSMUSG00000101168	Gm28892	0.0027707	3.92919	8.11543e-06	0	1.0662	1	0.000341614	0.0491058	1	0	0.728345	1	0.000797	1.38018	0.968278	0	0.382884	1	0	1.30172	1	0	-0.47961	0.947699	0	0.50916	1	0	-0.0626941	1	0	1.96655	1	0	0.380614	1	0.000754525	1.29677	0.995316	0	0.248744	1	0	0.149854	1	0	-0.231179	0.918921
ENSMUSG00000026429	Ube2t	0.0289664	-0.540945	0.217808	0.0174793	-1.12494	1	0.0126397	-1.76443	0.00137462	0.0268052	-0.551546	1	0.235115	2.99398	4.48691e-14	0.0230184	-0.787041	0.854569	0.017336	-1.11482	0.952973	0.00974753	-2.07522	0.00224716	0.00185359	-3.92083	0.00359471	0.00700577	-2.47923	0.00365206	0	-4.05137	0.597683	0.0170251	-1.215	0.411596	0.0105634	-1.89287	0.0571316	0.00702418	-2.43383	0.0122214	0.00438883	-3.05178	0.0014049	0.038843	-0.0359429	1
ENSMUSG00000042793	Lgr6	0.019143	2.42119	4.51782e-10	0.00268912	-0.64162	1	0.0023913	-1.29329	0.187198	0.00536104	0.0502728	1	0.000797	-2.02192	0.314613	0.0025576	-0.90005	0.938714	0	-2.01056	0.76136	0.0121844	1.17352	0.0842499	0.00926793	0.756541	0.711756	0.000636888	-2.36526	0.105373	0.0024765	-0.336009	1	0.00936383	0.763942	0.701289	0.00226358	-1.0857	0.737121	0	-3.06353	0.0605676	0.000731471	-2.15271	0.155226	0	-3.54346	0.0105776
ENSMUSG00000097988	Gm10535	0.000251882	3.34423	0.255669	0	3.97309	1	0	1.85646	1	0	3.63524	1	0	3.18753	1	0	3.28978	1	0	4.20861	1	0	2.42728	1	0	3.41605	1	0	2.8442	1	0	4.87344	1	0	3.2875	1	0	3.10412	1	0	3.15563	1	0	3.05674	1	0	2.67571	1
ENSMUSG00000031506	Ptpn7	0.0133497	-0.222816	0.709239	0.0147901	0.0582061	1	0.0116149	-0.419398	0.712863	0.0107221	-0.409159	1	0.075715	2.65356	1.46193e-08	0.00170507	-2.66054	0.0780398	0	-3.33442	0.196455	0.00243688	-2.51132	0.00240756	0.00185359	-2.53426	0.100749	0.00891643	-0.736753	0.630738	0.0024765	-1.66571	1	0.00255377	-2.24388	0.0975914	0.00452715	-1.60816	0.21508	0.000780465	-3.38352	0.00598135	0.00219441	-2.47464	0.0279167	0.0742586	2.78432	2.78673e-12
ENSMUSG00000026426	Arl8a	0.195208	-0.426005	0.264974	0.155969	-0.695947	1	0.24972	-0.00992306	1	0.272341	0.124025	1	0.176137	-0.531777	0.90459	0.284746	0.192215	1	0.357751	0.529251	0.742636	0.264645	0.0827234	0.967496	0.264136	0.0780701	1	0.244565	-0.0400335	1	0.160972	-0.63387	1	0.232393	-0.115306	1	0.17505	-0.542701	0.871815	0.230237	-0.130267	1	0.285274	0.196348	0.827046	0.471257	1.00926	0.0148524
ENSMUSG00000085311	Gm15445	0.00176317	-1.19493	0.0861427	0.00403368	0.373177	1	0.0023913	-0.682698	0.658332	0.00321662	0.0353224	1	0.002391	-0.412379	1	0.00596774	0.750616	0.883117	0.00315199	0.17886	1	0.00292426	-0.319954	1	0.0111215	1.65706	0.128056	0.00445821	0.305038	0.95441	0.0024765	0.244088	1	0.00681006	0.933867	0.582405	0.0060362	0.750487	0.736697	0.00546325	0.616476	0.743443	0.0051203	0.517586	0.827067	0.0057122	0.64329	0.646118
ENSMUSG00000026424	Gpr37l1	0.0216618	1.66823	3.32391e-05	0.00134456	-1.83427	1	0.015031	0.848468	0.189535	0.0192997	1.18968	0.625629	0.002391	-1.60688	0.509048	0.00170507	-1.92616	0.444264	0.00472799	-0.585808	1	0.00194951	-2.03869	0.0621421	0.00278038	-1.37837	0.687144	0.0248386	1.62697	0.0141025	0.004953	-0.342493	1	0.00340503	-1.17847	0.73995	0.00150905	-2.11181	0.213053	0.00156093	-2.0603	0.202489	0.00292588	-1.40923	0.407505	0.0028561	-1.52069	0.206437
ENSMUSG00000097680	Gm26642	0.000755645	1.0223	0.588226	0	1.27265	1	0.00102484	1.53453	0.480098	0.00214442	2.76077	0.751158	0	0.487095	1	0.000852534	1.70481	0.957956	0	1.50817	1	0.000974753	1.55281	0.609106	0.000926793	1.83109	0.894384	0	0.143757	1	0	2.173	1	0	0.587064	1	0	0.403684	1	0	0.455195	1	0	0.356305	1	0	-0.0247282	1
ENSMUSG00000003051	Elf3	0.24634	-0.736199	0.0315651	0.2595	-0.573248	1	0.373042	-0.0450521	1	0.307724	-0.326054	1	0.132302	-1.5793	0.106837	1.09124	1.65084	0.00108116	1.83919	2.41615	1.50609e-05	0.168145	-1.25995	0.0316064	0.133458	-1.55807	0.173736	0.878905	1.3319	0.00281435	0.621601	0.713733	1	0.802735	1.14847	0.0480454	0.372736	-0.0421297	1	0.0936558	-2.08332	0.00807024	0.0687583	-2.53532	0.00076682	0.0913952	-2.14486	0.000449906
ENSMUSG00000041926	Rnpep	0.331224	-0.483192	0.169971	0.441015	0.000759974	1	0.515495	0.257711	0.696858	0.40315	-0.133897	1	0.397703	-0.156868	1	0.391313	-0.180592	1	0.395575	-0.159102	1	0.600448	0.493114	0.390371	0.461543	0.0686179	1	0.461744	0.0702989	0.98611	0.38881	-0.180739	1	0.444356	0.0112552	1	0.393862	-0.172125	1	0.340283	-0.391984	0.959977	0.463753	0.0764746	0.980502	0.424988	-0.0581523	1
ENSMUSG00000062580	Timm17a	0.683355	0.103534	0.770912	0.630598	-0.0298811	1	0.924066	0.610611	0.151066	0.575776	-0.166266	1	0.663901	0.0472225	1	0.785184	0.302841	0.981486	0.832126	0.381903	0.886969	0.542937	-0.266275	0.860652	0.44486	-0.55249	0.963822	0.651536	0.0187407	1	0.762762	0.25009	1	0.492878	-0.401506	1	0.422534	-0.634769	0.757036	0.418329	-0.648647	0.661856	0.496669	-0.393108	0.902004	0.659759	0.0383596	1
ENSMUSG00000048096	Lmod1	0.0302258	-1.66617	8.95225e-06	0.0242021	-1.7818	0.711936	0.0491924	-0.875022	0.120926	0.031094	-1.45293	0.67608	0.027098	-1.6747	0.113463	0.0272811	-1.65877	0.176029	0.00787998	-3.21836	0.0673467	0.304123	2.21714	1.42139e-10	0.267843	1.79749	0.00124949	0.0140115	-2.63224	0.000521483	0.0222885	-1.81376	1	0.0255377	-1.75265	0.087242	0.0792252	-0.108269	1	0.191994	1.27111	0.0108542	0.156535	0.946956	0.0763217	0.0811133	-0.0773064	1
ENSMUSG00000041889	Shisa4	0.169768	-1.0163	0.00362351	0.282357	-0.158536	1	0.173198	-0.948458	0.0604501	0.114726	-1.48255	0.580306	0.24707	-0.364783	1	0.163686	-0.973999	0.589374	0.132384	-1.25909	0.761586	1.17506	2.32011	1.20018e-12	1.12698	2.02334	8.10649e-05	0.0687839	-2.2601	0.00103745	0.039624	-2.92917	0.81942	0.511605	0.746749	0.25559	0.415743	0.428014	0.625665	0.0835098	-1.96215	0.0133519	0.110452	-1.55951	0.0466543	0.165083	-0.981613	0.156032
ENSMUSG00000041879	Ipo9	0.0337521	-0.763835	0.0476288	0.0389922	-0.429496	1	0.0375775	-0.563443	0.416937	0.0536104	0.0222584	1	0.100422	0.981462	0.131642	0.0801382	0.626011	0.563874	0.0535838	0.0341099	1	0.0623842	0.246215	0.767395	0.0926793	0.84785	0.275441	0.0299337	-0.859707	0.375169	0.044577	-0.200556	1	0.0698031	0.414616	0.725442	0.0513077	-0.0517941	1	0.0585349	0.147353	0.956962	0.0541289	0.0281755	1	0.0559796	0.0762495	0.966299
ENSMUSG00000009418	Nav1	0.0536508	-0.20778	0.676461	0.0524378	-0.185773	1	0.0454346	-0.460074	0.557647	0.0546826	-0.132949	1	0.040647	-0.58065	0.888544	0.0682027	0.190833	1	0.105592	0.843829	0.466901	0.0882151	0.605279	0.242974	0.118629	1.03926	0.129571	0.0216542	-1.51235	0.0565129	0.0272415	-1.05038	1	0.0314965	-0.947376	0.559652	0.0279174	-1.13076	0.30842	0.0156093	-1.95189	0.0269357	0.0314533	-0.96057	0.359802	0.190216	1.91094	4.22838e-07
ENSMUSG00000054412	Gm4793	0.00125941	1.60726	0.133266	0.00134456	2.16573	1	0	-1.05043	0.737096	0.00107221	1.82788	1	0	0.280644	1	0.00170507	2.1743	0.62929	0.00472799	3.62365	0.091817	0.000487376	0.619925	1	0.000926793	1.6087	0.962745	0	-0.0626941	1	0	1.96655	1	0	0.380614	1	0	0.197233	1	0	0.248744	1	0	0.149854	1	0	-0.231179	0.918921
ENSMUSG00000090399	Gm38399	0.00755645	-0.00535941	1	0.00537823	-0.228544	1	0.00512421	-0.578168	0.565077	0.00643325	-0.0652045	1	0.003188	-1.0141	0.665529	0.0102304	0.530783	0.919403	0.00472799	-0.322774	1	0.0146213	1.0777	0.0744434	0.00834113	0.254163	1	0.00636888	-0.172105	1	0.0024765	-0.67345	1	0.00340503	-0.91413	0.778341	0.00226358	-1.42726	0.36559	0.00390232	-0.775103	0.701925	0.00292588	-1.14489	0.424767	0.0245625	1.95523	6.77376e-05
ENSMUSG00000026421	Csrp1	0.578068	-1.2804	0.000110237	0.580849	-1.15014	1	0.75565	-0.825507	0.086049	0.64118	-1.01184	0.921614	0.713315	-0.864257	0.565689	0.43735	-1.58217	0.147015	0.329383	-1.96922	0.303204	3.0193	1.44863	7.00179e-05	2.62282	1.12113	0.0837316	0.534349	-1.30342	0.0750352	0.274891	-2.21591	1	1.07599	-0.248696	1	1.5596	0.317042	0.885355	2.09867	0.779704	0.200276	2.8937	1.3046	0.00531604	1.90959	0.647938	0.200877
ENSMUSG00000041801	Phlda3	0.378074	-1.53708	3.9066e-06	0.372443	-1.4196	0.883635	0.775805	-0.376686	0.578801	0.658336	-0.590985	1	0.459869	-1.13052	0.32978	0.485944	-1.0463	0.499139	0.241127	-2.04387	0.268867	1.85008	1.04187	0.009326	1.72847	0.87173	0.26033	0.703124	-0.505597	0.608293	1.31502	0.432872	1	0.688667	-0.529108	0.943072	1.18385	0.291135	0.920738	1.95116	1.07658	0.0383582	1.99253	1.11681	0.0240192	1.43376	0.603094	0.247791
ENSMUSG00000026418	Tnni1	0.400744	2.57358	4.33103e-15	0.190927	0.678147	0.975568	0.13767	0.200655	0.776877	0.126521	0.062957	1	0.070136	-0.819036	0.735395	0.112534	-0.114886	1	0.0330959	-1.84766	0.562959	0.0185203	-2.79462	3.3907e-05	0.00556076	-4.29967	0.00100959	0.16177	0.44248	0.524624	0.118872	-0.0141803	1	0.00851257	-3.77417	0.000496657	0.00754525	-3.95755	5.417e-05	0.0124874	-3.27506	0.000602606	0.0190183	-2.7016	0.00275803	0.0114244	-3.44816	6.05462e-06
ENSMUSG00000041782	Lad1	1.13976	1.35382	2.7063e-07	0.782533	0.501449	1	1.08838	1.15975	0.00058946	0.978926	0.849692	0.642484	0.476606	-0.24326	1	0.256613	-1.16182	0.408333	0.160752	-1.81645	0.383655	0.170094	-1.80626	0.00108829	0.126971	-2.18322	0.0296447	0.836234	0.62888	0.296808	0.671131	0.267638	1	0.376256	-0.595856	0.874783	0.135815	-2.09918	0.00642967	0.109265	-2.41228	0.00176802	0.156535	-1.89453	0.0114764	0.116529	-2.34536	0.000109659
[truncated: 23,319 more rows]
[truncated: 3 more columns]

## Sheet: percentage
Cluster	Young	Old	LaminKO	Young_percent	Old_percent	LaminKO_percent
1	928	577	1250	15.8038	8.16355	17.3154
2	163	91	188	2.77589	1.28749	2.60424
3	604	519	739	10.2861	7.34295	10.2369
4	575	457	249	9.79223	6.46576	3.44923
5	191	207	232	3.25272	2.92869	3.21374
6	534	269	309	9.09401	3.80589	4.28037
7	196	94	237	3.33787	1.32994	3.283
8	829	140	787	14.1179	1.98076	10.9018
9	737	398	531	12.5511	5.63101	7.35559
[truncated: 8 more rows]
